# Supplementary material for: The type IV pilus chemoreceptor PilJ controls chemotaxis of one bacterial species towards another
Source: PLoS Biol. 2024 Feb 13;22(2):e3002488. doi: 10.1371/journal.pbio.3002488 (PMC10896506; doi:10.1371/journal.pbio.3002488)
Supplement: S1 Table — (XLSX) [file pbio.3002488.s030.xlsx]

## Sheet: Sheet1
Reagent type (species) or resource	Designation	Source or reference	Identifiers	Additional Information
Strain, strain background (Pseudomonas aeruginosa)	PA14 wildtype (WT)	PMID: 7604262	SMC232
			(O’Toole Strain Collection)
Strain, strain background (Pseudomonas aeruginosa)	PA14 DpilA	PMID: 20233936	SMC3782
			(O’Toole Strain Collection)
Strain, strain background (Pseudomonas aeruginosa)	PA14 DpilJ	PMID: 18178737	SMC2992
			(O’Toole Strain Collection)
Strain, strain background (Pseudomonas aeruginosa)	PA14 pilJDLBD1-2	This study	PADHL496	See Methods and Materials
Strain, strain background (Pseudomonas aeruginosa)	PA14 pilJD80-273	This study	PADHL497	See Methods and Materials
Strain, strain background (Pseudomonas aeruginosa)	PA14 pilJQ412A, E413A	This study	PADHL498	See Methods and Materials
Strain, strain background (Pseudomonas aeruginosa)	PA14 pilJQ623A, Q624A	This study	PADHL559	See Methods and Materials
Strain, strain background (Pseudomonas aeruginosa)	PA14 pilJQ639A, E640A	This study	PADHL560	See Methods and Materials
Strain, strain background (Pseudomonas aeruginosa)	PA14 DpilK		SMC8426
			(O’Toole Strain Collection)
Strain, strain background (Pseudomonas aeruginosa)	PA14 chpA::Tn		PA14 Ordered Transposon Library
Strain, strain background (Pseudomonas aeruginosa)	PA14 DchpB	PMID: 17337585	SMC2990
			(O’Toole Strain Collection)
Strain, strain background (Pseudomonas aeruginosa)	PA14 DchpC	This study	PADHL445	See Methods and Materials
Strain, strain background (Pseudomonas aeruginosa)	PA14 DchpD	This study	PADHL459	See Methods and Materials
Strain, strain background (Pseudomonas aeruginosa)	PA14 DchpE	This study	PADHL460	See Methods and Materials
Strain, strain background (Pseudomonas aeruginosa)	PA14 pilI::Tn		PA14 Ordered Transposon Library
Strain, strain background (Pseudomonas aeruginosa)	PA14 DpilG		SMC4375
			(O’Toole Strain Collection)
Strain, strain background (Pseudomonas aeruginosa)	PA14 DpilH		SMC4376
			(O’Toole Strain Collection)
Strain, strain background (Pseudomonas aeruginosa)	PA14 pilB::Tn		PA14 Ordered Transposon Library
Strain, strain background (Pseudomonas aeruginosa)	PA14 DpilT	PMID: 36073942	SMC7302
			(O’Toole Strain Collection)
Strain, strain background (Pseudomonas aeruginosa)	PA14 DpilU	PMID: 36073942	SMC7304
			(O’Toole Strain Collection)
Strain, strain background (Pseudomonas aeruginosa)	PA14 DfimX		SMC6290
			(O’Toole Strain Collection)
Strain, strain background (Pseudomonas aeruginosa)	PA14 DpilZ	PMID: 27114465	SMC5569
			(O’Toole Strain Collection)
Strain, strain background (Pseudomonas aeruginosa)	PA14 DfimV		SMC6726
			(O’Toole Strain Collection)
Strain, strain background (Pseudomonas aeruginosa)	PA14 DflgK	PMID: 9791175	SMC5845
			(O’Toole Strain Collection)
Strain, strain background (Pseudomonas aeruginosa)	PA14 DpilJ DflgK	This study	PADHL266	See Methods and Materials
Strain, strain background (Pseudomonas aeruginosa)	PA14 pilJDLBD1-2 DflgK	This study	PADHL514	See Methods and Materials
Strain, strain background (Pseudomonas aeruginosa)	PA14 pilJQ412A, E413A DflgK	This study	PADHL515	See Methods and Materials
Strain, strain background (Pseudomonas aeruginosa)	PA14 DpilK DflgK	This study	PADHL392	See Methods and Materials
Strain, strain background (Pseudomonas aeruginosa)	PA14 DchpB DflgK	This study	PADHL393	See Methods and Materials
Strain, strain background (Pseudomonas aeruginosa)	PA14 pilJ::6xHis		SMC7364	See Methods and Materials
			(O’Toole Strain Collection)
Strain, strain background (Pseudomonas aeruginosa)	PA14 DpilK pilJ::6xHis	This study	PADHL555	See Methods and Materials
Strain, strain background (Pseudomonas aeruginosa)	PA14 DchpB pilJ::6xHis	This study	PADHL556	See Methods and Materials
Strain, strain background (Pseudomonas aeruginosa)	PA14 pilJDLBD1-2::6xHis	This study	PADHL770	See Methods and Materials
Strain, strain background (Pseudomonas aeruginosa)	PA14 pilJQ412A, E413A::6xHis	This study	PADHL771	See Methods and Materials
Strain, strain background (Pseudomonas aeruginosa)	PA14 WT + pMQ80-ParaBAD-pilJ		SMC6793
			(O’Toole Strain Collection)
Strain, strain background (Pseudomonas aeruginosa)	PA14 DpilJ + pMQ80-ParaBAD-pilJ		SMC6790
			(O’Toole Strain Collection)
Strain, strain background (Pseudomonas aeruginosa)	PA14 pilJDLBD1-2 + pMQ80-ParaBAD-pilJ	This study	PADHL549	See Methods and Materials; Plasmid obtained from George O’Toole (Dartmouth)
Strain, strain background (Pseudomonas aeruginosa)	PA14 pilJQ412A, E413A + pMQ80-ParaBAD-pilJ	This study	PADHL551	See Methods and Materials; Plasmid obtained from George O’Toole (Dartmouth)
Strain, strain background (Pseudomonas aeruginosa)	PA14 WT + pMQ80-ParaBAD-pilK		SMC6794
			(O’Toole Strain Collection)
Strain, strain background (Pseudomonas aeruginosa)	PA14 DpilK + pMQ80-ParaBAD-pilK	This study	PADHL537	See Methods and Materials; Plasmid obtained from George O’Toole (Dartmouth)
Strain, strain background (Pseudomonas aeruginosa)	PA14 WT + pMQ80-ParaBAD-chpB		SMC6795
			(O’Toole Strain Collection)
Strain, strain background (Pseudomonas aeruginosa)	PA14 DchpB + pMQ80-ParaBAD-chpB		SMC6791
			(O’Toole Strain Collection)
Strain, strain background (Pseudomonas aeruginosa)	PAO1 WT + pPxhpA-yfp PrpoD-mKate2	PMID: 26041805	SMC7431
			(O’Toole Strain Collection)
Strain, strain background (Pseudomonas aeruginosa)	PA14 WT + pPxhpA-yfp PrpoD-mKate2		SMC7438
			(O’Toole Strain Collection)
Strain, strain background (Pseudomonas aeruginosa)	PA14 DpilJ + pPxhpA-yfp PrpoD-mKate2	This study	PADHL501	See Methods and Materials; Plasmid obtained from George O’Toole (Dartmouth)
Strain, strain background (Pseudomonas aeruginosa)	PA14 pilJDLBD1-2 + pPxhpA-yfp PrpoD-mKate2	This study	PADHL530	See Methods and Materials; Plasmid obtained from George O’Toole (Dartmouth)
Strain, strain background (Pseudomonas aeruginosa)	PA14 pilJQ412A, E413A + pPxhpA-yfp PrpoD-mKate2	This study	PADHL531	See Methods and Materials; Plasmid obtained from George O’Toole (Dartmouth)
Strain, strain background (Pseudomonas aeruginosa)	PA14 DpilK + pPxhpA-yfp PrpoD-mKate2	This study	PADHL508	See Methods and Materials; Plasmid obtained from George O’Toole (Dartmouth)
Strain, strain background (Pseudomonas aeruginosa)	PA14 DchpB + pPxhpA-yfp PrpoD-mKate2	This study	PADHL509	See Methods and Materials; Plasmid obtained from George O’Toole (Dartmouth)
Strain, strain background (Pseudomonas aeruginosa)	PA14 DcyaB	PMID: 25626906	SMC6852
			(O’Toole Strain Collection)
Strain, strain background (Pseudomonas aeruginosa)	PA14 DcpdA	PMID: 25626906	SMC6851
			(O’Toole Strain Collection)
Strain, strain background (Pseudomonas aeruginosa)	PA14 Dvfr	PMID: 25626906	SMC6722
			(O’Toole Strain Collection)
Strain, strain background (Staphylococcus aureus)	USA300 LAC JE2 (WT)	PMID: 23404398	USA300 CA-Methicillin resistant strain LAC without plasmids	Obtained from Ambrose Cheung (Dartmouth)
Strain, strain background (Escherichia coli)	DH5a	New England Biolabs	C2987H
Strain, strain background (Escherichia coli)	S17 lpir	Life Technologies
Recombinant DNA reagent	pEXG2-Tc			Obtained from Timothy Yahr (University of Iowa)
Antibody	6x-His tag monoclonal antibody (mouse anti-His)	Thermo Fisher Scientific	MA1-135
Antibody	Goat anti-mouse IgG secondary antibody, HRP	Thermo Fisher Scientific	31430
Antibody	Precision Protein StrepTactin-HRP	BioRad	1610380
Commercial assay or kit	Gibson Assembly Cloning Kit	New England Biolabs	E5510S
Commercial assay or kit	QIAquick PCR Purification Kit	Qiagen	28104
Commercial assay or kit	QIAquick Gel Purification Kit	Qiagen	28704
Commercial assay or kit	Gentra Puregene Yeast/Bac Kit	Qiagen	Discontinued
Commercial assay or kit	QIAprep Spin Miniprep Kit	Qiagen	27104
Commercial assay or kit	Pierce BCA Protein Assay Kit	Thermo Fisher Scientific	23227
Software, algorithm	NIS-Elements AR	Nikon	Version 5.20.01 64-bit
Software, algorithm	ZEN	Zeiss	Version 2.6
Software, algorithm	Fiji	ImageJ	Version 2.0.0
Software, algorithm	GraphPad Prism	GraphPad Software	Version 9.3.1
Software, algorithm	Python	Python Software Foundation	Version 3.10
