# Supplementary material for: The type IV pilus chemoreceptor PilJ controls chemotaxis of one bacterial species towards another
Source: PLoS Biol. 2024 Feb 13;22(2):e3002488. doi: 10.1371/journal.pbio.3002488 (PMC10896506; doi:10.1371/journal.pbio.3002488)
Supplement: S2 Table — (XLSX) [file pbio.3002488.s031.xlsx]

## Sheet: Sheet1
Name	Sequence 5’ – 3’	Reference
pilJ_upF-pEXG2-Tc	CTTCTGCAGGTCGACTCTAGATGACCAAGGACGCCGAGACC	This study
		oDHL198
pilJ_dnR-pEXG2-Tc	TAAGGTACCGAATTCGAGCTCCACATCGCCAGCGAGTAGGGT	This study
		oDHL199
pilJ-LBD_upR	ATGCTACGCCCGCCGGCAAAGTTGGCGAACAGCAA	This study
		oDHL225
pilJ-LBD_dnF	TCGCCAACTTTGCCGGCGGGCGTAGCATCAACC	This study
		oDHL226
pilJ-Q412A-E413A_upR	GTAGTTGATCGAGTCGGCGATGGC	This study
		oDHL246
pilJ-Q412A-E413A_dnF	CAGGCGCAGGAAATCGCCG	This study
		oDHL247
pilJ-Q412A-E413A-Gene Block	ACTCGATCAACTACTCCATCGACCAGCTCCGCGAACTGGTGGAGACCATCAACCAGACCGCCGTGCAGGTGGCCGCAGCGGCCGCGGCAACCCAGTCCACCGCGATGCACCTGGCCGAAGCCTCCGAGCACCAGGCGCAGGAAAT	This study
		oDHL249
pilJ-Q623A-Q624A/Q639A-E640A_upR	CTCGATCTCCTCCAGGGCC	This study
		oDHL262
pilJ-Q623A-Q624A/Q639A-E640A_dnF	GCAGGCCTGAGCATAGGCG	This study
		oDHL263
pilJ-Q623A-Q624A-Gene Block	TGGAGGAGATCGAGAAGGTATCCAAGACCCTCGCGGCACTGATCCAGAACATCTCCAACGCCGCCCGTGCGGCGGCATCGTCGGCCGGCCACATTTCCAACACCATGAACGTCATTCAGGAGATCACCTCGCAGACCTCCGCCGGTACCACCGCCACCGCGCGGAGCATCGGCAACCTGGCGAAGATGGCGAGCGAGATGCGCAACTCGGTATCCGGCTTCAAACTGCCGGAGGGCGTGGAGCAGGCCTGAGCATAGGCG	This study
		oHDL259
pilJ-Q639A-E640A-Gene Block	TGGAGGAGATCGAGAAGGTATCCAAGACCCTCGCGGCACTGATCCAGAACATCTCCAACGCCGCCCGTCAGCAGGCATCGTCGGCCGGCCACATTTCCAACACCATGAACGTCATTGCGGCGATCACCTCGCAGACCTCCGCCGGTACCACCGCCACCGCGCGGAGCATCGGCAACCTGGCGAAGATGGCGAGCGAGATGCGCAACTCGGTATCCGGCTTCAAACTGCCGGAGGGCGTGGAGCAGGCCTGAGCATAGGCG	This study
		oHDL260
pilJ-80-273_upR	GCCGCTTCCCGGACGAACGCCTCGCCCTTGCC	This study
		oDHL227
pilJ-80-273_dnF	AGGGCGAGGCGTTCGTCCGGGAAGCGGCGAAC	This study
		oDHL228
