# Supplementary material for: The type IV pilus chemoreceptor PilJ controls chemotaxis of one bacterial species towards another
Source: PLoS Biol. 2024 Feb 13;22(2):e3002488. doi: 10.1371/journal.pbio.3002488 (PMC10896506; doi:10.1371/journal.pbio.3002488)
Supplement: S1 Data — (XLSX) [file pbio.3002488.s032.xlsx]

## Sheet: Fig 1D
Figure 1D
Each data point on the box and whisker plot represents a technical replicate, with at least 3 biological replicates containing 4 technical replicates performed for all strains.
The whiskers are the minimum and maximum values.
The data below show the directional motility values for each technical replicate in the final plot.
Directional motility = motility towards gradient/motility distance away from gradient
Strain	WT		ΔpilK		ΔchpB		ΔchpC		ΔpilH
Condition	Medium (TSB)	Sa sup	Medium (TSB)	Sa sup	Medium (TSB)	Sa sup	Medium (TSB)	Sa sup	Medium (TSB)	Sa sup
	1.18729	4.63252	1.08108	3.26379	1.17647	4.15435	1.11773	1.625	0.949029	1.29143
	1.24654	3.07711	1.04167	2.93906	1.09804	1.7254	1.02497	2.5884	1.00541	1.16944
	1.0625	3.64583	0.99	3.82812	0.982692	2.94199	1.00727	2.16883	1.10256	1.0241
	1.24444	2.69542	1.02601	3.11649	0.981132	1.31749	1.01205	2.4051	1.07317	1.06061
	1.1087	5.64694	1.17892	3.00908	1.16858	2.88889	1.01205	2.9257	1.02138	0.948718
	1.09783	4.23834	1.31127	3.64339	0.857143	2.2	0.918442	1.18818	1.09756	1.025
	1.1	2.6068	1.05357	3.66324	1.15385	4.75556	1.00709	1.74157	1.0199	0.973684
	1.09562	3.68298	1.21765	3.13065	1.09756	2.11978	1.19125	2.20833	1.09794	1.07692
	1.15656	5.21489	1.41754	2.44	0.971867	1.5	1.06616	1.59487	1	0.95122
	1.10638	4.982	1.03889	2.69461	0.977778	1.7931	1.15667	1.37461	1.05128	0.953488
	1.26232	3.48542	1.13065	2.43451	1.04667	1.22857	0.983333	1.98073	1.09756	1.02632
	1.16832	5.00638	1.16667	4.96805	1.17609	3.7734	1.08824	2.23679	0.942699	0.936471
	1.10893	1.106	1.08824	4.24867	1.04878	1.53	1.1569	1.54313	0.94	1
	1.20755	1.13293	1.04706	3.92308	1.14286	1.025	1.16696	1.58713	1.02083	1
	1.07143	1.94127	1.07782	2.34828	1.36364	3.92564	0.952066	1.35294	1.03704	1.34146
	1.41844	1.19231	1.11594	1.08333	1.06383	1.075	3.02551	1	1.06316	0.946429
	1.18182	4.02744	1	1.07692	1.0885	1.25	1.53938	0.978261	0.974684	1.14085
	1.27073	1.36066	1.00901	1.72414	1.06367	1.61111		1.75258	0.9775	1.1875
	2.37069	4.41	1.0494	3.00161	1.0875	2.27713		2.24444	1.15942	1.81395
	1.94037	2.48649	0.960784	2.87435	1.0241	2.70411		2.08729		1.4382
	1.04863	1.60954	0.823529	3.76271	1.06329	2.71186		2.05357
	1.25373	1.78219	1.10417	4.02105	1.04286	2.67164		1.7337
	1.15922	1.84277	1.04082	1.49462		1.48649		2.46809
	1.23438	4.48387		2.31208				2.82836
	1.01266	2.4		1.50708				1.37037
	1.23626	2.93297		0.979592				1.34615
	1.18717	1.74849		1.02273
	1.26506	3.78182		1.13953
	1.49382	2.65753		1.02083
	1.18919	3.73077
	0.987179	2
	1.2627	2.11718
	1.23626	3.20871
	1.117	2.25698
	1.01905	1.90352
	1.16255	4.39216
	1.09501	4.80206
	1.15	3.52621
	1.15094	2.82489
	1.05085	3.2381
	0.898305	4.63252
	1	3.07711
	1	3.64583
	1.18729	2.69542
	1.24654	5.64694
	1.0625	4.23834
	1.24444	2.6068
	1.1087	3.68298
	1.09783	4.48565
	1.1	5.22727
	1.34898	4.37174
	1.19705	4.88636
	0.998336	2.95293
	1.11324	2.26561
	1.20316	2.55201
	1.20155	3.19589
	1.06818	3.81562
	0.923729	1.72308
	1.23028	2.10667
	1.01905	2.6
	0.987013	3.07692
	1.2	3.09524
	1.02925	2.31915
	1.15637	2.425
	1.05	1.75
	0.931034
	1.20116
	0.984615
	1.11538
	1.10585

## Sheet: Fig 3C
Figure 3C
Each data point on the bar graph represents a technical replicate, with 3 biological replicates containing 4 technical replicates performed for each strain.
The error bars are the standard deviation.
The data below show the twitching motility values for each technical replicate in the final graph.
Motility diameter in mm
Strain	WT	ΔpilJ	pilJQ412A, E413A	pilJQ623A, Q624A	pilJQ639A, E640A
Condition	Medium (TSB)	Medium (TSB)	Medium (TSB)	Medium (TSB)	Medium (TSB)
	10	3	10.5	10	6.5
	10.5	3	10	9.5	5.5
	9.5	3	10	8	5
	9	2.5	12	9	4
	11	5	10	8	5.5
	10	2	9.5	7.5	5
	11	4.5	12.5	8	4.5
	12	6	10.5	10	8
	13.5	6	12	10	3
	14	3.5	11	11	4
	13	4.5	11	9.5	6

## Sheet: Fig 3D
Figure 3D
Each data point on the box and whisker plot represents a technical replicate, with 4 biological replicates containing at least 3 technical replicates performed for all strains.
The whiskers are the minimum and maximum values.
The data below show the directional motility values for each technical replicate in the final plot.
Directional motility = motility towards gradient/motility distance away from gradient
Strain	WT	ΔpilJ	pilJQ412A, E413A	pilJQ623A, Q624A	pilJQ639A, E640A
Condition	Sa sup	Sa sup	Sa sup	Sa sup	Sa sup
	2.35997	0.833333	1.1	1.44056	1.12281
	2.63633	1.25	1	1.37564	1.0625
	3	0.888889	0.98125	1.30435	1.00195
	3.64082	1	1.14792	1.13115	1.13889
	3.23188	1.16667	1.02639	1.65278	1.47826
	4.32885	0.75	1.05882	1.54848	1
	1.46377	1.14286	0.981997	1.67647	0.864865
	2.86	1	0.981818	1.84848	1.30556
	1.89474	0.833333	1.03512	1.19265	1.09677
	3.82456	1	1.0625	1.30303	1.08333
	4.53571	1	0.961538	1.49057	0.962264
	2.4898	1.125	0.857143	1.45614	1.15556
		0.909091	0.982456	1.33333	1.13953
		1		2.27586	1.125
		1		1.33603

## Sheet: Fig 4B
Figure 4B
Each data point on the bar graph represents a technical replicate, with 3 biological replicates containing 4 technical replicates performed for each strain.
The error bars are the standard deviation.
The data below show the twitching motility values for each technical replicate in the final graph.
Motility diameter in mm
Strain	WT	pilJΔLBD1-2
Condition	Medium (TSB)	Medium (TSB)
	9	9.5
	8.5	8.5
	8.5	8.5
	7.5	8
	8	7
	8.5	8.5
	7	7
	8	7.5
	10.5	10
	10	8
	11.5	7.5
	12	8

## Sheet: Fig 4C
Figure 4C
Each data point on the box and whisker plot represents a technical replicate, with at least 3 biological replicates containing at least 3 technical replicates performed for all strains.
The whiskers are the minimum and maximum values.
The data below show the directional motility values for each technical replicate in the final plot.
Directional motility = motility towards gradient/motility distance away from gradient
Strain	WT	pilJΔLBD1-2
Condition	Sa sup	Sa sup
	3.88462	1.22347
	2.37222	1.47601
	3.45489	1.59276
	3.00422	1.36082
	3.74324	1.125
	5.11111	1.15054
	3.40351	1.84953
	2.95293	1.41414
	2.26561	1.31034
	2.55201	1.54128
	3.19589	1.37363
	3.81562	1.69838
	1.72308	1.01818
	2.10667	2.27407
	2.6	1.58226
	3.07692	1.55672
	3.09524
	2.31915
	2.425
	1.75

## Sheet: Fig 4D
Figure 4D
Each data point on the box and whisker plot represents a technical replicate, with at least 3 biological replicates for all strains.
The whiskers are the minimum and maximum values.
The data below show the directional motility values for each technical replicate in the final plot.
Directional motility = motility towards gradient/motility distance away from gradient
Strain	WT	pilJΔLBD1-2		WT	pilJΔLBD1-2		WT	pilJΔLBD1-2		WT	pilJΔLBD1-2		WT	pilJΔLBD1-2		WT	pilJΔLBD1-2
Condition	Sa WT sup	Sa WT sup		Sa Δpsm sup	Sa Δpsm sup		PSMδ 300 ug/mL	PSMδ 300 ug/mL		PSMδ 150 ug/mL	PSMδ 150 ug/mL		PSMδ 75 ug/mL	PSMδ 75 ug/mL		H2O	H2O
	1.27083	1.3913		0.923077	1.01235		3.06	1.39062		1.52083	1.0597		1.04444	1.18182		1	1
	4	1.02817		0.95122	1.01282		3.10526	1.25301		1.22222	1.30435		0.978261	1.07143		0.955556	1.04412
	2.24	1.15789		0.983871	1.10127		3.68085	1.15385		1.07143	1.20896		1.03846	0.95		1.10417	0.938272
	3.06	1.08861		1	1.02597		3.05085	1.30556		2.1	1.22581		1.02083	0.854839		0.903846	1.04225
	3.13559	1.19048		1.05556	1.01408		4.68293	1.10294		1.39583	1.09722		1.18367	0.984848		1.23077	1.06667
	2.9661	1.36145		1	1		1.88462	1.44776		2.5	1.15789		1.2037	1.0137		1.13043	1.07595
	2.82692	1.24638		1.03509	1.1		3.62264	1.39394		2.26531	1.17647		1.37255	0.985507		0.869565	0.9375
	1.87302	1.04819		0.943396	0.929577		4.76923	1.2973		2.84483	1.32857		1.15	1.11111		0.977778	0.95
	2.35			1.03571	1.09259			1.68		3.14286	1.26389		0.97561	0.962264		0.903846	1.02703
	3.09677			1	0.916667					1.45946	1.5		1.24	0.9375		1.11111	1.02941
	4.57627			0.941176						2.23077	1.26316			1.10938
										1.86	1.01754
										2.83721	1.22
											0.910714

## Sheet: Fig 5D
Figure 5D
Each data point on the line graph represents the average of all cells measured per time point for 7 microcolonies per condition.
The error bars are the standard deviation.
The individual cAMP values for each microcolony at each time point that are included in the final graph are shown below.
cAMP indicated by YFP/mKate2 fluorescence
TIme (hr)	P. aeruginosa in coculture with S.aureus								P. aeruginosa in monoculture
0	1	1	1	1	1	1	1		1	1	1	1	1	1	1
0.33	1.08355	1.06019	1.12556	1.02861	0.98452	0.937623	0.962456		0.755396	1.02493	1.01402	1.25749	0.974248	0.652061	1.11282
0.67	1.06287	1.11923	1.17385	1.08924	0.978918	0.920613	1.03554		0.857907	1.01399	0.862036	0.799337	0.941859	0.881187	1.17963
1	1.12382	1.17026	1.16474	1.14396	0.992646	0.98678	1.17402		0.887688	0.938633	0.807511	1.17788	1.01421	0.519094	1.26151
1.33	1.23261	1.23771	1.12795	1.2438	1.04671	1.09261	1.34899		0.860956	0.954036	0.81166	0.88537	1.33175	0.63909	1.31921
1.67	1.2741	1.32644	1.28433	1.43245	1.28004	1.186	1.65046		0.872854	0.925604	0.898838	0.982506	0.94376	0.940197	1.32214
2	1.34024	1.38191	1.36705	1.67391	1.51559	1.45674	1.83624		0.884971	0.968745	0.968825	0.976733	1.69922	0.665084	1.37189
2.33	1.55203	1.44348	1.63255	1.88664	1.62922	1.63217	2.07644		0.93749	1.01401	1.05485	1.11249	1.68468	0.708724	1.37592
2.67	1.57293	1.47366	1.73203	2.05859	1.72114	1.77224	2.17015		0.975464	1.09792	1.17327	1.23874	1.59166	0.728633	1.43117
3	1.6311	1.60161	1.68227	2.16788	2.27948	1.76522	2.15887		1.00804	1.20346	1.22268	1.26693	1.58932	0.757311	1.43765
3.33	1.68447	2.50596	1.67058	2.04369	2.07489	1.69954	2.04408		1.02341	1.23363	1.2044	1.26589	1.55534	0.757088	1.4302
3.67	1.8788	2.12597	1.63217	2.15013	1.74205	1.63242	1.74661		0.969653	1.3924	0.979747	1.05303	1.41362	0.799252	1.41841
4	1.43509	1.86691	1.54207	1.92812	1.44634	1.66772	1.66712		0.924115	1.13527	1.04535	1.09758	1.25289	0.677703	1.37557

## Sheet: Fig 5E
Figure 5E
Each data point on the final line graph represents the average of all cells measured per time point for at least 4 microcolonies per condition.
The error bars are the standard deviation.
The individual cAMP values for each microcolony at each time point that are included in the final graph are shown below.
cAMP indicated by YFP/mKate2 fluorescence
Time (hr)	WT							ΔpilK							ΔchpB						pilJQ412A, E413A					pilJΔLBD1-2
0	1	1	1	1	1	1		0.922975	0.763465	1.19918	1.27083	1.10535	1.20405		1.04331	0.886398	0.896411	1.41557	1.5333		9.38643	9.34008	4.12181	7.19824		1.32004	2.47744	1.47656	2.0479	1.84009
3	1.15851	1.31284	1.11862		1.1151	1.05495		1.2033	1.13212	1.16385	1.28676	1.22011	1.34335		1.57597	-	1.12166	1.72433	1.50122		10.7849	11.9135	11.9466	11.0057		2.16612	2.37415	1.93281	2.35194	2.15871
4	1.11925		1.0744	1.03935	1.06963	1.00116		1.13321	1.10452	1.17066	1.22024	1.12932	1.3614		1.57389	-	1.08085	1.77258	1.50843		10.0339	12.2387	12.289	11.2135		2.10466	2.07605	2.133	2.17189	2.07887
5	1.0395	1.24941	1.03976	0.959664	1.02809	0.963076		1.04363	1.07113	1.10377	1.15982	1.03324	1.38507		1.5407	1.7942	1.03298	1.66065	1.51627		9.95695	11.9812		11.1609		2.25133	2.05169	2.32726	2.28493	2.0772

## Sheet: Fig 5F
Figure 5F
Each data point on the final graph represents the average of all cells measured per time point for at least 4 microcolonies per condition.
The error bars are the standard deviation.
The individual cAMP values for each microcolony at each time point that are included in the final graph are shown below.
cAMP indicated by YFP/mKate2 fluorescence
Time (hr)	WT						ΔpilK						ΔchpB							pilJQ412A, E413A					pilJΔLBD1-2
0	1	1	1	1	1		1.1662	1.27073	1.11965	1.15567	1.24029		1.14873	1.0526	1.11134	1.75072	1.2499	0.9537		9.4402	10.2148	9.22687	9.88804		1.39435	1.31592	1.59781	2.08034
3	1.03679	1.17859	1.32621	1.27636	1.14688		1.43321	1.42727	1.32908	1.24314	1.23203		1.51794	2.91556	1.73713	1.7169	1.5927	1.36925		11.7835	13.648	10.1709	12.3504		2.07947	1.88239	2.26985	2.18005
4	1.5345	1.1369	1.23082	1.29975	1.08497		1.37308	1.24899	1.28924	1.15325	1.18902		1.56097	2.38438	1.70268	1.6528	1.38214	1.32707		10.8943	13.1085	9.55276	11.4831		2.09549	1.99827	2.27355	1.9878
5	1.0036	1.00753	1.12094		0.987145		1.23818	1.10524	1.12335	1.13959	1.11015		1.28998	1.79819	1.63069	1.64725	1.22704	1.30377		10.5611	9.06925	8.48805	10.7361		1.77986	1.74775	1.82023	1.91687

## Sheet: S1 Fig
Figure 2 - Supplement Figure 1
Each data point on the box and whisker plot represents a technical replicate, with at least 4 biological replicates containing 3 technical replicates performed for all strains.
The whiskers are the minimum and maximum values.
The data below show the directional motility values for each technical replicate in the final plot.
Directional motility = motility towards gradient/motility distance away from gradient
Strain	WT	WT p-araBAD-chpB	ΔchpB	ΔchpB p-araBAD-chpB	WT p-araBAD-pilK	ΔpilK	ΔpilK p-araBAD-pilK
Condition	Sa sup	Sa sup	Sa sup	Sa sup	Sa sup	Sa sup	Sa sup
	4.29545	3.62	3.68421	4.75926	3.42553	3.25397	2.01266
	2.10526	2.72	1.64286	2.76549	2.34906	2.10294	2.84932
	4.13793	2.78723	3.375	3.43413	2.96154	2.1455	1.43103
	4.49057	3.42	2.27778	1.72059	3.75862	2.84932	1.94915
	4.28846	3.2459	2.08889	2.28	5.8125	3.13433	4.09091
	4.30769	3.27273	4.85366	4.69091	4.67925	2.57895	2.84058
	3.625	3.13462	2.23684	2.97959	4.30357	2.125	3.76271
	3.6087	4.77419	1.72549	2.03846	2.68	3.43056	3.57377
	5.326	1.49091	3.6	4.20755	3.7551	2.69333	3.87097
	3.18182	3.28302	2.21429	3.81034	2.03774	4.20152	3.52174
	2.5	3.18868	1.96491	2.42593	3.41509	3.48052	2.94286
	3.42857	3.21993	1.67347	2.5	3.34615	2.07692	4.22727
	5.18519	4.39564	1.92377	4.62712	2.48387	1.87817	3.98857
	5.12963	3.11268	2.52	3.43255	3.37255	2.90667	2.42254
	2.72727		2.27093	3.25	3.8209	1.96703	2.26866
	3.10909		1.35185			1.83908	2.28986
	2.66667
	3.39344
	2.62903
	3.18841
	3.34848
	3.08333

[truncated: 4 more sheets: S8B Fig, S9B Fig, S10 Fig, S11 Fig]
