# Supplementary material for: The type IV pilus chemoreceptor PilJ controls chemotaxis of one bacterial species towards another
Source: PLoS Biol. 2024 Feb 13;22(2):e3002488. doi: 10.1371/journal.pbio.3002488 (PMC10896506; doi:10.1371/journal.pbio.3002488)
Supplement: S2 Data — (XLSX) [file pbio.3002488.s033.xlsx]

## Sheet: Fig 2 WT
Figure 2
The data below in each row collectively show the positions of tracked bacterial cells within the field of view, at each frame in which the cell was tracked. Frames were imaged at a 1 sec interval, which can be seen in the clock time (actual recorded time when tracked in hr:min:sec based on start time).
All XY positions across clock times for a given cell (each cell given a cell number ID) were plotted with the codes found in S1-3_Code to generate the trajectories used in Fig 2B-D.
The data on this page are for the trajectories used to generate the representative P. aeruginosa WT graphs in Fig 2B-D.
Cell Number ID	Frame Number	Clock Time [s]	PositionX [µm]	PositionY [µm]
3	1	04:00:01	28.9923	71.1816
3	2	04:00:05	29.1009	71.1829
3	3	04:00:05	29.2351	71.6628
3	4	04:00:06	29.34	71.6611
3	5	04:00:06	29.114	71.4233
3	6	04:00:07	29.227	71.6262
3	7	04:00:07	29.2396	71.6317
3	8	04:00:08	29.0075	71.1664
3	9	04:00:08	29.112	71.405
3	10	04:00:09	29.2582	71.6573
3	11	04:00:10	29.3055	71.7258
3	12	04:00:11	29.2879	71.6973
3	13	04:00:12	29.0267	71.1817
3	14	04:00:13	29.2272	71.5901
3	15	04:00:14	29.2117	71.5514
3	16	04:00:15	29.1295	71.3597
3	17	04:00:16	29.1914	71.5037
3	18	04:00:17	29.0389	71.1601
3	19	04:00:18	29.2851	71.6634
3	20	04:00:19	29.0484	71.215
3	21	04:00:20	29.0509	71.1859
3	22	04:00:21	29.0428	71.1785
3	23	04:00:22	29.0529	71.1944
3	24	04:00:23	29.0625	71.2045
3	25	04:00:24	29.297	71.6477
3	26	04:00:25	29.1649	71.3859
3	27	04:00:26	29.0588	71.1556
3	28	04:00:27	29.0616	71.1575
3	29	04:00:28	29.3013	71.6193
3	30	04:00:29	29.1967	71.4257
3	31	04:00:30	29.0908	71.2055
3	32	04:00:31	29.0863	71.2018
3	33	04:00:32	29.3305	71.6615
3	34	04:00:33	29.0838	71.1752
3	35	04:00:34	29.3216	71.6323
3	36	04:00:35	29.0937	71.1977
3	37	04:00:36	29.1008	71.1922
3	38	04:00:37	29.186	71.404
3	39	04:00:38	29.0913	71.155
3	40	04:00:39	29.2474	71.4488
3	41	04:00:40	29.0997	71.1867
3	42	04:00:41	29.102	71.1966
3	43	04:00:42	29.1031	71.1838
3	44	04:00:43	29.0943	71.1813
3	45	04:00:44	29.0929	71.1844
3	46	04:00:45	29.0811	71.1335
3	47	04:00:46	29.0932	71.1591
3	48	04:00:47	29.0887	71.1428
3	49	04:00:48	29.0799	71.1512
3	50	04:00:49	29.084	71.1305
3	51	04:00:50	29.0604	71.1028
3	52	04:00:51	29.2253	71.4118
3	53	04:00:52	29.1942	71.3809
3	54	04:00:53	29.0907	71.1541
3	55	04:00:54	29.1987	71.3931
3	56	04:00:55	29.1916	71.3666
3	57	04:00:56	29.1903	71.3606
3	58	04:00:57	29.5545	72.1758
3	59	04:00:58	29.0864	71.1445
3	60	04:00:59	29.4917	72.0408
3	61	04:01:00	29.1032	71.1551
3	62	04:01:01	29.0879	71.1267
3	63	04:01:02	29.5513	72.1453
3	64	04:01:03	29.4597	71.9924
3	65	04:01:04	29.09	71.1258
3	66	04:01:05	29.4807	72.0016
3	67	04:01:06	29.4648	71.9721
3	68	04:01:07	29.0765	71.0695
3	69	04:01:08	29.0695	71.0558
3	70	04:01:09	29.1958	71.3153
3	71	04:01:10	29.102	71.0818
3	72	04:01:11	29.4894	71.9863
3	73	04:01:12	29.0964	71.0888
3	74	04:01:13	29.4696	71.9519
3	75	04:01:14	29.0857	71.0806
3	76	04:01:15	29.0804	71.0264
3	77	04:01:16	29.4673	71.9268
3	78	04:01:17	29.4626	71.9251
3	79	04:01:18	29.4549	71.9056
3	80	04:01:19	29.1831	71.2682
3	81	04:01:20	29.5632	72.1534
3	82	04:01:21	29.2421	71.3757
3	83	04:01:22	29.4983	71.9821
3	84	04:01:23	29.2174	71.3393
3	85	04:01:24	29.1046	71.0625
3	86	04:01:25	29.1173	71.0946
3	87	04:01:26	29.1248	71.0976
3	88	04:01:27	29.2301	71.3268
3	89	04:01:28	29.1347	71.1046
3	90	04:01:29	29.1199	71.101
3	91	04:01:30	29.1274	71.1174
3	92	04:01:31	29.1255	71.0795
3	93	04:01:32	29.5372	72.0243
3	94	04:01:33	29.516	71.9733
3	95	04:01:34	29.5175	71.9764
3	96	04:01:35	29.5809	72.1126
3	97	04:01:36	29.2309	71.3119
3	98	04:01:37	29.5241	71.9854
3	99	04:01:38	29.5955	72.1304
3	100	04:01:39	29.5567	72.0827
3	101	04:01:40	29.5607	72.1009
3	102	04:01:41	29.1429	71.122
3	103	04:01:42	29.5856	72.1158
3	104	04:01:43	29.5933	72.1282
3	105	04:01:44	29.5946	72.1462
3	106	04:01:45	29.5025	71.9693
3	107	04:01:46	29.5855	72.1079
3	108	04:01:47	29.6053	72.1324
3	109	04:01:48	29.2711	71.3594
3	110	04:01:49	29.2713	71.3271
3	111	04:01:50	29.6222	72.1414
3	112	04:01:51	29.1707	71.1161
3	113	04:01:52	29.6052	72.1036
3	114	04:01:53	29.6203	72.1195
3	115	04:01:54	29.1673	71.0997
3	116	04:01:55	29.6039	72.0957
3	117	04:01:56	29.6081	72.0922
3	118	04:01:57	29.5519	71.9736
3	119	04:01:58	29.2811	71.3346
3	120	04:01:59	29.1729	71.1049
3	121	04:02:00	29.2816	71.3115
3	122	04:02:01	29.1838	71.0925
3	123	04:02:02	29.557	71.9454
3	124	04:02:03	29.6209	72.081
3	125	04:02:04	29.3058	71.3174
3	126	04:02:05	29.6392	72.1002
3	127	04:02:06	29.321	71.324
3	128	04:02:07	29.5589	71.9493
3	129	04:02:08	29.5782	71.9653
3	130	04:02:09	29.6316	72.0909
3	131	04:02:10	29.6204	72.0636
3	132	04:02:11	29.6444	72.1051
3	133	04:02:12	29.638	72.0715
3	134	04:02:13	29.5661	71.9178
3	135	04:02:14	29.3082	71.2884
3	136	04:02:15	29.3207	71.3166
3	137	04:02:16	29.6473	72.0782
3	138	04:02:17	29.2914	71.2718
3	139	04:02:18	29.2641	71.2295
3	140	04:02:19	29.6195	72.0421
3	141	04:02:20	29.5703	71.9099
3	142	04:02:21	29.6382	72.0626
3	143	04:02:22	29.6517	72.099
3	144	04:02:23	29.6296	72.0525
3	145	04:02:24	29.6352	72.0451
3	146	04:02:25	29.3192	71.2894
3	147	04:02:26	29.6475	72.0631
3	148	04:02:27	29.5772	71.9143
3	149	04:02:28	29.5832	71.9286
3	150	04:02:29	29.5737	71.907
3	151	04:02:30	29.5804	71.9066
3	152	04:02:31	29.6531	72.0699
3	153	04:02:32	29.571	71.8988
3	154	04:02:33	29.5723	71.8997
3	155	04:02:34	29.5854	71.8975
3	156	04:02:35	29.5866	71.9292
3	157	04:02:36	29.6507	72.0693
3	158	04:02:37	29.6464	72.0499
3	159	04:02:38	29.5915	71.9067
3	160	04:02:39	29.639	71.9987
3	161	04:02:40	29.5798	71.875
3	162	04:02:41	29.5734	71.8726
3	163	04:02:42	29.5695	71.8567
3	164	04:02:43	29.6446	72.0266
3	165	04:02:44	29.562	71.8415
3	166	04:02:45	29.6507	72.0121
3	167	04:02:46	29.661	72.0295
3	168	04:02:47	29.6043	71.9254
3	169	04:02:48	29.5906	71.9043
3	170	04:02:49	29.5847	71.8781
3	171	04:02:50	29.5954	71.8838
3	172	04:02:51	29.5933	71.8952
3	173	04:02:52	29.6609	72.0329
3	174	04:02:53	29.5975	71.8991
3	175	04:02:55	29.6109	71.9013
3	176	04:02:55	29.2347	71.0116
3	177	04:02:56	29.6109	71.8978
3	178	04:02:57	29.5954	71.8446
3	179	04:02:58	29.6089	71.8863
3	180	04:02:59	29.5998	71.867
3	181	04:03:00	29.5993	71.8731
3	182	04:03:01	29.6138	71.8816
3	183	04:03:02	29.669	72.0084
3	184	04:03:03	29.6147	71.8891
3	185	04:03:04	29.6055	71.8804
3	186	04:03:05	29.5945	71.857
3	187	04:03:06	29.5989	71.854
3	188	04:03:07	29.6034	71.8509
3	189	04:03:08	29.6098	71.8593
3	190	04:03:09	29.5956	71.8218
3	191	04:03:10	29.609	71.8383
3	192	04:03:11	29.6046	71.8282
3	193	04:03:12	29.6037	71.8234
3	194	04:03:13	29.6085	71.8267
3	195	04:03:14	29.6132	71.83
3	196	04:03:15	29.6062	71.8184
3	197	04:03:16	29.5993	71.8068
3	198	04:03:17	29.5923	71.7952
3	199	04:03:18	29.616	71.8399
3	200	04:03:19	29.6142	71.8184
3	201	04:03:20	29.6135	71.8175
3	202	04:03:21	29.6094	71.7917
3	203	04:03:22	29.4556	71.4921
3	204	04:03:23	29.6037	71.7892
3	205	04:03:24	29.6959	71.9829
3	206	04:03:25	29.2812	69.8657
3	207	04:03:26	29.6301	71.8196
3	208	04:03:27	29.6387	71.8393
3	209	04:03:28	29.6268	71.8109
3	210	04:03:29	29.6587	71.8536
3	211	04:03:30	29.6423	71.8178
3	212	04:03:31	29.6325	71.8278
3	213	04:03:32	29.5982	71.7601
3	214	04:03:33	29.5916	71.7548
3	215	04:03:34	29.7076	71.8089
3	216	04:03:35	29.5969	71.7573
3	217	04:03:36	29.6	71.7473
3	218	04:03:37	29.6501	71.8887
3	219	04:03:38	29.6149	71.819
3	220	04:03:39	29.6135	71.8253
3	221	04:03:40	29.6121	71.8316
3	222	04:03:41	29.7347	71.953
3	223	04:03:42	29.7361	71.9395
3	224	04:03:43	29.7295	71.9327
3	225	04:03:44	29.7235	71.9264
3	226	04:03:45	29.7171	71.9199
3	227	04:03:46	29.7108	71.9134
3	228	04:03:47	29.7045	71.9069
3	229	04:03:48	29.6982	71.9004
3	230	04:03:49	29.5907	71.8505
3	231	04:03:50	29.6145	71.863
3	232	04:03:51	29.6383	71.8755
3	233	04:03:52	29.6621	71.8881
3	234	04:03:53	29.687	71.9012
3	235	04:03:54	29.7096	71.9131
3	236	04:03:55	29.7335	71.9256
3	237	04:03:56	29.7571	71.9381
3	238	04:03:57	29.7518	71.9253
3	239	04:03:58	29.7515	71.9331
3	240	04:03:59	29.7486	71.9401
3	241	04:04:00	29.6314	71.8398
3	242	04:04:01	29.4503	70.206
3	243	04:04:02	29.4471	70.1956
3	244	04:04:03	29.444	70.1854
3	245	04:04:04	29.4408	70.1751
3	246	04:04:05	29.443	70.1809
3	247	04:04:06	29.4397	70.1728
3	248	04:04:07	29.4364	70.1648
3	249	04:04:08	29.4332	70.1568
3	250	04:04:09	29.2275	69.8512
3	251	04:04:10	29.4487	70.1599
3	252	04:04:11	29.4517	70.159
3	253	04:04:12	29.4546	70.1581
3	254	04:04:13	29.4557	70.1583
3	255	04:04:14	29.4568	70.1584
3	256	04:04:15	29.4578	70.1586
3	257	04:04:16	29.4589	70.1588
3	258	04:04:17	29.46	70.159
3	259	04:04:18	29.461	70.1592
3	260	04:04:19	29.4621	70.1594
3	261	04:04:20	29.2333	69.8673
3	262	04:04:21	29.5427	70.1522
3	263	04:04:22	29.5438	71.6819
3	264	04:04:23	29.6928	71.8377
3	265	04:04:24	29.5675	70.9878
3	266	04:04:25	29.4422	70.138
3	267	04:04:26	29.4576	70.1579
3	268	04:04:27	29.4665	70.1637
3	269	04:04:28	29.2313	69.8115
3	270	04:04:29	29.4538	70.1376
3	271	04:04:30	29.468	70.1559
3	272	04:04:31	29.4571	70.1373
3	273	04:04:32	29.4618	70.1348
3	274	04:04:33	29.4666	70.1323
3	275	04:04:34	29.4713	70.1299
3	276	04:04:35	29.4761	70.1274
3	277	04:04:36	29.4808	70.1249
3	278	04:04:37	29.4845	70.1442
3	279	04:04:38	29.515	70.1677
3	280	04:04:39	29.4873	70.1402
3	281	04:04:40	29.4918	70.1258
3	282	04:04:41	29.4955	70.1294
3	283	04:04:42	29.5143	70.142
3	284	04:04:43	29.52	70.1514
3	285	04:04:44	29.5257	70.1609
3	286	04:04:45	29.4902	70.0999
3	287	04:04:46	29.617	70.2267
3	288	04:04:47	29.5944	70.2107
3	289	04:04:48	29.4755	70.0719
3	290	04:04:49	29.7938	70.3753
3	291	04:04:50	29.465	70.0381
3	292	04:04:51	29.8149	70.4271
3	293	04:04:52	29.5611	70.1002
3	294	04:04:53	29.3066	69.7724
3	295	04:04:54	29.3433	69.6004
3	296	04:04:55	29.3314	69.7919
3	297	04:04:56	29.3302	69.5976
3	298	04:04:57	29.4312	71.5054
3	299	04:04:58	29.4536	71.5075
3	300	04:04:59	29.4418	71.513
3	301	04:05:00	29.3599	69.6403
3	302	04:05:01	29.3363	69.5789
3	303	04:05:02	29.3558	69.6009
3	304	04:05:03	29.369	69.6083
3	305	04:05:04	29.3613	69.6058
3	306	04:05:05	29.3574	69.6033
3	307	04:05:06	29.3575	69.598
3	308	04:05:07	29.3559	69.5933
3	309	04:05:08	29.3643	69.6004
3	310	04:05:09	29.3669	69.5906
3	311	04:05:10	29.3614	69.7564
3	312	04:05:11	29.3771	69.6111
3	313	04:05:12	29.3537	69.5406
3	314	04:05:13	29.6159	69.9677
3	315	04:05:14	29.3441	69.5383
3	316	04:05:15	29.3631	69.5409
3	317	04:05:16	29.3624	69.5452
3	318	04:05:17	29.3403	69.5026
3	319	04:05:18	29.3219	69.5261
3	320	04:05:19	29.3625	69.5492
3	321	04:05:20	29.3562	69.5368
3	322	04:05:21	29.352	69.518
3	323	04:05:22	29.3184	69.4863
3	324	04:05:23	29.3734	69.5722
3	325	04:05:24	29.3938	69.5687
3	326	04:05:25	29.401	69.592
3	327	04:05:26	29.3865	69.5663
3	328	04:05:27	29.3767	69.54
3	329	04:05:28	29.376	69.5518
3	330	04:05:29	29.3366	69.4828
3	331	04:05:30	29.3423	69.4942
3	332	04:05:31	29.3024	69.4273
3	333	04:05:32	29.2797	69.4304
3	334	04:05:33	29.4955	69.7782
3	335	04:05:34	29.2332	69.3534
3	336	04:05:35	29.2157	69.3193
3	337	04:05:36	29.2436	69.3588
3	338	04:05:37	29.2476	69.362
3	339	04:05:38	29.2605	69.3264
3	340	04:05:39	29.1988	69.1962
3	341	04:05:40	29.1432	69.1071
3	342	04:05:41	29.1707	69.3781
3	343	04:05:42	29.1997	69.2471
3	344	04:05:43	29.1581	69.1479
3	345	04:05:44	29.2416	69.3356
3	346	04:05:45	29.29	69.402
3	347	04:05:46	29.3207	69.6448
3	348	04:05:47	29.3365	69.6781
3	349	04:05:48	29.5281	69.9495
3	350	04:05:49	29.3019	69.5999
3	351	04:05:50	29.291	69.5771
3	352	04:05:51	29.2782	69.5811
3	353	04:05:52	29.3232	69.4433
3	354	04:05:53	29.2967	69.5783
3	355	04:05:54	29.305	69.5804
3	356	04:05:55	29.2928	69.5413
3	357	04:05:56	29.2981	69.5548
3	358	04:05:57	29.2903	69.556
3	359	04:05:58	29.2792	69.5483
3	360	04:05:59	29.2784	69.5076
3	361	04:06:00	29.2862	69.322
3	362	04:06:01	29.289	69.5062
3	363	04:06:02	29.2442	69.252
3	364	04:06:03	29.2166	69.2296
3	365	04:06:04	29.1963	69.3717
3	366	04:06:05	29.1614	69.3152
3	367	04:06:06	29.1236	69.0919
3	368	04:06:07	29.0948	69.2382
3	369	04:06:08	29.0558	69.2013
3	370	04:06:09	29.0165	69.1236
3	371	04:06:10	29.0091	69.1034
3	372	04:06:11	29.0027	69.0604
3	373	04:06:12	29.0031	69.0602
3	374	04:06:13	28.9867	69.0427
3	375	04:06:14	28.9532	69.0332
3	376	04:06:15	28.9415	68.9925
3	377	04:06:16	28.9333	68.9831
3	378	04:06:17	28.9285	68.9902
3	379	04:06:18	28.93	69.0121
3	380	04:06:19	28.9493	69.0393
3	381	04:06:20	28.9185	69.0165
3	382	04:06:21	28.9167	68.9855
3	383	04:06:22	28.9001	68.9585
3	384	04:06:23	28.8901	68.9482
3	385	04:06:24	28.9133	68.9598
3	386	04:06:25	28.917	68.971
3	387	04:06:26	28.9129	68.9615
3	388	04:06:27	28.9026	68.9353
3	389	04:06:28	28.922	68.9535
3	390	04:06:29	28.9208	68.925
3	391	04:06:30	28.9172	68.9406
3	392	04:06:31	28.9269	68.9488
3	393	04:06:32	28.9446	68.9551
3	394	04:06:33	28.9388	68.9614
3	395	04:06:34	28.954	68.98
3	396	04:06:35	28.9633	68.9736
3	397	04:06:36	28.9845	68.9933
3	398	04:06:37	28.9733	68.9624
3	399	04:06:38	28.9627	68.9522
3	400	04:06:39	28.9928	68.9816
3	401	04:06:40	29.0232	69.0304
3	402	04:06:41	29.0069	68.9881
3	403	04:06:42	29.0091	68.9875
3	404	04:06:43	29.0062	68.9777
3	405	04:06:44	29.0088	68.9507
3	406	04:06:45	29.0037	68.9324
3	407	04:06:46	28.9899	68.9004
3	408	04:06:47	28.9823	68.8875
3	409	04:06:48	28.9938	68.9107
3	410	04:06:49	28.9911	68.8913
3	411	04:06:50	28.9768	68.6974
3	412	04:06:51	29.0158	68.9443
3	413	04:06:52	28.9018	68.7308
3	414	04:06:53	29.0055	68.9365
3	415	04:06:54	28.9967	68.9161
3	416	04:06:55	28.9918	68.9186
3	417	04:06:56	28.9883	68.8953
3	418	04:06:57	28.8735	68.6804
3	419	04:06:58	28.8613	68.4182
3	420	04:06:59	29.0093	68.9254
3	421	04:07:00	28.8924	68.7078
3	422	04:07:01	28.9083	68.7054
3	423	04:07:02	28.921	68.7104
3	424	04:07:03	28.9182	68.7048
3	425	04:07:04	28.8871	68.4259
3	426	04:07:05	29.0297	68.7318
3	427	04:07:06	28.9189	68.6974
3	428	04:07:07	28.9104	68.6744
3	429	04:07:08	28.9207	68.6895
3	430	04:07:09	28.9267	68.6917
3	431	04:07:10	28.9184	68.7019
3	432	04:07:11	28.9122	68.6842
3	433	04:07:12	28.9321	68.7045
3	434	04:07:13	28.9216	68.6779
3	435	04:07:14	28.9318	68.701
3	436	04:07:15	28.927	68.6882
3	437	04:07:16	28.9102	68.668
3	438	04:07:17	28.9278	68.6751
3	439	04:07:18	28.9121	68.4326
3	440	04:07:19	28.9393	68.6947
3	441	04:07:20	28.9299	68.6818
3	442	04:07:21	29.0518	68.9116
3	443	04:07:22	28.9252	68.4197
3	444	04:07:23	29.033	68.671
3	445	04:07:24	28.9158	68.415
3	446	04:07:25	28.9238	68.4151
3	447	04:07:26	28.4668	68.0015
3	448	04:07:27	29.0477	68.8583
3	449	04:07:28	29.0299	68.8364
3	450	04:07:29	29.0358	68.8113
3	451	04:07:30	28.8903	68.5813
3	452	04:07:31	28.9004	68.5742
3	453	04:07:32	28.6535	68.3341
3	454	04:07:33	28.8758	68.2997
3	455	04:07:34	28.8855	68.5764
3	456	04:07:35	28.8832	68.5543
3	457	04:07:36	28.8497	68.2699
3	458	04:07:37	28.856	68.2658
3	459	04:07:38	28.3679	67.8566
3	460	04:07:39	28.8536	68.2676
3	461	04:07:40	28.376	67.8463
3	462	04:07:41	28.8488	68.2431
3	463	04:07:42	28.3713	67.8324
3	464	04:07:43	28.9682	68.4976
3	465	04:07:44	28.825	68.1827
3	466	04:07:45	28.3799	67.8301
3	467	04:07:46	28.3869	67.8273
3	468	04:07:47	28.84	68.2043
3	469	04:07:48	28.8441	68.2268
3	470	04:07:49	28.8591	68.2323
3	471	04:07:50	28.8415	68.2218
3	472	04:07:51	28.461	68.185
3	473	04:07:52	28.3924	67.8277
3	474	04:07:53	28.8605	68.2261
3	475	04:07:54	28.8797	68.2393
3	476	04:07:55	29.0154	68.533
3	477	04:07:56	28.878	68.2231
3	478	04:07:57	28.8753	68.2233
3	479	04:07:58	28.8838	68.225
3	480	04:07:59	29.0215	68.5105
3	481	04:08:00	28.6704	68.2521
3	482	04:08:01	28.8984	68.219
3	483	04:08:02	28.9045	68.2196
3	484	04:08:03	28.4468	67.8408
3	485	04:08:04	28.4391	67.8382
3	486	04:08:05	28.9202	68.4582
3	487	04:08:06	28.9096	68.2089
3	488	04:08:07	28.9266	68.2239
3	489	04:08:08	28.9136	68.1991
3	490	04:08:09	28.9093	68.1883
3	491	04:08:10	28.9175	68.1981
3	492	04:08:11	28.4284	67.7805
3	493	04:08:12	28.4156	67.7644
3	494	04:08:13	28.3928	67.6951
3	495	04:08:14	28.3872	67.7065
3	496	04:08:15	28.3921	67.7126
3	497	04:08:16	28.4019	67.7182
3	498	04:08:17	28.4213	67.7463
3	499	04:08:18	28.4353	67.7695
3	500	04:08:19	28.4441	67.7545
3	501	04:08:20	28.452	67.7695
3	502	04:08:21	28.4534	67.7694
3	503	04:08:22	28.4521	67.7591
3	504	04:08:23	28.4523	67.7464
3	505	04:08:24	28.4546	67.7544
3	506	04:08:25	28.4416	67.7217
3	507	04:08:26	28.4465	67.7317
3	508	04:08:27	28.4421	67.73
3	509	04:08:28	28.427	67.7017
3	510	04:08:29	28.4406	67.7019
3	511	04:08:30	28.4441	67.7056
3	512	04:08:31	28.4573	67.725
3	513	04:08:32	28.4421	67.6827
3	514	04:08:33	28.4422	67.6707
3	515	04:08:34	28.4462	67.6843
3	516	04:08:35	28.4378	67.6592
3	517	04:08:36	28.4358	67.6444
3	518	04:08:37	28.4508	67.6678
3	519	04:08:38	28.453	67.651
3	520	04:08:39	28.4574	67.675
3	521	04:08:40	28.4493	67.6659
3	522	04:08:41	28.4277	67.6557
3	523	04:08:42	28.4332	67.652
3	524	04:08:43	28.4413	67.646
3	525	04:08:44	28.4357	67.6478
3	526	04:08:45	28.449	67.6471
3	527	04:08:46	28.4548	67.6606
3	528	04:08:47	28.4405	67.6464
3	529	04:08:48	28.4335	67.6477
3	530	04:08:49	28.4449	67.6478
3	531	04:08:50	28.4456	67.6443
3	532	04:08:51	28.4644	67.6552
3	533	04:08:52	28.4697	67.6781
3	534	04:08:53	28.4599	67.6566
3	535	04:08:54	28.4342	67.6439
3	536	04:08:55	28.4708	67.6637
3	537	04:08:56	28.4637	67.6486
3	538	04:08:57	28.4555	67.6285
3	539	04:08:58	28.4403	67.6226
3	540	04:08:59	28.4287	67.601
3	541	04:09:00	28.4359	67.5953
3	542	04:09:01	28.4212	67.5793
3	543	04:09:02	28.4298	67.5696
3	544	04:09:03	28.4193	67.5797
3	545	04:09:04	28.4271	67.5719
3	546	04:09:05	28.4341	67.6
3	547	04:09:06	28.4494	67.6089
3	548	04:09:07	28.4603	67.6239
3	549	04:09:08	28.4649	67.6128
3	550	04:09:09	28.4427	67.5935
3	551	04:09:10	28.4529	67.6076
3	552	04:09:11	28.4596	67.6019
3	553	04:09:12	28.4748	67.6065
3	554	04:09:13	28.4568	67.5866
3	555	04:09:14	28.4717	67.6133
3	556	04:09:15	28.4594	67.6013
3	557	04:09:16	28.4676	67.5987
3	558	04:09:17	28.4851	67.6185
3	559	04:09:18	28.4794	67.6066
3	560	04:09:19	28.467	67.5975
3	561	04:09:20	28.4562	67.5958
3	562	04:09:21	28.4673	67.5925
3	563	04:09:22	28.4497	67.5781
3	564	04:09:23	28.4572	67.5635
3	565	04:09:24	28.4662	67.5596
3	566	04:09:25	28.4669	67.5613
3	567	04:09:26	28.483	67.5646
3	568	04:09:27	28.4654	67.5541
3	569	04:09:28	28.4772	67.5609
3	570	04:09:29	28.473	67.5637
3	571	04:09:30	28.4766	67.5515
3	572	04:09:31	28.4818	67.5549
3	573	04:09:32	28.4792	67.5433
3	574	04:09:33	28.468	67.5359
3	575	04:09:34	28.4698	67.5256
3	576	04:09:35	28.4758	67.5353
3	577	04:09:36	28.4715	67.5194
3	578	04:09:37	28.4694	67.5053
3	579	04:09:38	28.4872	67.5298
3	580	04:09:39	28.4775	67.5018
3	581	04:09:40	28.4879	67.4916
3	582	04:09:41	28.4676	67.4938
3	583	04:09:42	28.4695	67.4969
3	584	04:09:43	28.4528	67.489
3	585	04:09:44	28.4685	67.5012
3	586	04:09:45	28.4654	67.5015
3	587	04:09:46	28.4799	67.5087
3	588	04:09:47	28.4811	67.5049
3	589	04:09:48	28.473	67.5014
3	590	04:09:49	28.4794	67.503
3	591	04:09:50	28.4665	67.4915
3	592	04:09:51	28.4746	67.4946
3	593	04:09:52	28.4813	67.4966
3	594	04:09:53	28.4853	67.5028
3	595	04:09:54	28.4877	67.5071
3	596	04:09:55	28.4933	67.4959
3	597	04:09:56	28.4905	67.4895
3	598	04:09:57	28.4696	67.4659
3	599	04:09:58	28.4756	67.4584
3	600	04:09:59	28.4717	67.4496
3	601	04:10:00	28.4672	67.4447
3	602	04:10:01	28.4563	67.41
3	603	04:10:02	28.4679	67.4254
3	604	04:10:03	28.4806	67.4568
3	605	04:10:04	28.4708	67.434
3	606	04:10:05	28.4903	67.466
3	607	04:10:06	28.4856	67.4387
3	608	04:10:07	28.4811	67.4263
3	609	04:10:08	28.4872	67.4389
3	610	04:10:09	28.472	67.4247
3	611	04:10:10	28.4961	67.4339
3	612	04:10:11	28.4832	67.4366
3	613	04:10:12	28.4985	67.4318
3	614	04:10:13	28.5085	67.4477
3	615	04:10:14	28.5046	67.4181
3	616	04:10:15	28.5139	67.4349
3	617	04:10:16	28.5259	67.431
3	618	04:10:17	28.5199	67.4298
3	619	04:10:18	28.5293	67.4293
3	620	04:10:19	28.528	67.4061
3	621	04:10:20	28.5149	67.4133
3	622	04:10:21	28.5213	67.4441
3	623	04:10:22	28.5475	67.4693
3	624	04:10:23	28.5426	67.4498
3	625	04:10:24	28.5285	67.4388
3	626	04:10:25	28.5345	67.4374
3	627	04:10:26	28.4967	67.395
3	628	04:10:27	28.5174	67.4124
3	629	04:10:28	28.5203	67.4108
3	630	04:10:29	28.5102	67.3689
3	631	04:10:30	28.493	67.3653
3	632	04:10:31	28.4599	67.2897
3	633	04:10:32	28.4274	67.2611
3	634	04:10:33	28.4386	67.2674
3	635	04:10:34	28.5003	67.3515
3	636	04:10:35	28.5182	67.3815
3	637	04:10:36	28.5101	67.3544
3	638	04:10:37	28.518	67.3593
3	639	04:10:38	28.5148	67.3361
3	640	04:10:39	28.5058	67.3279
3	641	04:10:40	28.5203	67.3206
3	642	04:10:41	28.5238	67.334
3	643	04:10:42	28.5149	67.3328
3	644	04:10:43	28.5351	67.3553
3	645	04:10:44	28.5236	67.3646
3	646	04:10:45	28.5306	67.358
3	647	04:10:46	28.5277	67.3412
3	648	04:10:47	28.5347	67.3423
3	649	04:10:48	28.5328	67.3328
3	650	04:10:49	28.5116	67.3254
3	651	04:10:50	28.5164	67.3293
3	652	04:10:51	28.5168	67.321
3	653	04:10:52	28.5286	67.3489
3	654	04:10:53	29.0353	67.799
3	655	04:10:54	28.5533	67.3588
3	656	04:10:55	28.5521	67.3662
3	657	04:10:56	28.5593	67.3705
3	658	04:10:57	28.5312	67.3501
3	659	04:10:58	28.5162	67.3207
3	660	04:10:59	28.5245	67.3315
3	661	04:11:00	28.5487	67.3261
3	662	04:11:01	28.5432	67.3141
3	663	04:11:02	28.5593	67.346
3	664	04:11:03	28.5572	67.3423
3	665	04:11:04	28.5533	67.3213
3	666	04:11:05	28.5478	67.3062
3	667	04:11:06	29.0629	67.7696
3	668	04:11:07	28.5471	67.3191
3	669	04:11:08	28.5617	67.3193
3	670	04:11:09	28.5599	67.3107
3	671	04:11:10	28.574	67.3194
3	672	04:11:11	28.5654	67.304
3	673	04:11:12	28.5902	67.3182
3	674	04:11:13	28.5888	67.3094
3	675	04:11:14	28.5913	67.2874
3	676	04:11:15	28.5794	67.2572
3	677	04:11:16	28.5846	67.2949
3	678	04:11:17	28.5874	67.2932
3	679	04:11:18	28.5998	67.2899
3	680	04:11:19	28.5893	67.2789
3	681	04:11:20	28.5789	67.2545
3	682	04:11:21	28.5773	67.2786
3	683	04:11:22	28.5966	67.2675
3	684	04:11:23	28.5835	67.2456
3	685	04:11:24	28.5832	67.2413
3	686	04:11:25	28.5523	67.2006
3	687	04:11:26	28.5294	67.1796
3	688	04:11:27	28.5455	67.1861
3	689	04:11:28	28.5528	67.184
3	690	04:11:29	28.6029	67.2731
3	691	04:11:30	28.6068	67.2794
3	692	04:11:31	28.6091	67.2717
3	693	04:11:32	28.615	67.2771
3	694	04:11:33	28.6187	67.2713
3	695	04:11:34	28.6115	67.2645
3	696	04:11:35	28.618	67.2703
3	697	04:11:36	28.6358	67.2754
3	698	04:11:37	28.6306	67.2875
3	699	04:11:38	28.6264	67.2617
3	700	04:11:39	28.6148	67.2441
3	701	04:11:40	28.5915	67.1992
3	702	04:11:41	28.6104	67.2168
3	703	04:11:42	28.6205	67.2343
3	704	04:11:43	28.646	67.2755
3	705	04:11:44	28.6613	67.2854
3	706	04:11:45	28.6487	67.2814
3	707	04:11:46	28.6515	67.2912
3	708	04:11:47	28.6446	67.2724
3	709	04:11:48	28.6589	67.2798
3	710	04:11:49	28.6523	67.2735
3	711	04:11:50	28.6484	67.2751
3	712	04:11:51	28.6314	67.2495
3	713	04:11:52	28.6305	67.2426
3	714	04:11:53	28.6636	67.2853
3	715	04:11:54	28.6762	67.2958
3	716	04:11:55	28.6781	67.3026
3	717	04:11:56	28.6731	67.2936
3	718	04:11:57	28.6816	67.3024
3	719	04:11:58	28.7006	67.3095
3	720	04:11:59	28.7172	67.3318
3	721	04:12:00	28.7189	67.3161
3	722	04:12:01	28.712	67.3111
3	723	04:12:02	28.7168	67.3022
3	724	04:12:03	28.7095	67.2863
3	725	04:12:04	28.6931	67.2835
3	726	04:12:05	28.6876	67.2606
3	727	04:12:06	28.7057	67.2791
3	728	04:12:07	28.6892	67.2504
3	729	04:12:08	28.673	67.2302
3	730	04:12:09	28.6693	67.2283
3	731	04:12:10	28.6763	67.2102
3	732	04:12:11	28.678	67.2138
3	733	04:12:12	28.6734	67.2145
3	734	04:12:13	28.6868	67.2115
3	735	04:12:14	28.6908	67.2234
3	736	04:12:15	28.6888	67.2202
3	737	04:12:16	28.7169	67.2407
3	738	04:12:17	28.7171	67.2487
3	739	04:12:18	28.7233	67.2346
3	740	04:12:19	28.717	67.254
3	741	04:12:20	28.7204	67.2321
3	742	04:12:21	28.7361	67.2399
3	743	04:12:22	28.7184	67.2292
3	744	04:12:23	28.758	67.2696
3	745	04:12:24	28.7528	67.2737
3	746	04:12:25	28.7616	67.2812
3	747	04:12:26	28.7699	67.2948
3	748	04:12:27	28.7689	67.2845
3	749	04:12:28	28.7754	67.3003
3	750	04:12:29	28.7728	67.2871
3	751	04:12:30	28.7482	67.2628
3	752	04:12:31	28.7471	67.2627
3	753	04:12:32	28.7529	67.2598
3	754	04:12:33	28.751	67.2515
3	755	04:12:34	28.758	67.2513
3	756	04:12:35	28.7501	67.2335
3	757	04:12:36	28.7556	67.2377
3	758	04:12:37	28.751	67.2342
3	759	04:12:38	28.7434	67.2005
3	760	04:12:39	28.7313	67.1871
3	761	04:12:40	28.7174	67.1633
3	762	04:12:41	28.7215	67.1517
3	763	04:12:42	28.7159	67.1206
3	764	04:12:43	28.7127	67.1305
3	765	04:12:44	28.6789	67.1053
3	766	04:12:45	28.6674	67.0812
3	767	04:12:46	28.6685	67.0867
3	768	04:12:47	28.679	67.1028
3	769	04:12:48	28.7029	67.1028
3	770	04:12:49	28.707	67.1097
3	771	04:12:50	28.7174	67.1002
3	772	04:12:51	28.7127	67.0895
3	773	04:12:52	28.7075	67.0952
3	774	04:12:53	28.7216	67.1096
3	775	04:12:54	28.7492	67.1711
3	776	04:12:55	28.7559	67.1547
3	777	04:12:56	28.7581	67.1608
3	778	04:12:57	28.7581	67.1557
3	779	04:12:58	28.7712	67.1592
3	780	04:12:59	28.7749	67.1614
3	781	04:13:00	28.7809	67.1882
3	782	04:13:01	28.8009	67.2052
3	783	04:13:02	28.7919	67.1882
3	784	04:13:03	28.8176	67.2245
3	785	04:13:04	28.7987	67.2136
3	786	04:13:05	28.7879	67.2019
3	787	04:13:06	28.8009	67.2005
3	788	04:13:07	28.7834	67.1941
3	789	04:13:08	28.7929	67.1969
3	790	04:13:09	28.7902	67.1833
3	791	04:13:10	28.793	67.1819
3	792	04:13:11	28.798	67.2011
3	793	04:13:12	28.807	67.2044
3	794	04:13:13	28.8051	67.196
3	795	04:13:14	28.8045	67.1978
3	796	04:13:15	28.8071	67.1983
3	797	04:13:16	28.803	67.1869
3	798	04:13:17	28.7963	67.1593
3	799	04:13:18	28.7787	67.1499
3	800	04:13:19	28.7625	67.109
3	801	04:13:20	28.722	67.0485
3	802	04:13:21	28.7767	67.1128
3	803	04:13:22	28.7977	67.1398
3	804	04:13:23	28.7925	67.1369
3	805	04:13:24	28.7953	67.125
3	806	04:13:25	28.8012	67.1389
3	807	04:13:26	28.8014	67.1357
3	808	04:13:27	28.8107	67.1539
3	809	04:13:28	28.8004	67.1492
3	810	04:13:29	28.7793	67.138
3	811	04:13:30	28.7805	67.1114
3	812	04:13:31	28.821	67.1543
3	813	04:13:32	28.8357	67.1587
3	814	04:13:33	28.849	67.1547
3	815	04:13:34	28.8501	67.17
3	816	04:13:35	28.8502	67.1726
3	817	04:13:36	28.8367	67.1658
3	818	04:13:37	28.8566	67.1792
3	819	04:13:38	28.8495	67.1635
3	820	04:13:39	28.855	67.1702
3	821	04:13:40	28.8615	67.1769
3	822	04:13:41	28.8681	67.192
3	823	04:13:42	28.8822	67.1973
3	824	04:13:43	28.856	67.1695
3	825	04:13:44	28.8327	67.131
3	826	04:13:45	28.8348	67.1116
3	827	04:13:46	28.8425	67.0936
3	828	04:13:47	28.8288	67.1061
3	829	04:13:48	28.8242	67.0867
3	830	04:13:49	28.8194	67.0731
3	831	04:13:50	28.8093	67.0563
3	832	04:13:51	28.808	67.0409
3	833	04:13:52	28.8605	67.1063
3	834	04:13:53	28.8891	67.126
3	835	04:13:54	28.9122	67.1416
3	836	04:13:55	29.0265	67.2584
3	837	04:13:56	29.0262	67.2701
3	838	04:13:57	29.0063	67.2163
3	839	04:13:58	29.0036	67.1905
3	840	04:13:59	28.9716	67.1355
3	841	04:14:00	28.9771	67.1336
3	842	04:14:01	29.0378	67.1946
3	843	04:14:02	29.0665	67.2761
3	844	04:14:03	29.8246	67.7504
3	845	04:14:04	29.0836	67.3026
3	846	04:14:05	29.0693	67.2595
3	847	04:14:06	29.7912	67.7311
3	848	04:14:07	29.0715	67.2431
3	849	04:14:08	29.0889	67.2436
3	850	04:14:09	29.0761	67.2453
3	851	04:14:10	29.0291	67.1944
3	852	04:14:11	29.0166	67.166
3	853	04:14:12	28.9951	67.1443
3	854	04:14:13	29.0066	67.1419
3	855	04:14:14	29.7805	67.6695
3	856	04:14:15	29.0655	67.1957
3	857	04:14:16	29.0841	67.2183
3	858	04:14:17	29.8018	67.6989
3	859	04:14:18	29.1244	67.2814
3	860	04:14:19	29.1187	67.2696
3	861	04:14:20	29.1352	67.2858
3	862	04:14:21	29.1428	67.263
3	863	04:14:22	29.1536	67.3012
3	864	04:14:23	29.1627	67.3254
3	865	04:14:24	29.1768	67.3406
3	866	04:14:25	29.1827	67.3444
3	867	04:14:26	29.1885	67.3481
3	868	04:14:27	29.184	67.3481
3	869	04:14:28	29.9134	67.7905
3	870	04:14:29	29.9057	67.7738
3	871	04:14:30	29.9005	67.7584
3	872	04:14:31	29.9112	67.7587
3	873	04:14:32	29.9165	67.7645
3	874	04:14:33	29.1655	67.274
3	875	04:14:34	29.1731	67.2919
3	876	04:14:35	29.1639	67.2758
3	877	04:14:36	29.1792	67.2881
3	878	04:14:37	29.172	67.2946
3	879	04:14:38	29.1902	67.2848
3	880	04:14:39	29.1935	67.2743
3	881	04:14:40	29.1898	67.2696
3	882	04:14:41	29.9307	67.7449
3	883	04:14:42	29.1925	67.2697
3	884	04:14:43	29.9301	67.7603
3	885	04:14:44	29.1902	67.2624
3	886	04:14:45	29.1929	67.2627
3	887	04:14:46	29.1882	67.2532
3	888	04:14:47	29.182	67.2471
3	889	04:14:48	29.1867	67.2443
3	890	04:14:49	29.1929	67.245
3	891	04:14:50	29.1974	67.2582
3	892	04:14:51	29.1931	67.2475
3	893	04:14:52	29.9259	67.7237
3	894	04:14:53	29.9829	67.7489
3	895	04:14:54	29.2176	67.2524
3	896	04:14:55	29.2034	67.3059
3	897	04:14:56	29.1892	67.3596
3	898	04:14:57	29.175	67.4135
3	899	04:14:58	29.1608	67.4673
3	900	04:14:59	29.1466	67.5208
3	901	04:15:00	29.1325	67.5742
3	902	04:15:01	29.1183	67.6281
3	903	04:15:02	29.1041	67.6818
3	904	04:15:03	29.09	67.7351
3	905	04:15:04	29.0758	67.7889
3	906	04:15:05	29.0615	67.8429
3	907	04:15:06	29.0474	67.8963
3	908	04:15:07	29.0332	67.9501
3	909	04:15:08	29.019	68.0039
3	910	04:15:09	29.0049	68.057
3	911	04:15:10	28.9907	68.111
3	912	04:15:11	28.9764	68.165
3	913	04:15:12	28.9624	68.2181
3	914	04:15:13	28.9481	68.272
3	915	04:15:14	28.9339	68.3259
3	916	04:15:15	28.9198	68.379
3	917	04:15:16	28.9056	68.4329
3	918	04:15:17	28.8859	68.3858
4	1	04:00:01	41.6796	72.7815
4	2	04:00:05	41.7847	72.7743
4	3	04:00:05	41.6934	72.7768
4	4	04:00:06	41.7866	72.7813
4	5	04:00:06	41.7131	72.764
4	6	04:00:07	41.7019	72.7961
4	7	04:00:07	41.7142	72.7867
4	8	04:00:08	41.7319	72.77
4	9	04:00:08	41.7174	72.7847
4	10	04:00:09	41.7312	72.7684
4	11	04:00:10	41.7282	72.7731
4	12	04:00:11	41.718	72.7855
4	13	04:00:12	41.7297	72.763
4	14	04:00:13	41.7198	72.7844
4	15	04:00:14	41.7312	72.7738
4	16	04:00:15	41.7302	72.7777
4	17	04:00:16	41.7368	72.7607
4	18	04:00:17	41.7415	72.7638
4	19	04:00:18	41.7429	72.7504
4	20	04:00:19	41.74	72.7576
4	21	04:00:20	41.7593	72.7438
4	22	04:00:21	41.7418	72.767
4	23	04:00:22	41.745	72.756
4	24	04:00:23	41.7514	72.7539
4	25	04:00:24	41.7534	72.7635
4	26	04:00:25	41.7663	72.7434
4	27	04:00:26	41.7631	72.7395
4	28	04:00:27	41.764	72.731
4	29	04:00:28	41.7658	72.7377
4	30	04:00:29	41.7804	72.7291
4	31	04:00:30	41.802	72.7059
4	32	04:00:31	41.7973	72.7152
4	33	04:00:32	41.8041	72.7023
4	34	04:00:33	41.7938	72.7128
4	35	04:00:34	41.8047	72.6972
4	36	04:00:35	41.794	72.716
4	37	04:00:36	41.7999	72.7008
4	38	04:00:37	41.8219	72.677
4	39	04:00:38	41.8139	72.6848
4	40	04:00:39	41.8112	72.6848
4	41	04:00:40	41.7966	72.696
4	42	04:00:41	41.7977	72.6989
4	43	04:00:42	41.7931	72.7107
4	44	04:00:43	41.7951	72.7177
4	45	04:00:44	41.7976	72.7064
4	46	04:00:45	41.8118	72.6895
4	47	04:00:46	41.8138	72.6886
4	48	04:00:47	41.8251	72.6852
4	49	04:00:48	41.8094	72.6926
4	50	04:00:49	41.8226	72.6761
4	51	04:00:50	41.8319	72.6557
4	52	04:00:51	41.8288	72.6681
4	53	04:00:52	41.8427	72.6543
4	54	04:00:53	41.8484	72.6521
4	55	04:00:54	41.8497	72.6486
4	56	04:00:55	41.8438	72.6558
4	57	04:00:56	41.8451	72.6578
4	58	04:00:57	41.854	72.6506
4	59	04:00:58	41.8405	72.6644
4	60	04:00:59	41.8479	72.6571
4	61	04:01:00	41.8519	72.6464
4	62	04:01:01	41.8473	72.6561
4	63	04:01:02	41.8486	72.6526
4	64	04:01:03	41.8438	72.6501
4	65	04:01:04	41.8497	72.6459
4	66	04:01:05	41.8516	72.6651
4	67	04:01:06	41.8485	72.668
4	68	04:01:07	41.8622	72.647
4	69	04:01:08	41.8582	72.6601
4	70	04:01:09	41.8678	72.6534
4	71	04:01:10	41.875	72.644
4	72	04:01:11	41.8668	72.6588
4	73	04:01:12	41.8835	72.6449
4	74	04:01:13	41.8893	72.6409
4	75	04:01:14	41.8869	72.6407
4	76	04:01:15	41.8975	72.6263
4	77	04:01:16	41.9052	72.6044
4	78	04:01:17	41.9161	72.5863
4	79	04:01:18	41.927	72.5759
4	80	04:01:19	41.9212	72.6016
4	81	04:01:20	41.9218	72.6026
4	82	04:01:21	41.9221	72.6108
4	83	04:01:22	41.9367	72.5922
4	84	04:01:23	41.9241	72.6074
4	85	04:01:24	41.9254	72.6082
4	86	04:01:25	41.9268	72.6054
4	87	04:01:26	41.9298	72.5794
4	88	04:01:27	41.9219	72.5916
4	89	04:01:28	41.9176	72.5999
4	90	04:01:29	41.9188	72.5942
4	91	04:01:30	41.9307	72.5859
4	92	04:01:31	41.9265	72.5872
4	93	04:01:32	41.9293	72.5831
4	94	04:01:33	41.9291	72.5805
4	95	04:01:34	41.9487	72.5576
4	96	04:01:35	41.9356	72.5856
4	97	04:01:36	41.9416	72.5744
4	98	04:01:37	41.9513	72.5492
4	99	04:01:38	41.9399	72.5705
4	100	04:01:39	41.9512	72.5558
4	101	04:01:40	41.9559	72.5563
4	102	04:01:41	41.9386	72.5826
4	103	04:01:42	41.956	72.5609
4	104	04:01:43	41.9527	72.5653
4	105	04:01:44	41.9362	72.5828
4	106	04:01:45	41.9404	72.5846
4	107	04:01:46	41.9624	72.5636
4	108	04:01:47	41.9799	72.5531
4	109	04:01:48	41.9818	72.549
4	110	04:01:49	41.9776	72.558
4	111	04:01:50	41.991	72.5548
4	112	04:01:51	41.9902	72.5553
4	113	04:01:52	41.9947	72.5517
4	114	04:01:53	42.0005	72.5487
4	115	04:01:54	42.0045	72.5373
4	116	04:01:55	42.0024	72.542
4	117	04:01:56	42.0102	72.527
4	118	04:01:57	42.0166	72.5314
4	119	04:01:58	42.0117	72.5332
4	120	04:01:59	42.0088	72.531
4	121	04:02:00	42.0185	72.5183
4	122	04:02:01	42.0196	72.529
4	123	04:02:02	42.0126	72.5404
4	124	04:02:03	42.0233	72.5259
4	125	04:02:04	42.0098	72.5421
4	126	04:02:05	42.0117	72.5421
4	127	04:02:06	42.0074	72.5452
4	128	04:02:07	42.0194	72.527
4	129	04:02:08	42.0131	72.5288
4	130	04:02:09	42.0165	72.5287
4	131	04:02:10	42.0356	72.5234
4	132	04:02:11	42.0348	72.5159
4	133	04:02:12	42.0481	72.5064
4	134	04:02:13	42.0475	72.5047
4	135	04:02:14	42.0479	72.5142
4	136	04:02:15	42.0496	72.5136
4	137	04:02:16	42.0562	72.4948
4	138	04:02:17	42.0502	72.5059
4	139	04:02:18	42.0507	72.5127
4	140	04:02:19	42.0573	72.5127
4	141	04:02:20	42.0631	72.497
4	142	04:02:21	42.0491	72.5119
4	143	04:02:22	42.044	72.5106
4	144	04:02:23	42.0512	72.5017
4	145	04:02:24	42.0447	72.5139
4	146	04:02:25	42.0588	72.5074
4	147	04:02:26	42.0227	72.5365
4	148	04:02:27	42.0342	72.5149
4	149	04:02:28	42.04	72.5051
4	150	04:02:29	42.0228	72.5167
4	151	04:02:30	42.0337	72.5153
4	152	04:02:31	42.0234	72.5234
4	153	04:02:32	42.033	72.5244
4	154	04:02:33	42.0414	72.5271
4	155	04:02:34	42.0567	72.5087
4	156	04:02:35	42.0423	72.5246
4	157	04:02:36	42.0454	72.5131
4	158	04:02:37	42.0693	72.4785
4	159	04:02:38	42.0587	72.4987
4	160	04:02:39	42.0675	72.4893
4	161	04:02:40	42.0646	72.4902
4	162	04:02:41	42.07	72.4744
4	163	04:02:42	42.0641	72.4904
4	164	04:02:43	42.0718	72.4788
4	165	04:02:44	42.0958	72.4622
4	166	04:02:45	42.1014	72.4591
4	167	04:02:46	42.1018	72.4541
4	168	04:02:47	42.0932	72.4669
4	169	04:02:48	42.0949	72.473
4	170	04:02:49	42.0765	72.4981
4	171	04:02:50	42.0524	72.5143
4	172	04:02:51	42.06	72.4992
4	173	04:02:52	42.0566	72.5024
4	174	04:02:53	42.0754	72.4783
4	175	04:02:55	42.0786	72.4931
4	176	04:02:55	42.084	72.486
4	177	04:02:56	42.0853	72.4895
4	178	04:02:57	42.081	72.4939
4	179	04:02:58	42.0803	72.5001
4	180	04:02:59	42.0889	72.4847
4	181	04:03:00	42.098	72.4825
4	182	04:03:01	42.1055	72.4752
4	183	04:03:02	42.1027	72.4808
4	184	04:03:03	42.1055	72.4861
4	185	04:03:04	42.1116	72.4657
4	186	04:03:05	42.1074	72.4636
4	187	04:03:06	42.1105	72.4706
4	188	04:03:07	42.1179	72.4677
4	189	04:03:08	42.1081	72.4651
4	190	04:03:09	42.083	72.5042
4	191	04:03:10	42.1019	72.4915
4	192	04:03:11	42.1009	72.4833
4	193	04:03:12	42.0925	72.5013
4	194	04:03:13	42.1108	72.4792
4	195	04:03:14	42.123	72.4692
4	196	04:03:15	42.1076	72.4803
4	197	04:03:16	42.1054	72.487
4	198	04:03:17	42.1103	72.4671
4	199	04:03:18	42.1149	72.4884
4	200	04:03:19	42.127	72.4861
4	201	04:03:20	42.1241	72.4872
4	202	04:03:21	42.1133	72.4974
4	203	04:03:22	42.1329	72.4831
4	204	04:03:23	42.1304	72.4791
4	205	04:03:24	42.1454	72.4748
4	206	04:03:25	42.1355	72.4892
4	207	04:03:26	42.1517	72.4761
4	208	04:03:27	42.1685	72.4563
4	209	04:03:28	42.152	72.468
4	210	04:03:29	42.1401	72.4884
4	211	04:03:30	42.1904	72.4279
4	212	04:03:31	42.1904	72.422
4	213	04:03:32	42.1538	72.4453
4	214	04:03:33	42.1468	72.4666
4	215	04:03:34	42.1708	72.4345
4	216	04:03:35	42.1677	72.4343
4	217	04:03:36	42.1572	72.4482
4	218	04:03:37	42.1474	72.4677
4	219	04:03:38	42.1615	72.4322
4	220	04:03:39	42.1535	72.4431
4	221	04:03:40	42.1672	72.4327
4	222	04:03:41	42.1501	72.4523
4	223	04:03:42	42.167	72.4435
4	224	04:03:43	42.1864	72.4074
4	225	04:03:44	42.1623	72.4384
4	226	04:03:45	42.1889	72.4041
4	227	04:03:46	42.1758	72.4325
4	228	04:03:47	42.1681	72.4314
4	229	04:03:48	42.1594	72.4462
4	230	04:03:49	42.1806	72.4198
4	231	04:03:50	42.1577	72.4461
4	232	04:03:51	42.1783	72.4145
4	233	04:03:52	42.1527	72.4459
4	234	04:03:53	42.1541	72.4448
4	235	04:03:54	42.1706	72.4309
4	236	04:03:55	42.1705	72.4294
4	237	04:03:56	42.1868	72.4241
4	238	04:03:57	42.1849	72.4213
4	239	04:03:58	42.1923	72.4315
4	240	04:03:59	42.1935	72.4224
4	241	04:04:00	42.1996	72.4311
4	242	04:04:01	42.2105	72.4018
4	243	04:04:02	42.2076	72.4167
4	244	04:04:03	42.1985	72.427
4	245	04:04:04	42.2029	72.4107
4	246	04:04:05	42.2157	72.4016
4	247	04:04:06	42.1995	72.417
4	248	04:04:07	42.1782	72.4543
4	249	04:04:08	42.1766	72.4404
4	250	04:04:09	42.183	72.4189
4	251	04:04:10	42.1732	72.4194
4	252	04:04:11	42.1797	72.4042
4	253	04:04:12	42.1891	72.405
4	254	04:04:13	42.1935	72.4244
4	255	04:04:14	42.1912	72.4173
4	256	04:04:15	42.1804	72.4334
4	257	04:04:16	42.1785	72.4366
4	258	04:04:17	42.1823	72.4213
4	259	04:04:18	42.1963	72.4144
4	260	04:04:19	42.1766	72.4495
4	261	04:04:20	42.1734	72.4519
4	262	04:04:21	42.2732	72.4503
4	263	04:04:22	42.153	72.4787
4	264	04:04:23	42.1685	72.4598
4	265	04:04:24	42.1845	72.4389
4	266	04:04:25	42.1778	72.4574
4	267	04:04:26	42.1879	72.4349
4	268	04:04:27	42.1813	72.4433
4	269	04:04:28	42.1908	72.4447
4	270	04:04:29	42.1879	72.45
4	271	04:04:30	42.2043	72.4286
4	272	04:04:31	42.1952	72.4443
4	273	04:04:32	42.2168	72.4286
4	274	04:04:33	42.2293	72.4232
4	275	04:04:34	42.2408	72.407
4	276	04:04:35	42.2295	72.4216
4	277	04:04:36	42.2471	72.3962
4	278	04:04:37	42.2454	72.3978
4	279	04:04:38	42.2554	72.379
4	280	04:04:39	42.2547	72.3854
4	281	04:04:40	42.2624	72.3838
4	282	04:04:41	42.2704	72.3776
4	283	04:04:42	42.2551	72.3955
4	284	04:04:43	42.2501	72.4017
4	285	04:04:44	42.2528	72.3898
4	286	04:04:45	42.2767	72.3443
4	287	04:04:46	42.2618	72.3594
4	288	04:04:47	42.2748	72.3409
4	289	04:04:48	42.2797	72.3372
4	290	04:04:49	42.2717	72.3402
4	291	04:04:50	42.2597	72.366
4	292	04:04:51	42.2633	72.3661
4	293	04:04:52	42.2623	72.366
4	294	04:04:53	42.2549	72.3813
4	295	04:04:54	42.2624	72.3698
4	296	04:04:55	42.2654	72.3759
4	297	04:04:56	42.2589	72.3775
4	298	04:04:57	42.2535	72.3828
4	299	04:04:58	42.2631	72.3677
4	300	04:04:59	42.2627	72.3761
4	301	04:05:00	42.2749	72.3566
4	302	04:05:01	42.2643	72.3593
4	303	04:05:02	42.2639	72.3713
4	304	04:05:03	42.2637	72.3691
4	305	04:05:04	42.2674	72.3651
4	306	04:05:05	42.2757	72.3609
4	307	04:05:06	42.2721	72.3681
4	308	04:05:07	42.268	72.3719
4	309	04:05:08	42.2735	72.3786
4	310	04:05:09	42.2688	72.3815
4	311	04:05:10	42.2787	72.367
4	312	04:05:11	42.28	72.3753
4	313	04:05:12	42.2743	72.3739
4	314	04:05:13	42.2665	72.3889
4	315	04:05:14	42.2853	72.367
4	316	04:05:15	42.2858	72.3671
4	317	04:05:16	42.286	72.3639
4	318	04:05:17	42.2809	72.3703
4	319	04:05:18	42.2862	72.3553
4	320	04:05:19	42.3061	72.3404
4	321	04:05:20	42.3013	72.3576
4	322	04:05:21	42.2959	72.3557
4	323	04:05:22	42.2877	72.3684
4	324	04:05:23	42.2866	72.3636
4	325	04:05:24	42.2837	72.3663
4	326	04:05:25	42.2738	72.3788
4	327	04:05:26	42.2826	72.3678
4	328	04:05:27	42.2814	72.382
4	329	04:05:28	42.2953	72.3707
4	330	04:05:29	42.2971	72.3654
4	331	04:05:30	42.2874	72.3693
4	332	04:05:31	42.2903	72.3616
4	333	04:05:32	42.2895	72.3657
4	334	04:05:33	42.2868	72.3732
4	335	04:05:34	42.2808	72.3913
4	336	04:05:35	42.2958	72.365
4	337	04:05:36	42.2914	72.3937
4	338	04:05:37	42.2885	72.3878
4	339	04:05:38	42.2913	72.383
4	340	04:05:39	42.3026	72.3738
4	341	04:05:40	42.2933	72.3941
4	342	04:05:41	42.3199	72.3713
4	343	04:05:42	42.3133	72.3836
4	344	04:05:43	42.312	72.3871
4	345	04:05:44	42.3217	72.3813
4	346	04:05:45	42.315	72.3854
4	347	04:05:46	42.339	72.3512
4	348	04:05:47	42.31	72.3881
4	349	04:05:48	42.3121	72.3941
4	350	04:05:49	42.313	72.3917
4	351	04:05:50	42.3139	72.3848
4	352	04:05:51	42.317	72.3913
4	353	04:05:52	42.3224	72.3887
4	354	04:05:53	42.3229	72.3975
4	355	04:05:54	42.3153	72.3962
4	356	04:05:55	42.3266	72.3834
4	357	04:05:56	42.3364	72.3804
4	358	04:05:57	42.3352	72.3754
4	359	04:05:58	42.3458	72.3561
4	360	04:05:59	42.347	72.3684
4	361	04:06:00	42.3536	72.3595
4	362	04:06:01	42.3658	72.3464
4	363	04:06:02	42.3615	72.3495
4	364	04:06:03	42.3627	72.3529
4	365	04:06:04	42.3709	72.3455
4	366	04:06:05	42.3708	72.3383
4	367	04:06:06	42.3739	72.3318
4	368	04:06:07	42.3728	72.3387
4	369	04:06:08	42.3627	72.3387
4	370	04:06:09	42.3502	72.3512
4	371	04:06:10	42.3514	72.3491
4	372	04:06:11	42.3634	72.3365
4	373	04:06:12	42.3636	72.3233
4	374	04:06:13	42.3651	72.3396
4	375	04:06:14	42.3515	72.3585
4	376	04:06:15	42.3482	72.3697
4	377	04:06:16	42.3284	72.3824
4	378	04:06:17	42.3346	72.3796
4	379	04:06:18	42.3412	72.3663
4	380	04:06:19	42.3551	72.3445
4	381	04:06:20	42.3584	72.339
4	382	04:06:21	42.3485	72.3537
4	383	04:06:22	42.3428	72.3597
4	384	04:06:23	42.3302	72.3901
4	385	04:06:24	42.3516	72.3673
4	386	04:06:25	42.343	72.3733
4	387	04:06:26	42.3265	72.3948
4	388	04:06:27	42.3329	72.3982
4	389	04:06:28	42.3335	72.3992
4	390	04:06:29	42.3534	72.3824
4	391	04:06:30	42.342	72.4022
4	392	04:06:31	42.3458	72.4009
4	393	04:06:32	42.3506	72.4132
4	394	04:06:33	42.3475	72.4249
4	395	04:06:34	42.3607	72.403
4	396	04:06:35	42.3574	72.4207
4	397	04:06:36	42.3645	72.4113
4	398	04:06:37	42.3563	72.4081
4	399	04:06:38	42.3796	72.3684
4	400	04:06:39	42.3972	72.3582
4	401	04:06:40	42.414	72.341
4	402	04:06:41	42.4283	72.3185
4	403	04:06:42	42.4184	72.3316
4	404	04:06:43	42.4224	72.3304
4	405	04:06:44	42.4034	72.357
4	406	04:06:45	42.4011	72.3586
4	407	04:06:46	42.3777	72.3957
4	408	04:06:47	42.3866	72.3855
4	409	04:06:48	42.3999	72.3598
4	410	04:06:49	42.387	72.3863
4	411	04:06:50	42.3895	72.3934
4	412	04:06:51	42.4249	72.3509
4	413	04:06:52	42.3544	72.4267
4	414	04:06:53	42.3758	72.3978
4	415	04:06:54	42.3498	72.4382
4	416	04:06:55	42.3802	72.4268
4	417	04:06:56	42.3296	72.4937
4	418	04:06:57	42.3599	72.4741
4	419	04:06:58	42.337	72.5028
4	420	04:06:59	42.3351	72.519
4	421	04:07:00	42.3332	72.5085
4	422	04:07:01	42.3419	72.5079
4	423	04:07:02	42.3286	72.5529
4	424	04:07:03	42.3035	72.5861
4	425	04:07:04	42.296	72.5954
4	426	04:07:05	42.3092	72.5732
4	427	04:07:06	42.3177	72.5443
4	428	04:07:07	42.2994	72.5628
4	429	04:07:08	42.26	72.6338
4	430	04:07:09	42.3073	72.5663
4	431	04:07:10	42.2942	72.6037
4	432	04:07:11	42.2466	72.6608
4	433	04:07:12	42.254	72.6521
4	434	04:07:13	42.2599	72.6412
4	435	04:07:14	42.3137	72.579
4	436	04:07:15	42.3114	72.5897
4	437	04:07:16	42.3035	72.598
4	438	04:07:17	42.2599	72.6519
4	439	04:07:18	42.2749	72.6511
4	440	04:07:19	42.2579	72.6846
4	441	04:07:20	42.3364	72.5929
4	442	04:07:21	42.3355	72.5674
4	443	04:07:22	42.3364	72.5734
4	444	04:07:23	42.3138	72.5968
4	445	04:07:24	42.321	72.5954
4	446	04:07:25	42.3183	72.6078
4	447	04:07:26	42.3236	72.6071
4	448	04:07:27	42.3171	72.6104
4	449	04:07:28	42.2879	72.6434
4	450	04:07:29	42.2777	72.6616
4	451	04:07:30	42.2804	72.6554
4	452	04:07:31	42.333	72.5905
4	453	04:07:32	42.2974	72.6524
4	454	04:07:33	42.3138	72.6386
4	455	04:07:34	42.3082	72.6438
4	456	04:07:35	42.3441	72.594
4	457	04:07:36	42.297	72.6261
4	458	04:07:37	42.2949	72.6396
4	459	04:07:38	42.2972	72.6446
4	460	04:07:39	42.3677	72.561
4	461	04:07:40	42.3405	72.5861
4	462	04:07:41	42.3477	72.5829
4	463	04:07:42	42.3501	72.5834
4	464	04:07:43	42.3315	72.5834
4	465	04:07:44	42.3603	72.5532
4	466	04:07:45	42.3252	72.5807
4	467	04:07:46	42.3553	72.5518
4	468	04:07:47	42.3639	72.5334
4	469	04:07:48	42.3251	72.5791
4	470	04:07:49	42.314	72.6124
4	471	04:07:50	42.3226	72.6038
4	472	04:07:51	42.3229	72.6353
4	473	04:07:52	42.3193	72.6308
4	474	04:07:53	42.3198	72.6391
4	475	04:07:54	42.3449	72.6081
4	476	04:07:55	42.3716	72.5816
4	477	04:07:56	42.36	72.5864
4	478	04:07:57	42.3918	72.5528
4	479	04:07:58	42.4122	72.5363
4	480	04:07:59	42.3786	72.5696
4	481	04:08:00	42.4021	72.5518
4	482	04:08:01	42.4061	72.5516
4	483	04:08:02	42.3707	72.596
4	484	04:08:03	42.3743	72.5823
4	485	04:08:04	42.3549	72.6098
4	486	04:08:05	42.3908	72.5664
4	487	04:08:06	42.3526	72.6137
4	488	04:08:07	42.3605	72.5905
4	489	04:08:08	42.4025	72.5525
4	490	04:08:09	42.3472	72.6185
4	491	04:08:10	42.3653	72.5826
4	492	04:08:11	42.4066	72.5435
4	493	04:08:12	42.364	72.6051
4	494	04:08:13	42.3663	72.6027
4	495	04:08:14	42.3807	72.5728
4	496	04:08:15	42.3724	72.5965
4	497	04:08:16	42.3755	72.5868
4	498	04:08:17	42.3944	72.5721
4	499	04:08:18	42.3696	72.5975
4	500	04:08:19	42.4187	72.539
4	501	04:08:20	42.4093	72.5687
4	502	04:08:21	42.4098	72.5796
4	503	04:08:22	42.3719	72.6333
4	504	04:08:23	42.3795	72.6171
4	505	04:08:24	42.3666	72.6373
4	506	04:08:25	42.3579	72.6547
4	507	04:08:26	42.4271	72.5744
4	508	04:08:27	42.4342	72.5448
4	509	04:08:28	42.4722	72.4967
4	510	04:08:29	42.3991	72.572
4	511	04:08:30	42.4074	72.5681
4	512	04:08:31	42.4095	72.5691
4	513	04:08:32	42.411	72.5805
4	514	04:08:33	42.4167	72.5731
4	515	04:08:34	42.4264	72.543
4	516	04:08:35	42.4207	72.5686
4	517	04:08:36	42.4137	72.5742
4	518	04:08:37	42.4287	72.5621
4	519	04:08:38	42.4231	72.5569
4	520	04:08:39	42.418	72.5611
4	521	04:08:40	42.4079	72.5781
4	522	04:08:41	42.4045	72.5756
4	523	04:08:42	42.4095	72.57
4	524	04:08:43	42.432	72.53
4	525	04:08:44	42.4319	72.5239
4	526	04:08:45	42.4257	72.5519
4	527	04:08:46	42.4115	72.5728
4	528	04:08:47	42.4276	72.5451
4	529	04:08:48	42.4441	72.5194
4	530	04:08:49	42.4192	72.5591
4	531	04:08:50	42.4363	72.5384
4	532	04:08:51	42.4157	72.5744
4	533	04:08:52	42.4855	72.4877
4	534	04:08:53	42.4304	72.5398
4	535	04:08:54	42.4486	72.5133
4	536	04:08:55	42.4514	72.4981
4	537	04:08:56	42.4282	72.539
4	538	04:08:57	42.4491	72.5279
4	539	04:08:58	42.4562	72.5159
4	540	04:08:59	42.4332	72.5359
4	541	04:09:00	42.4381	72.5186
4	542	04:09:01	42.4504	72.5015
4	543	04:09:02	42.4563	72.5087
4	544	04:09:03	42.4735	72.4773
4	545	04:09:04	42.4739	72.4789
4	546	04:09:05	42.4545	72.51
4	547	04:09:06	42.4635	72.4922
4	548	04:09:07	42.4495	72.5183
4	549	04:09:08	42.4568	72.5043
4	550	04:09:09	42.4619	72.5066
4	551	04:09:10	42.4554	72.5218
4	552	04:09:11	42.4581	72.5261
4	553	04:09:12	42.4785	72.5055
4	554	04:09:13	42.4789	72.4886
4	555	04:09:14	42.4737	72.5044
4	556	04:09:15	42.4687	72.5192
4	557	04:09:16	42.4528	72.5387
4	558	04:09:17	42.4538	72.5463
4	559	04:09:18	42.3954	72.6286
4	560	04:09:19	42.3543	72.7022
4	561	04:09:20	42.3651	72.6922
4	562	04:09:21	42.3962	72.6532
4	563	04:09:22	42.3673	72.6869
4	564	04:09:23	42.3931	72.6546
4	565	04:09:24	42.3919	72.6654
4	566	04:09:25	42.4017	72.6619
4	567	04:09:26	42.4067	72.6558
4	568	04:09:27	42.4185	72.6589
4	569	04:09:28	42.4441	72.6193
4	570	04:09:29	42.4502	72.6054
4	571	04:09:30	42.4445	72.6264
4	572	04:09:31	42.3757	72.6749
4	573	04:09:32	42.3933	72.6526
4	574	04:09:33	42.3926	72.6422
4	575	04:09:34	42.4283	72.6239
4	576	04:09:35	42.4621	72.582
4	577	04:09:36	42.5021	72.5403
4	578	04:09:37	42.4919	72.5687
4	579	04:09:38	42.5058	72.5436
4	580	04:09:39	42.496	72.5753
4	581	04:09:40	42.5421	72.5081
4	582	04:09:41	42.5166	72.5215
4	583	04:09:42	42.4428	72.5957
4	584	04:09:43	42.4276	72.61
4	585	04:09:44	42.4727	72.5513
4	586	04:09:45	42.4523	72.5974
4	587	04:09:46	42.4522	72.5967
4	588	04:09:47	42.376	72.6814
4	589	04:09:48	42.3849	72.6631
4	590	04:09:49	42.3828	72.6721
4	591	04:09:50	42.3737	72.6887
4	592	04:09:51	42.3691	72.7131
4	593	04:09:52	42.3651	72.7141
4	594	04:09:53	42.3717	72.7108
4	595	04:09:54	42.4134	72.6566
4	596	04:09:55	42.3934	72.6938
4	597	04:09:56	42.3981	72.6867
4	598	04:09:57	42.3938	72.6942
4	599	04:09:58	42.3882	72.6893
4	600	04:09:59	42.4092	72.6724
4	601	04:10:00	42.408	72.6768
4	602	04:10:01	42.5061	72.562
4	603	04:10:02	42.4498	72.6285
4	604	04:10:03	42.4466	72.6207
4	605	04:10:04	42.463	72.6009
4	606	04:10:05	42.506	72.5445
4	607	04:10:06	42.4903	72.5618
4	608	04:10:07	42.4143	72.6679
4	609	04:10:08	42.5049	72.5377
4	610	04:10:09	42.4667	72.5937
4	611	04:10:10	42.4356	72.6381
4	612	04:10:11	42.4644	72.5964
4	613	04:10:12	42.4515	72.6181
4	614	04:10:13	42.4283	72.6426
4	615	04:10:14	42.4462	72.6219
4	616	04:10:15	42.4307	72.6385
4	617	04:10:16	42.4417	72.6251
4	618	04:10:17	42.4517	72.6086
4	619	04:10:18	42.4574	72.5984
4	620	04:10:19	42.4629	72.5854
4	621	04:10:20	42.477	72.5595
4	622	04:10:21	42.4787	72.5438
4	623	04:10:22	42.4414	72.5889
4	624	04:10:23	42.4533	72.5672
4	625	04:10:24	42.4247	72.6269
4	626	04:10:25	42.4584	72.5841
4	627	04:10:26	42.4405	72.6116
4	628	04:10:27	42.4451	72.624
4	629	04:10:28	42.4461	72.6181
4	630	04:10:29	42.442	72.643
4	631	04:10:30	42.4472	72.6303
4	632	04:10:31	42.4551	72.6279
4	633	04:10:32	42.4981	72.5677
4	634	04:10:33	42.4396	72.6425
4	635	04:10:34	42.5037	72.5659
4	636	04:10:35	42.4653	72.6158
4	637	04:10:36	42.4724	72.6139
4	638	04:10:37	42.4681	72.6107
4	639	04:10:38	42.4693	72.6094
4	640	04:10:39	42.478	72.6086
4	641	04:10:40	42.5282	72.5511
4	642	04:10:41	42.4872	72.5947
4	643	04:10:42	42.4764	72.5924
4	644	04:10:43	42.4817	72.5952
4	645	04:10:44	42.5288	72.5289
4	646	04:10:45	42.4707	72.619
4	647	04:10:46	42.5029	72.5673
4	648	04:10:47	42.4668	72.6207
4	649	04:10:48	42.5148	72.5576
4	650	04:10:49	42.5169	72.5652
4	651	04:10:50	42.5271	72.5555
4	652	04:10:51	42.4791	72.6081
4	653	04:10:52	42.4873	72.591
4	654	04:10:53	42.4829	72.6025
4	655	04:10:54	42.491	72.596
4	656	04:10:55	42.4974	72.5934
4	657	04:10:56	42.484	72.6096
4	658	04:10:57	42.5278	72.5504
4	659	04:10:58	42.6104	72.4538
4	660	04:10:59	42.5694	72.5072
4	661	04:11:00	42.5461	72.5364
4	662	04:11:01	42.5758	72.5122
4	663	04:11:02	42.5608	72.5242
4	664	04:11:03	42.5034	72.5873
4	665	04:11:04	42.5779	72.4879
4	666	04:11:05	42.5567	72.5156
4	667	04:11:06	42.5297	72.5622
4	668	04:11:07	42.5552	72.518
4	669	04:11:08	42.5703	72.5162
4	670	04:11:09	42.527	72.5846
4	671	04:11:10	42.5784	72.5219
4	672	04:11:11	42.5737	72.5238
4	673	04:11:12	42.5794	72.5258
4	674	04:11:13	42.5787	72.5157
4	675	04:11:14	42.5894	72.5299
4	676	04:11:15	42.5902	72.5176
4	677	04:11:16	42.5909	72.5083
4	678	04:11:17	42.6247	72.4771
4	679	04:11:18	42.5868	72.5215
4	680	04:11:19	42.5921	72.4986
4	681	04:11:20	42.5738	72.5303
4	682	04:11:21	42.5756	72.5346
4	683	04:11:22	42.6064	72.5107
4	684	04:11:23	42.5584	72.5775
4	685	04:11:24	42.5715	72.5651
4	686	04:11:25	42.5927	72.5245
4	687	04:11:26	42.5945	72.5407
4	688	04:11:27	42.5924	72.5278
4	689	04:11:28	42.5648	72.5623
4	690	04:11:29	42.6067	72.5185
4	691	04:11:30	42.6284	72.4953
4	692	04:11:31	42.6291	72.5034
4	693	04:11:32	42.5834	72.5435
4	694	04:11:33	42.6379	72.4797
4	695	04:11:34	42.5949	72.5284
4	696	04:11:35	42.5672	72.5482
4	697	04:11:36	42.5398	72.5679
4	698	04:11:37	42.5124	72.5875
4	699	04:11:38	42.485	72.6071
4	700	04:11:39	42.4574	72.6268
4	701	04:11:40	42.4302	72.6463
4	702	04:11:41	42.4029	72.6659
4	703	04:11:42	42.3754	72.6856
4	704	04:11:43	42.348	72.7051
4	705	04:11:44	42.3206	72.7248
4	706	04:11:45	42.2932	72.7444
4	707	04:11:46	42.2657	72.764
4	708	04:11:47	42.238	72.7838
4	709	04:11:48	42.2109	72.8033
4	710	04:11:49	42.1833	72.8231
4	711	04:11:50	42.1559	72.8426
4	712	04:11:51	42.1286	72.8622
4	713	04:11:52	42.101	72.8819
4	714	04:11:53	42.0738	72.9014
4	715	04:11:54	42.0464	72.921
4	716	04:11:55	42.0188	72.9407
4	717	04:11:56	41.9914	72.9604
4	718	04:11:57	41.964	72.9799
4	719	04:11:58	41.9365	72.9996
4	720	04:11:59	41.9092	73.0192
4	721	04:12:00	41.8817	73.0389
4	722	04:12:01	41.8543	73.0585
4	723	04:12:02	41.8269	73.0781
4	724	04:12:03	41.7993	73.0979
4	725	04:12:04	41.7717	73.1176
4	726	04:12:05	41.7446	73.137
4	727	04:12:06	41.7171	73.1567
4	728	04:12:07	41.6897	73.1763
4	729	04:12:08	41.6624	73.1959
4	730	04:12:09	41.6347	73.2157
4	731	04:12:10	41.6074	73.2352
4	732	04:12:11	41.607	73.2375
4	733	04:12:12	41.6066	73.2398
4	734	04:12:13	41.6063	73.242
4	735	04:12:14	41.6059	73.2443
4	736	04:12:15	41.6055	73.2466
4	737	04:12:16	41.6051	73.2488
4	738	04:12:17	41.6048	73.2511
4	739	04:12:18	41.6044	73.2534
4	740	04:12:19	41.604	73.2557
4	741	04:12:20	41.6037	73.2579
4	742	04:12:21	41.6033	73.2602
4	743	04:12:22	41.6029	73.2624
4	744	04:12:23	41.6025	73.2647
4	745	04:12:24	41.6022	73.267
4	746	04:12:25	41.6018	73.2693
4	747	04:12:26	41.6014	73.2715
4	748	04:12:27	41.601	73.2738
4	749	04:12:28	41.6007	73.276
4	750	04:12:29	41.6003	73.2783
4	751	04:12:30	41.6008	73.2711
4	752	04:12:31	41.6015	73.2605
4	753	04:12:32	41.6012	73.2634
4	754	04:12:33	41.6004	73.269
4	755	04:12:34	41.5997	73.2745
4	756	04:12:35	41.5993	73.2734
4	757	04:12:36	41.599	73.2723
4	758	04:12:37	41.5986	73.2712
4	759	04:12:38	41.5982	73.2701
4	760	04:12:39	41.5978	73.269
4	761	04:12:40	41.5975	73.2679
4	762	04:12:41	41.5971	73.2668
4	763	04:12:42	41.5967	73.2657
4	764	04:12:43	41.5964	73.2645
5	1	04:00:01	31.1592	73.7944
5	2	04:00:05	31.2669	73.8013
5	3	04:00:05	31.151	73.7621
5	4	04:00:06	31.251	73.8006
5	5	04:00:06	31.1698	73.7911
5	6	04:00:07	31.156	73.7828
5	7	04:00:07	31.1669	73.7674
5	8	04:00:08	31.1566	73.7566
5	9	04:00:08	31.1728	73.7748
5	10	04:00:09	31.1889	73.7831
5	11	04:00:10	31.2056	73.8314
5	12	04:00:11	31.2586	73.8791
5	13	04:00:12	31.2455	73.8182
5	14	04:00:13	31.225	73.8009
5	15	04:00:14	31.2338	73.7875
5	16	04:00:15	31.225	73.7808
5	17	04:00:16	31.2072	73.758
5	18	04:00:17	31.2418	73.8173
5	19	04:00:18	31.2187	73.8087
5	20	04:00:19	31.2439	73.8197
5	21	04:00:20	31.2536	73.8316
5	22	04:00:21	31.2473	73.7942
5	23	04:00:22	31.2559	73.7965
5	24	04:00:23	31.261	73.8286
5	25	04:00:24	31.2724	73.8066
5	26	04:00:25	31.2669	73.7948
5	27	04:00:26	31.2458	73.7599
5	28	04:00:27	31.2829	73.7847
5	29	04:00:28	31.2744	73.7832
5	30	04:00:29	31.259	73.7899
5	31	04:00:30	31.2641	73.8013
5	32	04:00:31	31.2637	73.8016
5	33	04:00:32	31.2878	73.8371
5	34	04:00:33	31.2878	73.8263
5	35	04:00:34	31.265	73.7845
5	36	04:00:35	31.2832	73.8072
5	37	04:00:36	31.2605	73.7845
5	38	04:00:37	31.2545	73.7795
5	39	04:00:38	31.2593	73.7843
5	40	04:00:39	31.251	73.7775
5	41	04:00:40	31.2518	73.7778
5	42	04:00:41	31.2922	73.8222
5	43	04:00:42	31.2875	73.8046
5	44	04:00:43	31.3138	73.828
5	45	04:00:44	31.2861	73.786
5	46	04:00:45	31.2455	73.7363
5	47	04:00:46	31.2918	73.7845
5	48	04:00:47	31.3226	73.8009
5	49	04:00:48	31.3235	73.803
5	50	04:00:49	31.3251	73.794
5	51	04:00:50	31.3309	73.7998
5	52	04:00:51	31.3501	73.821
5	53	04:00:52	31.348	73.8131
5	54	04:00:53	31.3556	73.8252
5	55	04:00:54	31.3412	73.8121
5	56	04:00:55	31.3218	73.7853
5	57	04:00:56	31.352	73.8173
5	58	04:00:57	31.342	73.8086
5	59	04:00:58	31.3437	73.8061
5	60	04:00:59	31.3292	73.7912
5	61	04:01:00	31.3367	73.8165
5	62	04:01:01	31.3405	73.795
5	63	04:01:02	31.3375	73.7952
5	64	04:01:03	31.3216	73.7667
5	65	04:01:04	31.3296	73.7667
5	66	04:01:05	31.3328	73.7502
5	67	04:01:06	31.3233	73.7272
5	68	04:01:07	31.3	73.7056
5	69	04:01:08	31.3127	73.7115
5	70	04:01:09	31.3229	73.7531
5	71	04:01:10	31.3474	73.7546
5	72	04:01:11	31.3336	73.7347
5	73	04:01:12	31.3605	73.7704
5	74	04:01:13	31.3531	73.7732
5	75	04:01:14	31.3418	73.739
5	76	04:01:15	31.357	73.7128
5	77	04:01:16	31.3474	73.6858
5	78	04:01:17	31.3506	73.6978
5	79	04:01:18	31.4016	73.7442
5	80	04:01:19	31.3734	73.7062
5	81	04:01:20	31.3676	73.7739
5	82	04:01:21	31.4021	73.8125
5	83	04:01:22	31.3786	73.7948
5	84	04:01:23	31.357	73.7432
5	85	04:01:24	31.3726	73.7572
5	86	04:01:25	31.3742	73.789
5	87	04:01:26	31.3918	73.8108
5	88	04:01:27	31.3918	73.8101
5	89	04:01:28	31.404	73.8112
5	90	04:01:29	31.3701	73.7735
5	91	04:01:30	31.3556	73.7633
5	92	04:01:31	31.3903	73.8086
5	93	04:01:32	31.4014	73.8019
5	94	04:01:33	31.3854	73.7843
5	95	04:01:34	31.3934	73.7898
5	96	04:01:35	31.4024	73.8011
5	97	04:01:36	31.3787	73.7776
5	98	04:01:37	31.3756	73.7575
5	99	04:01:38	31.3814	73.7718
5	100	04:01:39	31.3651	73.7112
5	101	04:01:40	31.3949	73.7474
5	102	04:01:41	31.3742	73.73
5	103	04:01:42	31.4027	73.7875
5	104	04:01:43	31.3858	73.7241
5	105	04:01:44	31.3933	73.7469
5	106	04:01:45	31.4036	73.7434
5	107	04:01:46	31.3964	73.7117
5	108	04:01:47	31.3947	73.6968
5	109	04:01:48	31.3918	73.7115
5	110	04:01:49	31.3962	73.7052
5	111	04:01:50	31.4006	73.6993
5	112	04:01:51	31.3965	73.7037
5	113	04:01:52	31.3991	73.7081
5	114	04:01:53	31.3962	73.7037
5	115	04:01:54	31.4144	73.7105
5	116	04:01:55	31.4067	73.7048
5	117	04:01:56	31.3963	73.6939
5	118	04:01:57	31.4114	73.7029
5	119	04:01:58	31.4097	73.6855
5	120	04:01:59	31.4021	73.664
5	121	04:02:00	31.4151	73.6882
5	122	04:02:01	31.3933	73.6214
5	123	04:02:02	31.4107	73.6766
5	124	04:02:03	31.408	73.6376
5	125	04:02:04	31.4535	73.7228
5	126	04:02:05	31.4588	73.7212
5	127	04:02:06	31.4388	73.6875
5	128	04:02:07	31.454	73.7189
5	129	04:02:08	31.454	73.7062
5	130	04:02:09	31.4432	73.7008
5	131	04:02:10	31.4544	73.6661
5	132	04:02:11	31.4707	73.7078
5	133	04:02:12	31.4455	73.6518
5	134	04:02:13	31.4136	73.6185
5	135	04:02:14	31.4534	73.66
5	136	04:02:15	31.4469	73.6547
5	137	04:02:16	31.4469	73.678
5	138	04:02:17	31.4205	73.6471
5	139	04:02:18	31.4205	73.6229
5	140	04:02:19	31.4231	73.611
5	141	04:02:20	31.4356	73.6124
5	142	04:02:21	31.4542	73.646
5	143	04:02:22	31.456	73.6311
5	144	04:02:23	31.4526	73.6326
5	145	04:02:24	31.4737	73.6676
5	146	04:02:25	31.4588	73.6378
5	147	04:02:26	31.4498	73.627
5	148	04:02:27	31.4668	73.6581
5	149	04:02:28	31.4374	73.5685
5	150	04:02:29	31.4415	73.5579
5	151	04:02:30	31.4554	73.5873
5	152	04:02:31	31.4416	73.5761
5	153	04:02:32	31.443	73.5749
5	154	04:02:33	31.4728	73.6115
5	155	04:02:34	31.4633	73.5812
5	156	04:02:35	31.4577	73.5841
5	157	04:02:36	31.4353	73.5619
5	158	04:02:37	31.4454	73.5526
5	159	04:02:38	31.4371	73.5475
5	160	04:02:39	31.4259	73.4865
5	161	04:02:40	31.4356	73.5263
5	162	04:02:41	31.4461	73.5218
5	163	04:02:42	31.4359	73.4979
5	164	04:02:43	31.433	73.4979
5	165	04:02:44	31.4453	73.5035
5	166	04:02:45	31.4688	73.5324
5	167	04:02:46	31.4945	73.5671
5	168	04:02:47	31.4752	73.5663
5	169	04:02:48	31.5035	73.5982
5	170	04:02:49	31.4905	73.5735
5	171	04:02:50	31.4935	73.5598
5	172	04:02:51	31.4952	73.6047
5	173	04:02:52	31.4798	73.5724
5	174	04:02:53	31.4748	73.5414
5	175	04:02:55	31.5307	73.6471
5	176	04:02:55	31.4991	73.5861
5	177	04:02:56	31.4687	73.5575
5	178	04:02:57	31.4942	73.5687
5	179	04:02:58	31.4949	73.587
5	180	04:02:59	31.4815	73.5523
5	181	04:03:00	31.4815	73.5538
5	182	04:03:01	31.5333	73.6199
5	183	04:03:02	31.4919	73.5706
5	184	04:03:03	31.4876	73.5459
5	185	04:03:04	31.4806	73.5268
5	186	04:03:05	31.4818	73.5242
5	187	04:03:06	31.4823	73.5011
5	188	04:03:07	31.4434	73.438
5	189	04:03:08	31.5035	73.5022
5	190	04:03:09	31.4908	73.4827
5	191	04:03:10	31.5111	73.4991
5	192	04:03:11	31.505	73.47
5	193	04:03:12	31.4678	73.4322
5	194	04:03:13	31.4911	73.4434
5	195	04:03:14	31.5169	73.4993
5	196	04:03:15	31.48	73.4318
5	197	04:03:16	31.4716	73.44
5	198	04:03:17	31.5065	73.4501
5	199	04:03:18	31.4916	73.4307
5	200	04:03:19	31.505	73.4455
5	201	04:03:20	31.5079	73.4494
5	202	04:03:21	31.5079	73.4328
5	203	04:03:22	31.4908	73.4163
5	204	04:03:23	31.525	73.4566
5	205	04:03:24	31.5112	73.4225
5	206	04:03:25	31.5304	73.4587
5	207	04:03:26	31.5273	73.4293
5	208	04:03:27	31.5209	73.4124
5	209	04:03:28	31.5311	73.4473
5	210	04:03:29	31.5322	73.4294
5	211	04:03:30	31.5241	73.4288
5	212	04:03:31	31.534	73.427
5	213	04:03:32	31.5064	73.3762
5	214	04:03:33	31.4932	73.345
5	215	04:03:34	30.9277	73.511
5	216	04:03:35	30.372	73.6742
5	217	04:03:36	30.3093	73.6231
5	218	04:03:37	30.1809	73.4914
5	219	04:03:38	30.0526	73.3596
5	220	04:03:39	29.9256	73.2293
5	221	04:03:40	29.9043	73.1091
5	222	04:03:41	29.8834	72.9913
5	223	04:03:42	29.8621	72.8715
5	224	04:03:43	29.8399	72.7466
5	225	04:03:44	29.8196	72.6321
5	226	04:03:45	29.7983	72.5123
5	227	04:03:46	29.7771	72.3926
5	228	04:03:47	29.7558	72.2726
5	229	04:03:48	29.7346	72.1532
5	230	04:03:49	29.7133	72.0334
5	231	04:03:50	29.6921	71.9137
5	232	04:03:51	29.6808	71.8979
5	233	04:03:52	29.709	71.8904
5	234	04:03:53	29.7053	71.9194
5	235	04:03:54	29.7247	71.9137
5	236	04:03:55	29.6114	71.8275
5	237	04:03:56	29.6142	71.8336
5	238	04:03:57	29.6171	71.8397
5	239	04:03:58	29.6199	71.8458
5	240	04:03:59	29.6227	71.852
5	241	04:04:00	29.6256	71.8581
5	242	04:04:01	29.6284	71.8642
5	243	04:04:02	29.6313	71.8704
5	244	04:04:03	29.634	71.8377
5	245	04:04:04	29.6598	71.8538
5	246	04:04:05	29.6856	71.87
5	247	04:04:06	29.7114	71.8861
5	248	04:04:07	29.6853	71.8141
5	249	04:04:08	29.6624	71.8077
5	250	04:04:09	29.6394	71.8012
5	251	04:04:10	29.6165	71.7948
5	252	04:04:11	29.5936	71.7883
5	253	04:04:12	29.5893	71.7838
5	254	04:04:13	29.5848	71.7792
5	255	04:04:14	29.7004	71.8065
5	256	04:04:15	29.5986	71.7937
5	257	04:04:16	29.7273	71.876
5	258	04:04:17	29.711	71.865
5	259	04:04:18	29.7222	71.8708
5	260	04:04:19	29.7143	71.865
5	261	04:04:20	29.7065	71.8591
5	262	04:04:21	29.6987	71.8533
5	263	04:04:22	29.6909	71.8475
5	264	04:04:23	29.6831	71.8416
5	265	04:04:24	29.6753	71.8358
5	266	04:04:25	29.6666	71.8272
5	267	04:04:26	29.6579	71.8187
5	268	04:04:27	29.6491	71.8102
5	269	04:04:28	29.6404	71.8017
5	270	04:04:29	29.6317	71.7931
5	271	04:04:30	29.623	71.7846
5	272	04:04:31	29.6143	71.7761
5	273	04:04:32	29.6055	71.7675
5	274	04:04:33	29.7328	71.8612
5	275	04:04:34	29.7318	71.8529
5	276	04:04:35	29.7282	71.8371
5	277	04:04:36	29.7158	71.8261
5	278	04:04:37	29.7034	71.815
5	279	04:04:38	29.691	71.804
5	280	04:04:39	29.6785	71.793
5	281	04:04:40	29.6661	71.7819
5	282	04:04:41	29.6536	71.7708
5	283	04:04:42	29.6411	71.7598
5	284	04:04:43	29.6288	71.7489
5	285	04:04:44	29.566	72.004
5	286	04:04:45	29.5034	72.2583
5	287	04:04:46	29.4414	72.5103
5	288	04:04:47	29.3787	72.7649
5	289	04:04:48	29.3163	73.0185
5	290	04:04:49	29.2869	72.9777
5	291	04:04:50	28.8255	72.7847
6	1	04:00:01	32.7171	74.5144
6	2	04:00:05	32.8253	74.4886
6	3	04:00:05	32.702	74.4719
6	4	04:00:06	32.8239	74.5019
6	5	04:00:06	32.6808	74.4227
6	6	04:00:07	32.7181	74.4645
6	7	04:00:07	32.7253	74.4663
6	8	04:00:08	32.7501	74.5027
6	9	04:00:08	32.7787	74.5452
6	10	04:00:09	32.7911	74.5552
6	11	04:00:10	32.8272	74.6033
6	12	04:00:11	32.8597	74.6395
6	13	04:00:12	32.8742	74.6393
6	14	04:00:13	32.7331	74.4536
6	15	04:00:14	32.7525	74.4762
6	16	04:00:15	32.7172	74.4309
6	17	04:00:16	32.7331	74.4431
6	18	04:00:17	32.7345	74.4309
6	19	04:00:18	32.7726	74.4935
6	20	04:00:19	32.7594	74.4671
6	21	04:00:20	32.8171	74.5392
6	22	04:00:21	32.8321	74.5734
[truncated: 477,475+ more rows]
