# Supplementary material for: The type IV pilus chemoreceptor PilJ controls chemotaxis of one bacterial species towards another
Source: PLoS Biol. 2024 Feb 13;22(2):e3002488. doi: 10.1371/journal.pbio.3002488 (PMC10896506; doi:10.1371/journal.pbio.3002488)
Supplement: S3 Data — (XLSX) [file pbio.3002488.s034.xlsx]

## Sheet: Fig 2 chpB
Figure 2
The data below in each row collectively show the positions of tracked bacterial cells within the field of view, at each frame in which the cell was tracked. Frames were imaged at a 1 sec interval, which can be seen in the clock time (actual recorded time when tracked in hr:min:sec based on start time).
All XY positions across clock times for a given cell (each cell given a cell number ID) were plotted with the codes found in S1-3_Code to generate the trajectories used in Fig 2B-D.
The data on this page are for the trajectories used to generate the representative P. aeruginosa ΔchpB graphs in Fig 2B-D.
Cell Number ID	Frame Number	Clock Time [s]	PositionX [µm]	PositionY [µm]
1	1	01:20:00	147.962	90.2728
1	2	01:20:04	148.414	90.2615
1	3	01:20:05	148.441	90.2177
1	4	01:20:05	148.476	90.1858
1	5	01:20:06	148.538	90.0821
1	6	01:20:06	148.562	90.047
1	7	01:20:07	148.585	90.0146
1	8	01:20:07	148.607	89.9754
1	9	01:20:08	148.638	89.935
1	10	01:20:09	148.401	90.3731
1	11	01:20:10	147.966	90.2548
1	12	01:20:11	148.281	90.5648
1	13	01:20:12	148.2	90.7336
1	14	01:20:13	148.219	90.6836
1	15	01:20:14	148.239	90.6387
1	16	01:20:15	148.259	90.5937
1	17	01:20:16	148.263	90.5703
1	18	01:20:17	148.318	90.4562
1	19	01:20:18	148.317	90.4402
1	20	01:20:19	148.288	90.4718
1	21	01:20:20	147.963	90.2923
1	22	01:20:21	147.992	90.2583
1	23	01:20:22	148.09	90.2822
1	24	01:20:23	148.189	90.3063
1	25	01:20:24	148.287	90.3303
1	26	01:20:25	148.386	90.3543
1	27	01:20:26	148.442	90.2848
1	28	01:20:27	148.432	90.2694
1	29	01:20:28	148.21	90.4466
1	30	01:20:29	148.203	90.4548
1	31	01:20:30	148.196	90.4631
1	32	01:20:31	148.189	90.4713
1	33	01:20:32	148.182	90.4796
1	34	01:20:33	148.175	90.4879
1	35	01:20:34	148.168	90.4961
1	36	01:20:35	148.161	90.5044
1	37	01:20:36	148.154	90.5126
1	38	01:20:37	148.147	90.5209
1	39	01:20:38	148.14	90.5292
1	40	01:20:39	148.133	90.5374
1	41	01:20:40	148.125	90.5457
1	42	01:20:41	148.118	90.5539
1	43	01:20:42	148.111	90.5622
1	44	01:20:43	148.104	90.5704
1	45	01:20:44	148.097	90.5787
1	46	01:20:45	148.09	90.587
1	47	01:20:46	148.083	90.5952
1	48	01:20:47	148.076	90.6035
1	49	01:20:48	148.069	90.6117
1	50	01:20:49	148.062	90.62
1	51	01:20:50	148.055	90.6283
1	52	01:20:51	148.048	90.6365
1	53	01:20:52	148.041	90.6448
1	54	01:20:53	148.034	90.653
1	55	01:20:54	148.027	90.6613
1	56	01:20:55	148.02	90.6696
1	57	01:20:56	148.012	90.6778
1	58	01:20:57	148.005	90.6861
1	59	01:20:58	147.998	90.6943
1	60	01:20:59	147.991	90.7026
1	61	01:21:00	147.984	90.7109
1	62	01:21:01	147.977	90.7191
1	63	01:21:02	147.97	90.7274
1	64	01:21:03	147.963	90.7356
1	65	01:21:04	147.956	90.7439
1	66	01:21:05	147.949	90.7522
1	67	01:21:06	147.942	90.7604
1	68	01:21:07	147.935	90.7687
1	69	01:21:08	147.928	90.7769
1	70	01:21:09	147.921	90.7852
1	71	01:21:10	147.914	90.7934
1	72	01:21:11	147.906	90.8017
1	73	01:21:12	147.899	90.81
1	74	01:21:13	147.892	90.8182
1	75	01:21:14	147.885	90.8265
1	76	01:21:15	147.878	90.8347
1	77	01:21:16	147.871	90.843
1	78	01:21:17	147.864	90.8513
1	79	01:21:18	147.857	90.8595
1	80	01:21:19	147.85	90.8678
1	81	01:21:20	147.843	90.876
1	82	01:21:21	147.836	90.8843
1	83	01:21:22	147.829	90.8926
1	84	01:21:23	147.822	90.9008
1	85	01:21:24	147.815	90.9091
1	86	01:21:25	147.808	90.9173
1	87	01:21:26	147.801	90.9256
1	88	01:21:27	147.793	90.9339
1	89	01:21:28	147.786	90.9421
1	90	01:21:29	147.779	90.9504
1	91	01:21:30	147.772	90.9586
1	92	01:21:31	147.765	90.9669
1	93	01:21:32	147.758	90.9751
1	94	01:21:33	147.751	90.9834
1	95	01:21:34	147.744	90.9917
1	96	01:21:35	147.737	90.9999
1	97	01:21:36	147.73	91.0082
1	98	01:21:37	147.723	91.0164
1	99	01:21:38	147.716	91.0247
1	100	01:21:39	147.709	91.033
1	101	01:21:40	147.702	91.0412
1	102	01:21:41	147.695	91.0495
1	103	01:21:42	147.688	91.0577
1	104	01:21:43	147.68	91.066
1	105	01:21:44	147.673	91.0743
1	106	01:21:45	147.666	91.0825
1	107	01:21:46	147.659	91.0908
1	108	01:21:47	147.652	91.099
1	109	01:21:48	147.645	91.1073
1	110	01:21:49	147.638	91.1156
1	111	01:21:50	147.631	91.1238
1	112	01:21:51	147.624	91.1321
1	113	01:21:52	147.617	91.1403
1	114	01:21:53	147.61	91.1486
1	115	01:21:54	147.603	91.1568
1	116	01:21:55	147.596	91.1651
1	117	01:21:56	147.589	91.1734
1	118	01:21:57	147.582	91.1816
1	119	01:21:58	147.574	91.1899
1	120	01:21:59	147.567	91.1981
1	121	01:22:00	147.56	91.2064
1	122	01:22:01	147.553	91.2147
1	123	01:22:02	147.546	91.2229
1	124	01:22:03	147.539	91.2312
1	125	01:22:04	147.532	91.2394
1	126	01:22:05	147.525	91.2477
1	127	01:22:06	147.518	91.256
1	128	01:22:07	147.511	91.2642
1	129	01:22:08	147.504	91.2725
1	130	01:22:09	147.497	91.2807
1	131	01:22:10	147.49	91.289
1	132	01:22:11	147.483	91.2973
1	133	01:22:12	147.476	91.3055
1	134	01:22:13	147.469	91.3138
1	135	01:22:14	147.461	91.322
1	136	01:22:15	147.454	91.3303
1	137	01:22:16	147.447	91.3385
1	138	01:22:17	147.44	91.3468
1	139	01:22:18	147.433	91.3551
1	140	01:22:19	147.426	91.3633
1	141	01:22:20	147.419	91.3716
1	142	01:22:21	147.412	91.3798
1	143	01:22:22	147.405	91.3881
1	144	01:22:23	147.398	91.3964
1	145	01:22:24	147.391	91.4046
1	146	01:22:25	147.384	91.4129
1	147	01:22:26	147.377	91.4211
1	148	01:22:27	147.37	91.4294
1	149	01:22:28	147.363	91.4377
1	150	01:22:29	147.355	91.4459
1	151	01:22:30	147.348	91.4542
1	152	01:22:31	147.341	91.4624
1	153	01:22:32	147.334	91.4707
1	154	01:22:33	147.327	91.479
1	155	01:22:34	147.32	91.4872
1	156	01:22:35	147.313	91.4955
1	157	01:22:36	147.306	91.5037
1	158	01:22:37	147.299	91.512
1	159	01:22:38	147.292	91.5202
1	160	01:22:39	147.285	91.5285
1	161	01:22:40	147.278	91.5368
1	162	01:22:41	147.271	91.545
1	163	01:22:42	147.264	91.5533
1	164	01:22:43	147.257	91.5615
1	165	01:22:44	147.25	91.5698
1	166	01:22:45	147.242	91.5781
1	167	01:22:46	147.235	91.5863
1	168	01:22:47	147.228	91.5946
1	169	01:22:48	148.764	87.4452
1	170	01:22:49	148.782	87.4241
1	171	01:22:50	148.85	87.415
1	172	01:22:51	148.755	87.4527
1	173	01:22:52	148.8	87.4167
1	174	01:22:53	148.76	87.4692
1	175	01:22:54	148.777	87.4557
1	176	01:22:55	148.764	87.4566
1	177	01:22:56	148.788	87.4132
1	178	01:22:57	148.81	87.3762
1	179	01:22:58	148.852	87.3354
1	180	01:22:59	148.871	87.3258
1	181	01:23:00	148.745	87.3927
1	182	01:23:01	148.772	87.3686
1	183	01:23:02	148.818	87.3757
1	184	01:23:03	148.826	87.3967
1	185	01:23:04	148.903	87.3676
1	186	01:23:05	148.992	87.3373
1	187	01:23:06	149.027	87.2822
1	188	01:23:07	149.11	87.2079
1	189	01:23:08	148.928	87.3507
1	190	01:23:09	148.85	87.3845
1	191	01:23:10	148.976	87.3004
1	192	01:23:11	149.116	87.2023
1	193	01:23:12	149.17	87.1714
1	194	01:23:13	148.929	87.3432
1	195	01:23:14	148.929	87.3331
1	196	01:23:15	148.877	87.3793
1	197	01:23:16	148.902	87.3608
1	198	01:23:17	148.91	87.3479
1	199	01:23:18	148.881	87.375
1	200	01:23:19	148.877	87.3591
1	201	01:23:20	148.895	87.3411
1	202	01:23:21	148.828	87.3641
1	203	01:23:22	148.86	87.3408
1	204	01:23:23	148.85	87.3118
1	205	01:23:24	148.857	87.2858
1	206	01:23:25	148.825	87.2582
1	207	01:23:26	148.832	87.2113
1	208	01:23:27	148.848	87.2577
1	209	01:23:28	148.946	87.2474
1	210	01:23:29	149.031	87.1953
1	211	01:23:30	148.881	87.2508
1	212	01:23:31	148.886	87.2457
1	213	01:23:32	148.892	87.2824
1	214	01:23:33	148.956	87.2508
1	215	01:23:34	148.881	87.2559
1	216	01:23:35	148.908	87.2334
1	217	01:23:36	148.907	87.2229
1	218	01:23:37	148.945	87.1953
1	219	01:23:38	149.023	87.1981
1	220	01:23:39	149.035	87.1827
1	221	01:23:40	149.828	87.813
1	222	01:23:41	149.841	87.7641
1	223	01:23:42	149.892	87.7068
1	224	01:23:43	149.865	87.6885
1	225	01:23:44	149.212	86.9879
1	226	01:23:45	149.275	86.9578
1	227	01:23:46	149.348	86.923
1	228	01:23:47	149.42	86.8886
1	229	01:23:48	149.492	86.8546
1	230	01:23:49	149.565	86.8198
1	231	01:23:50	149.637	86.7856
1	232	01:23:51	149.711	86.7501
1	233	01:23:52	149.781	86.7165
1	234	01:23:53	149.854	86.6819
1	235	01:23:54	149.949	86.6143
1	236	01:23:55	150.049	86.5437
1	237	01:23:56	150.141	86.4785
1	238	01:23:57	150.176	86.4507
1	239	01:23:58	150.431	87.3391
1	240	01:23:59	150.442	87.3314
1	241	01:24:00	150.4	87.3764
1	242	01:24:01	150.498	87.2803
1	243	01:24:02	150.498	87.2603
1	244	01:24:03	150.349	87.3623
1	245	01:24:04	150.436	87.3295
1	246	01:24:05	150.437	87.2872
1	247	01:24:06	150.407	87.3321
1	248	01:24:07	150.437	87.2746
1	249	01:24:08	150.421	87.2655
1	250	01:24:09	149.644	86.8162
1	251	01:24:10	149.646	86.8144
1	252	01:24:11	149.647	86.8125
1	253	01:24:12	149.649	86.8105
1	254	01:24:13	149.651	86.8087
1	255	01:24:14	149.652	86.8069
1	256	01:24:15	149.654	86.805
1	257	01:24:16	149.655	86.8031
1	258	01:24:17	149.657	86.8012
1	259	01:24:18	149.659	86.7993
1	260	01:24:19	149.66	86.7973
1	261	01:24:20	149.662	86.7955
1	262	01:24:21	149.663	86.7937
1	263	01:24:22	149.665	86.7918
1	264	01:24:23	149.667	86.7897
1	265	01:24:24	149.668	86.788
1	266	01:24:25	149.67	86.7861
1	267	01:24:26	149.671	86.7842
1	268	01:24:27	149.673	86.7823
1	269	01:24:28	149.675	86.7804
1	270	01:24:29	149.676	86.7786
1	271	01:24:30	149.678	86.7767
1	272	01:24:31	149.679	86.7748
1	273	01:24:32	149.681	86.7729
1	274	01:24:33	149.683	86.771
1	275	01:24:34	149.684	86.7691
1	276	01:24:35	149.686	86.7672
1	277	01:24:36	149.687	86.7654
1	278	01:24:37	149.689	86.7634
1	279	01:24:38	150.543	87.0799
1	280	01:24:39	150.275	87.2496
1	281	01:24:40	149.721	86.7095
1	282	01:24:41	149.703	86.7117
1	283	01:24:42	149.712	86.7055
1	284	01:24:43	149.72	86.6994
1	285	01:24:44	149.691	86.7094
1	286	01:24:45	149.662	86.7192
1	287	01:24:46	150.316	87.1567
1	288	01:24:47	149.669	86.7166
1	289	01:24:48	149.682	86.7111
1	290	01:24:49	149.7	86.6921
1	291	01:24:50	149.723	86.6711
1	292	01:24:51	149.731	86.6573
1	293	01:24:52	149.752	86.6514
1	294	01:24:53	149.774	86.6454
1	295	01:24:54	149.794	86.6396
1	296	01:24:55	149.773	86.6332
1	297	01:24:56	149.752	86.6267
1	298	01:24:57	149.731	86.6204
1	299	01:24:58	149.665	86.6449
1	300	01:24:59	149.712	86.6544
1	301	01:25:00	150.355	87.0907
1	302	01:25:01	150.359	87.077
1	303	01:25:02	150.37	87.0476
1	304	01:25:03	150.683	86.788
1	305	01:25:04	149.984	86.3473
1	306	01:25:05	150.088	86.5255
1	307	01:25:06	150.197	86.7115
1	308	01:25:07	150.297	86.8811
1	309	01:25:08	150.402	87.0603
1	310	01:25:09	150.352	87.1384
1	311	01:25:10	150.777	87.3549
1	312	01:25:11	150.784	87.3684
1	313	01:25:12	150.797	87.3612
1	314	01:25:13	150.79	87.4121
1	315	01:25:14	150.751	87.4119
1	316	01:25:15	150.75	87.3974
1	317	01:25:16	150.505	87.0598
1	318	01:25:17	150.326	87.2366
1	319	01:25:18	150.148	87.4126
1	320	01:25:19	149.966	87.592
1	321	01:25:20	149.785	87.7708
1	322	01:25:21	149.805	87.7573
1	323	01:25:22	149.825	87.7446
1	324	01:25:23	149.804	87.7765
1	325	01:25:24	149.832	87.7425
1	326	01:25:25	149.86	87.7084
1	327	01:25:26	149.857	87.6464
1	328	01:25:27	149.855	87.5818
1	329	01:25:28	149.852	87.5196
1	330	01:25:29	149.85	87.4553
1	331	01:25:30	149.847	87.3905
1	332	01:25:31	149.844	87.3292
1	333	01:25:32	149.842	87.2661
1	334	01:25:33	149.839	87.2013
1	335	01:25:34	149.836	87.1387
1	336	01:25:35	149.834	87.0769
1	337	01:25:36	149.831	87.0135
1	338	01:25:37	149.829	86.9504
1	339	01:25:38	149.826	86.8864
1	340	01:25:39	149.823	86.8238
1	341	01:25:40	149.821	86.7577
1	342	01:25:41	149.818	86.6971
1	343	01:25:42	149.816	86.6339
1	344	01:25:43	149.842	86.6246
1	345	01:25:44	149.925	86.6732
1	346	01:25:45	150.006	86.7205
1	347	01:25:46	150.088	86.7684
1	348	01:25:47	150.17	86.8163
1	349	01:25:48	150.253	86.8645
1	350	01:25:49	150.334	86.9123
1	351	01:25:50	150.421	86.9628
1	352	01:25:51	150.498	87.008
1	353	01:25:52	150.503	87.0238
1	354	01:25:53	150.508	87.0395
1	355	01:25:54	150.514	87.0488
1	356	01:25:55	150.521	87.0582
1	357	01:25:56	150.532	87.0267
1	358	01:25:57	150.605	86.9344
1	359	01:25:58	150.676	86.8448
1	360	01:25:59	150.748	86.7538
1	361	01:26:00	150.82	86.6621
1	362	01:26:01	150.844	86.6771
1	363	01:26:02	150.867	86.692
1	364	01:26:03	150.862	86.6677
1	365	01:26:04	150.857	86.6449
1	366	01:26:05	150.91	86.5829
1	367	01:26:06	150.903	86.5301
1	368	01:26:07	150.911	86.5563
1	369	01:26:08	150.936	86.5332
1	370	01:26:09	150.907	86.6692
1	371	01:26:10	150.92	86.6503
1	372	01:26:11	150.933	86.6304
1	373	01:26:12	150.945	86.6128
1	374	01:26:13	150.957	86.5941
1	375	01:26:14	150.976	86.5603
1	376	01:26:15	150.971	86.54
1	377	01:26:16	150.922	86.621
1	378	01:26:17	150.892	86.6339
1	379	01:26:18	150.876	86.6738
1	380	01:26:19	150.881	86.6775
1	381	01:26:20	150.886	86.6809
1	382	01:26:21	150.891	86.6845
1	383	01:26:22	150.896	86.6881
1	384	01:26:23	150.9	86.6916
1	385	01:26:24	150.905	86.6952
1	386	01:26:25	150.91	86.6988
1	387	01:26:26	150.915	86.7025
1	388	01:26:27	150.925	86.7108
1	389	01:26:28	150.926	86.7162
1	390	01:26:29	150.949	86.7267
1	391	01:26:30	150.934	86.724
1	392	01:26:31	150.961	86.7397
1	393	01:26:32	150.955	86.6829
1	394	01:26:33	150.97	86.6729
1	395	01:26:34	150.946	86.6509
1	396	01:26:35	150.915	86.7201
1	397	01:26:36	151.265	86.9166
1	398	01:26:37	151.076	86.9652
1	399	01:26:38	151.238	87.0296
1	400	01:26:39	151.238	87.0533
1	401	01:26:40	151.209	87.0634
1	402	01:26:41	151.237	87.0764
1	403	01:26:42	151.035	86.6943
1	404	01:26:43	151.038	86.5798
1	405	01:26:44	150.906	86.6579
1	406	01:26:45	151.01	86.6012
1	407	01:26:46	150.894	86.5587
1	408	01:26:47	150.801	86.4479
1	409	01:26:48	150.71	86.3381
1	410	01:26:49	150.618	86.228
1	411	01:26:50	150.525	86.1173
1	412	01:26:51	150.429	86.0025
1	413	01:26:52	150.341	85.8968
1	414	01:26:53	150.366	85.8098
1	415	01:26:54	150.143	86.0445
1	416	01:26:55	150.417	85.6752
1	417	01:26:56	150.419	85.6574
1	418	01:26:57	150.421	85.6387
1	419	01:26:58	150.423	85.6203
1	420	01:26:59	150.425	85.6012
1	421	01:27:00	150.427	85.5826
1	422	01:27:01	150.429	85.5632
1	423	01:27:02	150.431	85.5456
1	424	01:27:03	150.433	85.5269
1	425	01:27:04	150.435	85.5083
1	426	01:27:05	150.437	85.4897
1	427	01:27:06	150.439	85.471
1	428	01:27:07	150.441	85.4523
1	429	01:27:08	150.443	85.4337
1	430	01:27:09	150.446	85.4147
1	431	01:27:10	150.454	85.4157
1	432	01:27:11	150.463	85.4166
1	433	01:27:12	150.473	85.3895
1	434	01:27:13	150.427	85.4409
1	435	01:27:14	150.415	85.4205
1	436	01:27:15	150.402	85.4
1	437	01:27:16	150.39	85.3796
1	438	01:27:17	150.377	85.3589
1	439	01:27:18	150.365	85.3384
1	440	01:27:19	150.353	85.318
1	441	01:27:20	150.34	85.2975
1	442	01:27:21	150.328	85.2768
1	443	01:27:22	150.315	85.2561
1	444	01:27:23	150.303	85.2358
1	445	01:27:24	150.291	85.2154
1	446	01:27:25	150.278	85.1948
1	447	01:27:26	150.266	85.1745
1	448	01:27:27	150.254	85.1539
1	449	01:27:28	150.241	85.132
1	450	01:27:29	150.229	85.1127
1	451	01:27:30	150.217	85.0924
1	452	01:27:31	150.203	85.0697
1	453	01:27:32	150.192	85.0511
1	454	01:27:33	150.18	85.0308
1	455	01:27:34	150.167	85.0095
1	456	01:27:35	150.155	84.9895
1	457	01:27:36	150.142	84.9688
1	458	01:27:37	150.13	84.9487
1	459	01:27:38	150.117	84.9274
1	460	01:27:39	150.105	84.9075
1	461	01:27:40	150.093	84.8872
1	462	01:27:41	150.08	84.8664
1	463	01:27:42	150.068	84.8451
1	464	01:27:43	150.055	84.8252
1	465	01:27:44	150.043	84.8038
1	466	01:27:45	150.031	84.7846
1	467	01:27:46	150.019	84.7641
1	468	01:27:47	150.006	84.7435
1	469	01:27:48	149.994	84.7231
1	470	01:27:49	149.981	84.7025
1	471	01:27:50	149.969	84.6814
1	472	01:27:51	149.957	84.6614
1	473	01:27:52	149.944	84.6405
1	474	01:27:53	149.932	84.6204
1	475	01:27:54	149.919	84.5984
1	476	01:27:55	149.907	84.5791
1	477	01:27:56	149.894	84.5581
1	478	01:27:57	149.882	84.5382
1	479	01:27:58	149.87	84.5176
1	480	01:27:59	149.858	84.4974
1	481	01:28:00	149.845	84.4768
1	482	01:28:01	149.833	84.4563
1	483	01:28:02	149.82	84.4349
1	484	01:28:03	149.808	84.4153
1	485	01:28:04	149.796	84.3948
1	486	01:28:05	149.783	84.3742
1	487	01:28:06	149.771	84.3537
1	488	01:28:07	149.759	84.333
1	489	01:28:08	149.746	84.3126
1	490	01:28:09	149.734	84.2921
1	491	01:28:10	149.722	84.2717
1	492	01:28:11	149.709	84.2511
1	493	01:28:12	149.976	84.6262
1	494	01:28:13	149.675	84.5343
1	495	01:28:14	149.734	83.9913
1	496	01:28:15	149.993	84.4772
1	497	01:28:16	149.763	84.182
1	498	01:28:17	149.777	84.0815
1	499	01:28:18	150.011	84.1117
1	500	01:28:19	149.819	83.5977
1	501	01:28:20	149.891	83.4475
1	502	01:28:21	149.922	83.3011
1	503	01:28:22	149.922	83.1049
1	504	01:28:23	150.154	83.9056
1	505	01:28:24	150.172	83.8727
1	506	01:28:25	150.19	83.8142
1	507	01:28:26	150.046	82.8726
1	508	01:28:27	150.13	82.7727
1	509	01:28:28	150.175	82.7328
1	510	01:28:29	150.239	82.6096
1	511	01:28:30	150.311	82.4824
1	512	01:28:31	150.357	82.3902
1	513	01:28:32	150.382	82.3008
1	514	01:28:33	150.427	82.2494
1	515	01:28:34	150.463	82.2523
1	516	01:28:35	150.468	82.1892
1	517	01:28:36	150.425	82.286
1	518	01:28:37	150.432	82.2068
1	519	01:28:38	150.455	82.1553
1	520	01:28:39	150.444	82.1563
1	521	01:28:40	150.443	82.1147
1	522	01:28:41	150.448	82.0785
1	523	01:28:42	150.437	82.0918
1	524	01:28:43	150.504	82.0785
1	525	01:28:44	150.512	82.0996
1	526	01:28:45	150.508	82.1347
1	527	01:28:46	150.519	82.1289
1	528	01:28:47	150.41	82.3214
1	529	01:28:48	150.793	83.2359
1	530	01:28:49	150.826	83.2176
1	531	01:28:50	150.428	82.2465
1	532	01:28:51	150.809	83.2169
1	533	01:28:52	150.406	82.2682
1	534	01:28:53	150.35	82.3505
1	535	01:28:54	150.342	82.3544
1	536	01:28:55	150.838	83.1266
1	537	01:28:56	150.423	82.1678
1	538	01:28:57	150.448	82.1495
1	539	01:28:58	150.419	82.2054
1	540	01:28:59	150.45	82.1674
1	541	01:29:00	150.49	82.1051
1	542	01:29:01	150.509	82.0888
1	543	01:29:02	150.559	82.0394
1	544	01:29:03	150.5	82.1102
1	545	01:29:04	150.503	82.1109
1	546	01:29:05	150.493	82.1192
1	547	01:29:06	150.517	82.076
1	548	01:29:07	150.494	82.0745
1	549	01:29:08	150.584	81.9593
1	550	01:29:09	150.604	81.9401
1	551	01:29:10	150.615	81.9146
1	552	01:29:11	150.645	81.8335
1	553	01:29:12	150.648	81.8478
1	554	01:29:13	150.919	82.8978
1	555	01:29:14	150.642	81.808
1	556	01:29:15	150.951	82.7892
1	557	01:29:16	150.979	82.6657
1	558	01:29:17	151.024	82.7335
1	559	01:29:18	151.07	82.6169
1	560	01:29:19	151.105	82.5718
1	561	01:29:20	151.007	81.4553
1	562	01:29:21	151.052	81.4152
1	563	01:29:22	151.261	82.3847
1	564	01:29:23	151.306	82.282
1	565	01:29:24	151.337	82.1779
1	566	01:29:25	151.346	82.1398
1	567	01:29:26	151.417	81.9835
1	568	01:29:27	151.472	81.8659
1	569	01:29:28	151.56	81.7879
1	570	01:29:29	151.588	81.7789
1	571	01:29:30	151.649	81.7136
1	572	01:29:31	151.677	80.5866
1	573	01:29:32	151.843	80.4512
1	574	01:29:33	151.888	80.4211
1	575	01:29:34	151.934	80.3909
1	576	01:29:35	151.894	80.4283
1	577	01:29:36	151.854	80.4659
1	578	01:29:37	151.813	80.5042
1	579	01:29:38	151.774	80.5413
1	580	01:29:39	151.812	80.4887
1	581	01:29:40	151.85	80.4354
1	582	01:29:41	151.889	80.3822
1	583	01:29:42	151.885	80.7691
1	584	01:29:43	151.881	81.1576
1	585	01:29:44	151.877	81.5475
1	586	01:29:45	151.93	81.5135
1	587	01:29:46	152.32	81.018
1	588	01:29:47	152.482	80.8927
1	589	01:29:48	152.643	80.7685
1	590	01:29:49	152.803	80.6443
1	591	01:29:50	152.966	80.5189
1	592	01:29:51	152.783	80.8056
1	593	01:29:52	153.11	80.4874
1	594	01:29:53	153.131	80.5116
1	595	01:29:54	153.082	80.5851
1	596	01:29:55	153.033	80.6591
1	597	01:29:56	152.984	80.7331
1	598	01:29:57	152.935	80.8069
1	599	01:29:58	152.946	80.7782
1	600	01:29:59	152.956	80.7498
1	601	01:30:00	152.967	80.7213
1	602	01:30:01	152.977	80.6927
1	603	01:30:02	153.013	80.6527
1	604	01:30:03	152.998	80.6848
1	605	01:30:04	153.056	80.6666
1	606	01:30:05	152.752	79.8369
1	607	01:30:06	152.815	79.8156
1	608	01:30:07	152.894	79.7763
1	609	01:30:08	153.01	79.7268
1	610	01:30:09	153.108	79.6936
1	611	01:30:10	153.234	79.6284
1	612	01:30:11	153.552	79.4535
1	613	01:30:12	154.449	80.0011
1	614	01:30:13	153.956	79.2097
1	615	01:30:14	153.917	79.2268
1	616	01:30:15	153.852	79.2687
1	617	01:30:16	153.821	79.296
1	618	01:30:17	153.794	79.3098
1	619	01:30:18	154.47	79.9789
1	620	01:30:19	153.799	79.2968
1	621	01:30:20	154.562	79.9249
1	622	01:30:21	153.798	79.2927
1	623	01:30:22	153.786	79.3119
1	624	01:30:23	153.787	79.3046
1	625	01:30:24	153.742	79.327
1	626	01:30:25	154.578	79.8761
1	627	01:30:26	153.867	79.2499
1	628	01:30:27	153.883	79.2327
1	629	01:30:28	153.912	79.2184
1	630	01:30:29	153.94	79.2043
1	631	01:30:30	154.27	79.5388
1	632	01:30:31	154.6	79.8738
1	633	01:30:32	154.634	79.834
1	634	01:30:33	154.682	79.7507
1	635	01:30:34	154.768	79.7544
1	636	01:30:35	154.681	78.7541
1	637	01:30:36	154.666	78.7494
1	638	01:30:37	154.689	78.7097
1	639	01:30:38	154.731	78.6845
1	640	01:30:39	154.701	78.6841
1	641	01:30:40	154.712	78.6827
1	642	01:30:41	154.723	78.6813
1	643	01:30:42	154.733	78.6798
1	644	01:30:43	154.744	78.6784
1	645	01:30:44	154.754	78.677
1	646	01:30:45	154.765	78.6756
1	647	01:30:46	154.776	78.6742
1	648	01:30:47	154.786	78.6728
1	649	01:30:48	154.821	78.7188
1	650	01:30:49	154.855	78.7647
1	651	01:30:50	154.89	78.8109
1	652	01:30:51	154.925	78.8569
1	653	01:30:52	154.959	78.9028
1	654	01:30:53	154.994	78.9488
1	655	01:30:54	155.028	78.9947
1	656	01:30:55	155.063	79.0406
1	657	01:30:56	155.097	79.0865
1	658	01:30:57	155.132	79.1325
1	659	01:30:58	155.167	79.1786
1	660	01:30:59	155.201	79.2244
1	661	01:31:00	155.236	79.2702
1	662	01:31:01	155.27	79.3166
1	663	01:31:02	155.305	79.3628
1	664	01:31:03	155.318	79.3592
1	665	01:31:04	155.331	79.3556
1	666	01:31:05	155.344	79.352
1	667	01:31:06	155.37	79.3375
1	668	01:31:07	155.396	79.3229
1	669	01:31:08	155.381	79.3217
1	670	01:31:09	155.396	79.3558
1	671	01:31:10	155.401	79.3549
1	672	01:31:11	155.39	79.334
1	673	01:31:12	155.379	79.313
1	674	01:31:13	155.368	79.292
1	675	01:31:14	155.463	79.3388
1	676	01:31:15	155.377	79.3217
1	677	01:31:16	155.38	79.3294
1	678	01:31:17	155.383	79.3371
1	679	01:31:18	155.385	79.3448
1	680	01:31:19	155.388	79.3526
1	681	01:31:20	155.394	79.3137
1	682	01:31:21	154.818	78.6513
1	683	01:31:22	155.435	79.3126
1	684	01:31:23	155.422	79.3202
1	685	01:31:24	154.884	78.6032
1	686	01:31:25	154.86	78.6257
1	687	01:31:26	155.53	79.2765
1	688	01:31:27	154.903	78.6112
1	689	01:31:28	154.867	78.6471
1	690	01:31:29	154.904	78.6338
1	691	01:31:30	154.947	78.6196
1	692	01:31:31	155.705	79.1196
1	693	01:31:32	154.953	78.6378
1	694	01:31:33	154.953	78.6412
1	695	01:31:34	155.082	78.5589
1	696	01:31:35	155.11	78.5313
1	697	01:31:36	155.109	78.5286
1	698	01:31:37	155.125	78.5347
1	699	01:31:38	155.159	78.4988
1	700	01:31:39	155.174	78.4946
1	701	01:31:40	155.213	78.4643
1	702	01:31:41	155.201	78.4609
1	703	01:31:42	155.193	78.4511
1	704	01:31:43	155.17	78.4626
1	705	01:31:44	155.193	78.4388
1	706	01:31:45	155.186	78.4438
1	707	01:31:46	155.227	78.4243
1	708	01:31:47	155.278	78.3811
1	709	01:31:48	155.4	78.2837
1	710	01:31:49	155.497	78.2044
1	711	01:31:50	155.679	78.0817
1	712	01:31:51	155.841	77.9847
1	713	01:31:52	156.323	78.6415
1	714	01:31:53	156.397	78.6474
1	715	01:31:54	156.454	78.5994
1	716	01:31:55	156.477	78.606
1	717	01:31:56	156.516	78.0771
1	718	01:31:57	156.554	77.5513
1	719	01:31:58	156.566	77.5411
1	720	01:31:59	156.577	77.5308
1	721	01:32:00	156.588	77.5207
1	722	01:32:01	156.607	77.5135
1	723	01:32:02	156.786	78.3855
1	724	01:32:03	156.753	78.4301
1	725	01:32:04	156.72	78.4748
1	726	01:32:05	156.723	78.4779
1	727	01:32:06	156.726	78.4811
1	728	01:32:07	156.778	78.4245
1	729	01:32:08	156.766	78.4569
1	730	01:32:09	156.789	78.4422
1	731	01:32:10	156.84	78.4351
1	732	01:32:11	156.891	78.4281
1	733	01:32:12	156.943	78.421
1	734	01:32:13	157.031	78.4012
1	735	01:32:14	157.12	78.3512
1	736	01:32:15	157.102	78.3471
1	737	01:32:16	157.081	78.3543
1	738	01:32:17	156.968	78.1575
1	739	01:32:18	156.855	77.959
1	740	01:32:19	156.742	77.763
1	741	01:32:20	156.628	77.5636
1	742	01:32:21	156.833	77.9615
1	743	01:32:22	157.039	78.3599
1	744	01:32:23	157.205	78.6905
1	745	01:32:24	157.185	78.7036
1	746	01:32:25	157.136	78.7273
1	747	01:32:26	157.016	78.3791
1	748	01:32:27	156.947	78.1713
1	749	01:32:28	156.876	77.9557
1	750	01:32:29	156.805	77.7404
1	751	01:32:30	156.733	77.5228
1	752	01:32:31	156.709	77.5322
1	753	01:32:32	156.686	77.5416
1	754	01:32:33	157.073	78.3516
1	755	01:32:34	157.044	78.3398
1	756	01:32:35	157.063	78.3198
1	757	01:32:36	156.678	77.5153
1	758	01:32:37	156.653	77.544
1	759	01:32:38	156.653	77.5487
1	760	01:32:39	156.653	77.5535
1	761	01:32:40	157.029	78.3573
1	762	01:32:41	156.997	78.3925
1	763	01:32:42	156.977	78.376
1	764	01:32:43	157.018	78.3673
1	765	01:32:44	156.681	77.5293
2	1	01:20:00	146.421	90.8129
2	2	01:20:04	146.43	90.8191
2	3	01:20:05	146.439	90.7904
2	4	01:20:05	146.436	90.7918
2	5	01:20:06	146.442	90.7693
2	6	01:20:06	146.453	90.7673
2	7	01:20:07	146.446	90.8037
2	8	01:20:07	146.441	90.8129
2	9	01:20:08	146.442	90.8034
2	10	01:20:09	146.476	90.7199
2	11	01:20:10	146.447	90.79
2	12	01:20:11	146.454	90.7661
2	13	01:20:12	146.433	90.7586
2	14	01:20:13	146.448	90.7269
2	15	01:20:14	146.426	90.7912
2	16	01:20:15	146.4	90.8539
2	17	01:20:16	146.415	90.8303
2	18	01:20:17	146.417	90.8122
2	19	01:20:18	146.447	90.7249
2	20	01:20:19	146.435	90.7274
2	21	01:20:20	146.441	90.7621
2	22	01:20:21	146.435	90.7801
2	23	01:20:22	146.436	90.777
2	24	01:20:23	146.424	90.7968
2	25	01:20:24	146.433	90.7807
2	26	01:20:25	146.44	90.7592
2	27	01:20:26	146.438	90.8128
2	28	01:20:27	146.44	90.7653
2	29	01:20:28	146.43	90.7912
2	30	01:20:29	146.444	90.8129
2	31	01:20:30	146.44	90.7944
2	32	01:20:31	146.411	90.8458
2	33	01:20:32	146.421	90.8255
2	34	01:20:33	146.424	90.8501
2	35	01:20:34	146.433	90.803
2	36	01:20:35	146.446	90.8216
2	37	01:20:36	146.456	90.8156
2	38	01:20:37	146.438	90.8047
2	39	01:20:38	146.443	90.8133
2	40	01:20:39	146.439	90.7893
2	41	01:20:40	146.431	90.8029
2	42	01:20:41	146.415	90.7893
2	43	01:20:42	146.422	90.7905
2	44	01:20:43	146.459	90.7718
2	45	01:20:44	146.445	90.7649
2	46	01:20:45	146.443	90.7372
2	47	01:20:46	146.499	90.5606
2	48	01:20:47	146.559	90.4244
2	49	01:20:48	146.577	90.3948
2	50	01:20:49	146.583	90.351
2	51	01:20:50	146.603	90.1968
2	52	01:20:51	146.596	90.267
2	53	01:20:52	146.627	90.1561
2	54	01:20:53	146.55	90.448
2	55	01:20:54	146.552	90.4701
2	56	01:20:55	146.522	90.5376
2	57	01:20:56	146.521	90.5346
2	58	01:20:57	146.535	90.4325
2	59	01:20:58	146.475	90.5671
2	60	01:20:59	146.458	90.7536
2	61	01:21:00	146.465	90.7561
2	62	01:21:01	146.453	90.7685
2	63	01:21:02	146.462	90.7669
2	64	01:21:03	146.472	90.7295
2	65	01:21:04	146.455	90.7404
2	66	01:21:05	146.445	90.7313
2	67	01:21:06	146.478	90.6734
2	68	01:21:07	146.475	90.7421
2	69	01:21:08	146.474	90.7645
2	70	01:21:09	146.474	90.7482
2	71	01:21:10	146.493	90.7035
2	72	01:21:11	146.467	90.7348
2	73	01:21:12	146.483	90.7067
2	74	01:21:13	146.496	90.6638
2	75	01:21:14	146.483	90.7091
2	76	01:21:15	146.455	90.7274
2	77	01:21:16	146.463	90.6305
2	78	01:21:17	146.466	90.6351
2	79	01:21:18	146.459	90.6761
2	80	01:21:19	146.481	90.6641
2	81	01:21:20	146.473	90.7287
2	82	01:21:21	146.466	90.7075
2	83	01:21:22	146.448	90.7382
2	84	01:21:23	146.468	90.7163
2	85	01:21:24	146.451	90.8381
2	86	01:21:25	146.386	91.0819
2	87	01:21:26	146.402	91.0344
2	88	01:21:27	146.418	91.0032
2	89	01:21:28	146.429	91.0071
2	90	01:21:29	146.448	90.8884
2	91	01:21:30	146.461	90.8051
2	92	01:21:31	146.476	90.7157
2	93	01:21:32	146.47	90.7226
2	94	01:21:33	146.486	90.6619
2	95	01:21:34	146.42	90.7509
2	96	01:21:35	146.416	90.7313
2	97	01:21:36	146.416	90.7114
2	98	01:21:37	146.424	90.6465
2	99	01:21:38	146.424	90.623
2	100	01:21:39	146.421	90.5874
2	101	01:21:40	146.431	90.5451
2	102	01:21:41	146.424	90.5324
2	103	01:21:42	146.439	90.5167
2	104	01:21:43	146.47	90.4257
2	105	01:21:44	146.488	90.4309
2	106	01:21:45	146.497	90.499
2	107	01:21:46	146.505	90.5091
2	108	01:21:47	146.503	90.5155
2	109	01:21:48	146.521	90.4502
2	110	01:21:49	146.52	90.391
2	111	01:21:50	146.49	90.5303
2	112	01:21:51	146.496	90.5051
2	113	01:21:52	146.509	90.4832
2	114	01:21:53	146.498	90.5352
2	115	01:21:54	146.508	90.5202
2	116	01:21:55	146.519	90.5187
2	117	01:21:56	146.533	90.4788
2	118	01:21:57	146.528	90.5148
2	119	01:21:58	146.546	90.5032
2	120	01:21:59	146.562	90.48
2	121	01:22:00	146.546	90.4964
2	122	01:22:01	146.54	90.4635
2	123	01:22:02	146.541	90.4872
2	124	01:22:03	146.527	90.5357
2	125	01:22:04	146.514	90.5722
2	126	01:22:05	146.53	90.5103
2	127	01:22:06	146.566	90.4684
2	128	01:22:07	146.606	90.3578
2	129	01:22:08	146.638	90.3268
2	130	01:22:09	146.655	90.2775
2	131	01:22:10	146.643	90.3334
2	132	01:22:11	146.63	90.3671
2	133	01:22:12	146.624	90.3771
2	134	01:22:13	146.637	90.3479
2	135	01:22:14	146.641	90.3441
2	136	01:22:15	146.614	90.3754
2	137	01:22:16	146.58	90.3663
2	138	01:22:17	146.592	90.3822
2	139	01:22:18	146.607	90.3509
2	140	01:22:19	146.625	90.2973
2	141	01:22:20	146.625	90.3139
2	142	01:22:21	146.615	90.3169
2	143	01:22:22	146.617	90.3149
2	144	01:22:23	146.63	90.2942
2	145	01:22:24	146.642	90.3204
2	146	01:22:25	146.637	90.3176
2	147	01:22:26	146.618	90.3104
2	148	01:22:27	146.625	90.2853
2	149	01:22:28	146.63	90.2863
2	150	01:22:29	146.629	90.2864
2	151	01:22:30	146.601	90.2923
2	152	01:22:31	146.531	90.5131
2	153	01:22:32	146.539	90.5088
2	154	01:22:33	146.534	90.4609
2	155	01:22:34	146.545	90.5412
2	156	01:22:35	146.55	90.5219
2	157	01:22:36	146.557	90.4958
2	158	01:22:37	146.567	90.4919
2	159	01:22:38	146.559	90.5354
2	160	01:22:39	146.546	90.5492
2	161	01:22:40	146.545	90.5386
2	162	01:22:41	146.566	90.4575
2	163	01:22:42	146.579	90.4888
2	164	01:22:43	146.561	90.4986
2	165	01:22:44	146.573	90.4904
2	166	01:22:45	146.551	90.5274
2	167	01:22:46	146.557	90.4977
2	168	01:22:47	146.564	90.4968
2	169	01:22:48	146.583	90.488
2	170	01:22:49	146.578	90.5309
2	171	01:22:50	146.581	90.5195
2	172	01:22:51	146.547	90.5681
2	173	01:22:52	146.58	90.548
2	174	01:22:53	146.568	90.5387
2	175	01:22:54	146.579	90.4938
2	176	01:22:55	146.592	90.4733
2	177	01:22:56	146.572	90.5201
2	178	01:22:57	146.575	90.4983
2	179	01:22:58	146.583	90.4738
2	180	01:22:59	146.586	90.4806
2	181	01:23:00	146.587	90.4516
2	182	01:23:01	146.597	90.4337
2	183	01:23:02	146.595	90.4356
2	184	01:23:03	146.607	90.4103
2	185	01:23:04	146.622	90.3604
2	186	01:23:05	146.61	90.4005
2	187	01:23:06	146.623	90.375
2	188	01:23:07	146.609	90.3546
2	189	01:23:08	146.6	90.423
2	190	01:23:09	146.604	90.4046
2	191	01:23:10	146.601	90.433
2	192	01:23:11	146.617	90.3786
2	193	01:23:12	146.615	90.4048
2	194	01:23:13	146.617	90.4569
2	195	01:23:14	146.627	90.4467
2	196	01:23:15	146.629	90.4011
2	197	01:23:16	146.61	90.4872
2	198	01:23:17	146.628	90.457
2	199	01:23:18	146.619	90.4619
2	200	01:23:19	146.644	90.4015
2	201	01:23:20	146.65	90.3936
2	202	01:23:21	146.62	90.4564
2	203	01:23:22	146.63	90.4326
2	204	01:23:23	146.639	90.4194
2	205	01:23:24	146.646	90.3999
2	206	01:23:25	146.636	90.4146
2	207	01:23:26	146.643	90.4301
2	208	01:23:27	146.637	90.4189
2	209	01:23:28	146.63	90.421
2	210	01:23:29	146.661	90.3731
2	211	01:23:30	146.628	90.3816
2	212	01:23:31	146.616	90.4087
2	213	01:23:32	146.604	90.3873
2	214	01:23:33	146.638	90.2822
2	215	01:23:34	146.626	90.2983
2	216	01:23:35	146.645	90.2297
2	217	01:23:36	146.644	90.2536
2	218	01:23:37	146.672	90.1375
2	219	01:23:38	146.641	90.1624
2	220	01:23:39	146.676	90.0993
2	221	01:23:40	146.658	90.1674
2	222	01:23:41	146.676	90.132
2	223	01:23:42	146.671	90.1829
2	224	01:23:43	146.688	90.1434
2	225	01:23:44	146.657	90.2145
2	226	01:23:45	146.668	90.1537
2	227	01:23:46	146.675	90.1877
2	228	01:23:47	146.661	90.1837
2	229	01:23:48	146.66	90.1867
2	230	01:23:49	146.68	90.1421
2	231	01:23:50	146.676	90.1458
2	232	01:23:51	146.674	90.1681
2	233	01:23:52	146.676	90.1736
2	234	01:23:53	146.629	90.2796
2	235	01:23:54	146.634	90.2958
2	236	01:23:55	146.632	90.2982
2	237	01:23:56	146.641	90.2854
2	238	01:23:57	146.661	90.2515
2	239	01:23:58	146.637	90.2485
2	240	01:23:59	146.645	90.2654
2	241	01:24:00	146.632	90.2848
2	242	01:24:01	146.642	90.2993
2	243	01:24:02	146.668	90.1981
2	244	01:24:03	146.67	90.2149
2	245	01:24:04	146.652	90.2582
2	246	01:24:05	146.644	90.2475
2	247	01:24:06	146.67	90.2516
2	248	01:24:07	146.661	90.2393
2	249	01:24:08	146.661	90.2378
2	250	01:24:09	146.675	90.2452
2	251	01:24:10	146.645	90.3061
2	252	01:24:11	146.635	90.3319
2	253	01:24:12	146.641	90.3513
2	254	01:24:13	146.64	90.3171
2	255	01:24:14	146.635	90.3464
2	256	01:24:15	146.639	90.3476
2	257	01:24:16	146.642	90.3446
2	258	01:24:17	146.641	90.3543
2	259	01:24:18	146.645	90.3607
2	260	01:24:19	146.64	90.3632
2	261	01:24:20	146.631	90.3595
2	262	01:24:21	146.636	90.2971
2	263	01:24:22	146.641	90.3037
2	264	01:24:23	146.639	90.3358
2	265	01:24:24	146.642	90.3535
2	266	01:24:25	146.646	90.3311
2	267	01:24:26	146.639	90.3533
2	268	01:24:27	146.629	90.3742
2	269	01:24:28	146.657	90.3157
2	270	01:24:29	146.646	90.3224
2	271	01:24:30	146.679	90.2286
2	272	01:24:31	146.683	90.2918
2	273	01:24:32	146.7	90.2099
2	274	01:24:33	146.703	90.2264
2	275	01:24:34	146.698	90.2055
2	276	01:24:35	146.679	90.1909
2	277	01:24:36	146.665	90.2139
2	278	01:24:37	146.658	90.2362
2	279	01:24:38	146.663	90.2567
2	280	01:24:39	146.683	90.246
2	281	01:24:40	146.693	90.2289
2	282	01:24:41	146.68	90.239
2	283	01:24:42	146.684	90.217
2	284	01:24:43	146.693	90.0936
2	285	01:24:44	146.702	90.1108
2	286	01:24:45	146.681	90.2216
2	287	01:24:46	146.675	90.1596
2	288	01:24:47	146.668	90.1377
2	289	01:24:48	146.668	90.1545
2	290	01:24:49	146.679	90.1754
2	291	01:24:50	146.667	90.1832
2	292	01:24:51	146.659	90.1483
2	293	01:24:52	146.666	90.1433
2	294	01:24:53	146.669	90.1959
2	295	01:24:54	146.677	90.2213
2	296	01:24:55	146.68	90.1902
2	297	01:24:56	146.69	90.1784
2	298	01:24:57	146.668	90.2624
2	299	01:24:58	146.669	90.2479
2	300	01:24:59	146.687	90.182
2	301	01:25:00	146.673	90.2211
2	302	01:25:01	146.693	90.1919
2	303	01:25:02	146.699	90.1735
2	304	01:25:03	146.707	90.1522
2	305	01:25:04	146.691	90.2128
2	306	01:25:05	146.693	90.2023
2	307	01:25:06	146.698	90.1746
2	308	01:25:07	146.715	90.0914
2	309	01:25:08	146.698	90.1612
2	310	01:25:09	146.704	90.119
2	311	01:25:10	146.708	90.1378
2	312	01:25:11	146.698	90.1694
2	313	01:25:12	146.699	90.1674
2	314	01:25:13	146.704	90.1169
2	315	01:25:14	146.694	90.1137
2	316	01:25:15	146.677	90.1208
2	317	01:25:16	146.674	90.1246
2	318	01:25:17	146.701	90.0844
2	319	01:25:18	146.695	90.0787
2	320	01:25:19	146.67	90.1653
2	321	01:25:20	146.678	90.1363
2	322	01:25:21	146.672	90.1433
2	323	01:25:22	146.676	90.111
2	324	01:25:23	146.689	90.0967
2	325	01:25:24	146.694	90.1139
2	326	01:25:25	146.693	90.1425
2	327	01:25:26	146.699	90.1225
2	328	01:25:27	146.708	90.1004
2	329	01:25:28	146.72	90.0919
2	330	01:25:29	146.707	90.1093
2	331	01:25:30	146.69	90.1008
2	332	01:25:31	146.698	90.139
2	333	01:25:32	146.721	90.0693
2	334	01:25:33	146.706	90.0767
2	335	01:25:34	146.693	90.1026
2	336	01:25:35	146.693	90.0743
2	337	01:25:36	146.695	90.059
2	338	01:25:37	146.694	90.0389
2	339	01:25:38	146.701	90.0114
2	340	01:25:39	146.694	90.0011
2	341	01:25:40	146.678	90.1214
2	342	01:25:41	146.678	90.1432
2	343	01:25:42	146.697	90.0865
2	344	01:25:43	146.707	90.0716
2	345	01:25:44	146.702	90.0622
2	346	01:25:45	146.709	90.026
2	347	01:25:46	146.717	90.0641
2	348	01:25:47	146.704	90.0769
2	349	01:25:48	146.696	90.0838
2	350	01:25:49	146.702	90.0646
2	351	01:25:50	146.703	90.0568
2	352	01:25:51	146.698	90.0687
2	353	01:25:52	146.683	90.0921
2	354	01:25:53	146.662	90.0994
2	355	01:25:54	146.701	90.021
2	356	01:25:55	146.696	90.0986
2	357	01:25:56	146.7	90.117
2	358	01:25:57	146.701	90.0902
2	359	01:25:58	146.735	90.0045
2	360	01:25:59	146.748	89.9433
2	361	01:26:00	146.761	89.9051
2	362	01:26:01	146.757	89.8798
2	363	01:26:02	146.751	89.8324
2	364	01:26:03	146.781	89.7634
2	365	01:26:04	146.775	89.7296
2	366	01:26:05	146.769	89.793
2	367	01:26:06	146.778	89.7891
2	368	01:26:07	146.77	89.8084
2	369	01:26:08	146.766	89.8059
2	370	01:26:09	146.784	89.7654
2	371	01:26:10	146.766	89.8091
2	372	01:26:11	146.773	89.8028
2	373	01:26:12	146.779	89.8006
2	374	01:26:13	146.775	89.8114
2	375	01:26:14	146.751	89.8484
2	376	01:26:15	146.763	89.8169
2	377	01:26:16	146.754	89.8316
2	378	01:26:17	146.791	89.7329
2	379	01:26:18	146.809	89.7218
2	380	01:26:19	146.776	89.7953
2	381	01:26:20	146.799	89.7284
2	382	01:26:21	146.826	89.6838
2	383	01:26:22	146.806	89.6988
2	384	01:26:23	146.795	89.7377
2	385	01:26:24	146.843	89.6112
2	386	01:26:25	146.867	89.5788
2	387	01:26:26	146.875	89.5664
2	388	01:26:27	146.887	89.5117
2	389	01:26:28	146.893	89.4593
2	390	01:26:29	146.914	89.4305
2	391	01:26:30	146.949	89.3247
2	392	01:26:31	146.968	89.2482
2	393	01:26:32	147.017	89.0555
2	394	01:26:33	147.024	88.989
2	395	01:26:34	147.031	88.9319
2	396	01:26:35	147.011	88.947
2	397	01:26:36	146.968	88.9382
2	398	01:26:37	147.008	88.9157
2	399	01:26:38	147.026	88.7945
2	400	01:26:39	147.048	88.7205
2	401	01:26:40	147.027	88.7335
2	402	01:26:41	147.071	88.7376
2	403	01:26:42	147.084	88.7293
2	404	01:26:43	147.101	88.7205
2	405	01:26:44	147.114	88.7121
2	406	01:26:45	147.087	88.7546
2	407	01:26:46	147.086	88.7883
2	408	01:26:47	147.075	88.8208
2	409	01:26:48	147.059	88.8388
2	410	01:26:49	147.088	88.817
2	411	01:26:50	147.061	88.8426
2	412	01:26:51	147.024	88.9333
2	413	01:26:52	147.009	88.9763
2	414	01:26:53	147.024	88.9755
2	415	01:26:54	147.033	88.9745
2	416	01:26:55	147.036	88.9841
2	417	01:26:56	147.033	88.9914
2	418	01:26:57	147.028	88.9909
2	419	01:26:58	146.949	89.1947
2	420	01:26:59	146.811	89.5959
2	421	01:27:00	146.848	89.4763
2	422	01:27:01	146.917	89.2655
2	423	01:27:02	146.938	89.1926
2	424	01:27:03	146.939	89.1852
2	425	01:27:04	146.954	89.0978
2	426	01:27:05	146.974	89.0105
2	427	01:27:06	146.943	89.0943
2	428	01:27:07	146.967	89.0536
2	429	01:27:08	146.964	89.0546
2	430	01:27:09	146.946	89.0935
2	431	01:27:10	146.971	89.0099
2	432	01:27:11	146.985	88.9754
2	433	01:27:12	146.985	88.9476
2	434	01:27:13	146.997	88.9529
2	435	01:27:14	146.995	88.9565
2	436	01:27:15	147.006	88.9578
2	437	01:27:16	147.025	88.9098
2	438	01:27:17	146.97	89.0782
2	439	01:27:18	146.953	89.122
2	440	01:27:19	146.956	89.0833
2	441	01:27:20	146.928	89.1797
2	442	01:27:21	146.915	89.2132
2	443	01:27:22	146.833	89.5064
2	444	01:27:23	146.712	89.8533
2	445	01:27:24	146.701	89.8573
2	446	01:27:25	146.771	89.7759
2	447	01:27:26	146.862	89.5648
2	448	01:27:27	146.882	89.4508
2	449	01:27:28	146.912	89.3631
2	450	01:27:29	146.923	89.3431
2	451	01:27:30	146.922	89.3347
2	452	01:27:31	146.933	89.3472
2	453	01:27:32	146.93	89.3576
2	454	01:27:33	146.91	89.4143
2	455	01:27:34	146.876	89.4972
2	456	01:27:35	146.924	89.4009
2	457	01:27:36	146.911	89.4302
2	458	01:27:37	146.938	89.3101
2	459	01:27:38	146.931	89.3074
2	460	01:27:39	146.948	89.233
2	461	01:27:40	146.956	89.214
2	462	01:27:41	146.985	89.1149
2	463	01:27:42	147.001	89.0033
2	464	01:27:43	147.017	89.0175
2	465	01:27:44	147.014	89.0704
2	466	01:27:45	146.986	89.1243
2	467	01:27:46	147.003	89.0763
2	468	01:27:47	147.009	89.0766
2	469	01:27:48	147.023	89.0623
2	470	01:27:49	146.997	89.0831
2	471	01:27:50	147.023	89.0365
2	472	01:27:51	146.97	89.1889
2	473	01:27:52	146.968	89.1413
2	474	01:27:53	146.955	89.1627
2	475	01:27:54	146.94	89.1936
2	476	01:27:55	146.925	89.2186
2	477	01:27:56	146.923	89.1936
2	478	01:27:57	146.92	89.2264
2	479	01:27:58	146.894	89.2975
2	480	01:27:59	146.895	89.3463
2	481	01:28:00	146.905	89.341
2	482	01:28:01	146.905	89.293
2	483	01:28:02	146.897	89.2859
2	484	01:28:03	146.896	89.2838
2	485	01:28:04	146.862	89.402
2	486	01:28:05	146.839	89.4228
2	487	01:28:06	146.843	89.4338
2	488	01:28:07	146.838	89.4604
2	489	01:28:08	146.824	89.4842
2	490	01:28:09	146.807	89.5111
2	491	01:28:10	146.79	89.5152
2	492	01:28:11	146.785	89.5334
2	493	01:28:12	146.751	89.565
2	494	01:28:13	146.698	89.6526
2	495	01:28:14	146.695	89.6475
2	496	01:28:15	146.708	89.6295
2	497	01:28:16	146.677	89.69
2	498	01:28:17	146.656	89.7216
2	499	01:28:18	146.637	89.7738
2	500	01:28:19	146.635	89.8434
2	501	01:28:20	146.65	89.8185
2	502	01:28:21	146.642	89.8092
2	503	01:28:22	146.65	89.8217
2	504	01:28:23	146.736	89.6879
2	505	01:28:24	146.819	89.5486
2	506	01:28:25	146.791	89.5691
2	507	01:28:26	146.774	89.5997
2	508	01:28:27	146.783	89.5457
2	509	01:28:28	146.798	89.5315
2	510	01:28:29	146.772	89.5525
2	511	01:28:30	146.761	89.543
2	512	01:28:31	146.76	89.5651
2	513	01:28:32	146.739	89.6321
2	514	01:28:33	146.731	89.6204
2	515	01:28:34	146.721	89.6282
2	516	01:28:35	146.699	89.7258
2	517	01:28:36	146.625	89.8713
2	518	01:28:37	146.599	89.9366
2	519	01:28:38	146.601	89.944
2	520	01:28:39	146.6	89.9271
2	521	01:28:40	146.608	89.9194
2	522	01:28:41	146.603	89.9233
2	523	01:28:42	146.539	90.0288
2	524	01:28:43	146.573	89.9961
2	525	01:28:44	146.565	89.9956
2	526	01:28:45	146.517	90.107
2	527	01:28:46	146.516	90.2858
2	528	01:28:47	146.339	90.867
2	529	01:28:48	146.146	91.3749
2	530	01:28:49	146.055	91.717
2	531	01:28:50	145.973	91.9294
2	532	01:28:51	145.873	92.2382
2	533	01:28:52	145.772	92.5905
2	534	01:28:53	145.639	93.0834
2	535	01:28:54	145.635	93.3984
2	536	01:28:55	145.492	94.0189
2	537	01:28:56	145.348	94.6441
2	538	01:28:57	145.256	95.2472
2	539	01:28:58	145.203	95.4601
2	540	01:28:59	145.075	95.9706
2	541	01:29:00	145.056	96.0593
2	542	01:29:01	145.038	96.1139
2	543	01:29:02	145.055	96.1332
2	544	01:29:03	145.051	96.2246
2	545	01:29:04	145.039	96.1831
2	546	01:29:05	145.037	96.197
2	547	01:29:06	145.071	96.0606
2	548	01:29:07	145.113	95.9309
2	549	01:29:08	145.116	95.9347
2	550	01:29:09	145.115	95.9163
2	551	01:29:10	145.118	95.9342
2	552	01:29:11	145.119	95.932
2	553	01:29:12	145.112	95.9304
2	554	01:29:13	145.104	95.9672
2	555	01:29:14	145.11	95.97
2	556	01:29:15	145.113	95.9607
2	557	01:29:16	145.087	96.0514
2	558	01:29:17	145.036	96.1981
2	559	01:29:18	145.055	96.0839
2	560	01:29:19	145.029	96.1721
2	561	01:29:20	144.991	96.2237
2	562	01:29:21	144.995	96.1438
2	563	01:29:22	145.036	96.1188
2	564	01:29:23	145.031	96.1176
2	565	01:29:24	145.028	96.1202
2	566	01:29:25	145.033	96.1238
2	567	01:29:26	145.011	96.1523
2	568	01:29:27	145.01	96.1869
2	569	01:29:28	145.032	96.1217
2	570	01:29:29	145.04	96.1352
2	571	01:29:30	145.049	96.0928
2	572	01:29:31	145.033	96.127
2	573	01:29:32	145.005	96.2397
2	574	01:29:33	144.979	96.2951
2	575	01:29:34	144.931	96.3585
2	576	01:29:35	144.92	96.438
2	577	01:29:36	144.872	96.5869
2	578	01:29:37	144.936	96.3788
2	579	01:29:38	145.023	96.1279
2	580	01:29:39	145.007	96.1679
2	581	01:29:40	145.029	96.1571
2	582	01:29:41	145.009	96.1976
2	583	01:29:42	145.005	96.2349
2	584	01:29:43	144.994	96.226
2	585	01:29:44	145.003	96.1603
2	586	01:29:45	144.997	96.1968
2	587	01:29:46	145.004	96.1904
2	588	01:29:47	145.003	96.1863
2	589	01:29:48	145.013	96.1505
2	590	01:29:49	145.015	96.1926
2	591	01:29:50	145.008	96.1884
2	592	01:29:51	144.978	96.2589
2	593	01:29:52	145.006	96.1898
2	594	01:29:53	144.994	96.1884
2	595	01:29:54	145.024	96.094
2	596	01:29:55	145.03	96.1135
2	597	01:29:56	145.029	96.094
2	598	01:29:57	145.021	96.1084
2	599	01:29:58	145.003	96.1891
2	600	01:29:59	145.012	96.1332
2	601	01:30:00	145.026	96.054
2	602	01:30:01	145.016	96.115
2	603	01:30:02	145.018	96.1039
2	604	01:30:03	145.024	96.0823
2	605	01:30:04	145.017	96.1209
2	606	01:30:05	145.01	96.1245
2	607	01:30:06	145.001	96.1118
2	608	01:30:07	144.991	96.1379
2	609	01:30:08	144.965	96.1956
2	610	01:30:09	144.962	96.1863
2	611	01:30:10	144.962	96.2395
2	612	01:30:11	144.968	96.1825
2	613	01:30:12	144.961	96.2186
2	614	01:30:13	144.952	96.1673
2	615	01:30:14	144.918	96.25
2	616	01:30:15	144.941	96.1785
2	617	01:30:16	144.934	96.2214
2	618	01:30:17	144.991	96.1632
2	619	01:30:18	144.979	96.1936
2	620	01:30:19	144.997	96.1642
2	621	01:30:20	145.024	96.107
2	622	01:30:21	145.038	96.0365
2	623	01:30:22	145.04	96.0692
2	624	01:30:23	145.044	96.0508
2	625	01:30:24	145.04	96.1035
2	626	01:30:25	145.04	96.0824
2	627	01:30:26	145.052	96.0753
2	628	01:30:27	145.026	96.1394
2	629	01:30:28	145.031	96.1138
2	630	01:30:29	145.009	96.1527
2	631	01:30:30	145.033	96.1249
2	632	01:30:31	145.023	96.1583
2	633	01:30:32	145.028	96.1215
2	634	01:30:33	145.034	96.0783
2	635	01:30:34	145.027	96.1025
2	636	01:30:35	145.028	96.111
2	637	01:30:36	145.045	96.0966
2	638	01:30:37	145.028	96.1426
2	639	01:30:38	145.033	96.1578
2	640	01:30:39	145.013	96.2104
2	641	01:30:40	145.047	96.0698
2	642	01:30:41	145.038	96.0884
2	643	01:30:42	145.028	96.1726
2	644	01:30:43	145.028	96.1825
2	645	01:30:44	145.033	96.1668
2	646	01:30:45	145.039	96.264
2	647	01:30:46	145.044	96.2498
2	648	01:30:47	144.995	96.3526
2	649	01:30:48	145	96.253
2	650	01:30:49	145.013	96.1942
2	651	01:30:50	145.001	96.1373
2	652	01:30:51	145	96.1593
2	653	01:30:52	145.01	96.1451
2	654	01:30:53	144.998	96.1887
2	655	01:30:54	144.987	96.2319
2	656	01:30:55	144.988	96.2107
2	657	01:30:56	144.984	96.1935
2	658	01:30:57	145.003	96.2346
2	659	01:30:58	144.991	96.1957
2	660	01:30:59	144.669	97.1429
2	661	01:31:00	144.697	97.1121
2	662	01:31:01	144.734	96.9215
2	663	01:31:02	144.708	97.0396
2	664	01:31:03	144.673	97.2708
2	665	01:31:04	144.713	97.1352
2	666	01:31:05	144.762	96.9637
2	667	01:31:06	144.696	97.2158
2	668	01:31:07	144.675	97.2385
2	669	01:31:08	144.724	97.0845
2	670	01:31:09	144.773	96.93
2	671	01:31:10	144.726	97.0917
2	672	01:31:11	144.808	96.8732
2	673	01:31:12	144.684	97.2456
2	674	01:31:13	144.688	97.257
2	675	01:31:14	144.709	97.1433
2	676	01:31:15	144.695	97.1893
2	677	01:31:16	144.687	97.2302
2	678	01:31:17	144.744	97.0166
2	679	01:31:18	144.745	96.9523
2	680	01:31:19	144.669	97.2505
2	681	01:31:20	144.843	96.7177
2	682	01:31:21	144.744	96.9366
2	683	01:31:22	144.753	96.9156
2	684	01:31:23	144.748	96.956
2	685	01:31:24	144.693	97.1427
2	686	01:31:25	144.839	96.6815
2	687	01:31:26	144.66	97.1691
2	688	01:31:27	144.646	97.2262
2	689	01:31:28	144.659	97.2465
2	690	01:31:29	144.814	96.8024
2	691	01:31:30	144.701	97.1625
2	692	01:31:31	144.831	96.7481
2	693	01:31:32	144.683	97.1612
2	694	01:31:33	144.657	97.2811
2	695	01:31:34	144.83	96.7432
2	696	01:31:35	144.673	97.2267
2	697	01:31:36	144.529	97.6679
2	698	01:31:37	144.504	97.7319
2	699	01:31:38	144.517	97.678
2	700	01:31:39	144.507	97.7135
2	701	01:31:40	144.493	97.791
2	702	01:31:41	144.462	97.8286
2	703	01:31:42	144.475	97.7733
2	704	01:31:43	144.453	97.8319
2	705	01:31:44	144.47	97.7983
2	706	01:31:45	144.444	97.8685
2	707	01:31:46	144.451	97.8685
2	708	01:31:47	144.455	97.8071
2	709	01:31:48	144.525	97.612
2	710	01:31:49	144.511	97.6244
2	711	01:31:50	144.517	97.6305
2	712	01:31:51	144.488	97.7188
2	713	01:31:52	144.553	97.5017
2	714	01:31:53	144.547	97.4972
2	715	01:31:54	144.541	97.513
2	716	01:31:55	144.533	97.5705
2	717	01:31:56	144.532	97.5365
2	718	01:31:57	144.542	97.4833
2	719	01:31:58	144.517	97.5149
2	720	01:31:59	144.546	97.4736
2	721	01:32:00	144.536	97.4816
2	722	01:32:01	144.553	97.4544
2	723	01:32:02	144.555	97.4794
2	724	01:32:03	144.553	97.4692
2	725	01:32:04	144.523	97.5902
2	726	01:32:05	144.511	97.635
2	727	01:32:06	144.531	97.576
2	728	01:32:07	144.515	97.635
2	729	01:32:08	144.521	97.6482
2	730	01:32:09	144.501	97.644
2	731	01:32:10	144.517	97.5974
2	732	01:32:11	144.516	97.6153
2	733	01:32:12	144.517	97.5395
2	734	01:32:13	144.56	97.4876
2	735	01:32:14	144.55	97.5499
2	736	01:32:15	144.555	97.5557
2	737	01:32:16	144.52	97.6327
2	738	01:32:17	144.501	97.666
2	739	01:32:18	144.537	97.5585
2	740	01:32:19	144.494	97.6782
2	741	01:32:20	144.497	97.6396
2	742	01:32:21	144.467	97.7503
2	743	01:32:22	144.617	97.288
2	744	01:32:23	144.631	97.2601
2	745	01:32:24	144.759	96.8857
2	746	01:32:25	144.736	96.95
2	747	01:32:26	144.71	97.019
2	748	01:32:27	144.687	97.0827
2	749	01:32:28	144.803	96.7271
2	750	01:32:29	144.772	96.7905
2	751	01:32:30	144.798	96.7519
2	752	01:32:31	144.666	97.1332
2	753	01:32:32	144.83	96.7093
2	754	01:32:33	144.627	97.2457
2	755	01:32:34	144.645	97.2433
2	756	01:32:35	144.62	97.3022
2	757	01:32:36	144.613	97.3464
2	758	01:32:37	144.615	97.3918
2	759	01:32:38	144.574	97.509
2	760	01:32:39	144.548	97.6428
2	761	01:32:40	144.543	97.6299
2	762	01:32:41	144.566	97.5353
2	763	01:32:42	144.56	97.5258
2	764	01:32:43	144.554	97.5175
2	765	01:32:44	144.563	97.542
2	766	01:32:45	144.555	97.5672
2	767	01:32:46	144.554	97.5614
2	768	01:32:47	144.57	97.5081
2	769	01:32:48	144.551	97.5297
2	770	01:32:49	144.553	97.5846
2	771	01:32:50	144.564	97.5851
2	772	01:32:51	144.555	97.6157
2	773	01:32:52	144.548	97.5244
2	774	01:32:53	144.551	97.4855
2	775	01:32:54	144.581	97.3958
2	776	01:32:55	144.553	97.511
2	777	01:32:56	144.546	97.5294
2	778	01:32:57	144.553	97.5347
2	779	01:32:58	144.559	97.5384
2	780	01:32:59	144.549	97.5539
2	781	01:33:00	144.551	97.5314
2	782	01:33:01	144.547	97.5147
2	783	01:33:02	144.56	97.5168
2	784	01:33:03	144.539	97.553
2	785	01:33:04	144.542	97.5854
2	786	01:33:05	144.55	97.5506
2	787	01:33:06	144.552	97.5447
2	788	01:33:07	144.55	97.5713
2	789	01:33:08	144.542	97.6004
2	790	01:33:09	144.554	97.4882
2	791	01:33:10	144.569	97.4742
2	792	01:33:11	144.536	97.5376
2	793	01:33:12	144.503	97.6001
2	794	01:33:13	144.485	97.5964
2	795	01:33:14	144.492	97.6409
2	796	01:33:15	144.519	97.6328
2	797	01:33:16	144.553	97.5382
2	798	01:33:17	144.588	97.4437
2	799	01:33:18	144.623	97.3486
2	800	01:33:19	144.657	97.2553
2	801	01:33:20	144.692	97.1608
2	802	01:33:21	144.726	97.0664
2	803	01:33:22	144.715	97.0525
2	804	01:33:23	144.713	97.0514
2	805	01:33:24	144.711	97.0504
2	806	01:33:25	144.709	97.0493
2	807	01:33:26	144.707	97.0483
2	808	01:33:27	144.703	97.0761
2	809	01:33:28	144.699	97.1037
2	810	01:33:29	144.722	97.0483
2	811	01:33:30	144.674	97.1731
2	812	01:33:31	144.625	97.3006
2	813	01:33:32	144.642	97.2509
2	814	01:33:33	144.659	97.2013
2	815	01:33:34	144.676	97.1515
2	816	01:33:35	144.693	97.1006
2	817	01:33:36	144.689	97.1109
2	818	01:33:37	144.686	97.1217
2	819	01:33:38	144.682	97.1319
2	820	01:33:39	144.679	97.1427
2	821	01:33:40	144.675	97.1531
2	822	01:33:41	144.672	97.1636
2	823	01:33:42	144.668	97.1743
2	824	01:33:43	144.665	97.1848
2	825	01:33:44	144.661	97.1953
2	826	01:33:45	144.658	97.206
2	827	01:33:46	144.654	97.2165
2	828	01:33:47	144.651	97.227
2	829	01:33:48	144.647	97.2375
2	830	01:33:49	144.644	97.2481
2	831	01:33:50	144.64	97.2587
2	832	01:33:51	144.637	97.2692
2	833	01:33:52	144.633	97.2797
2	834	01:33:53	144.63	97.2904
2	835	01:33:54	144.626	97.3011
2	836	01:33:55	144.623	97.3114
2	837	01:33:56	144.619	97.3223
2	838	01:33:57	144.655	97.2262
2	839	01:33:58	144.657	97.2206
2	840	01:33:59	144.659	97.2148
2	841	01:34:00	144.661	97.2095
2	842	01:34:01	144.663	97.2038
2	843	01:34:02	144.665	97.1983
2	844	01:34:03	144.666	97.1927
2	845	01:34:04	144.668	97.1871
2	846	01:34:05	144.67	97.1815
2	847	01:34:06	144.672	97.1758
2	848	01:34:07	144.674	97.1703
2	849	01:34:08	144.676	97.1647
2	850	01:34:09	144.678	97.1592
2	851	01:34:10	144.68	97.1536
2	852	01:34:11	144.666	97.2057
2	853	01:34:12	144.652	97.2574
2	854	01:34:13	144.638	97.3101
2	855	01:34:14	144.644	97.3006
2	856	01:34:15	144.649	97.2908
2	857	01:34:16	144.654	97.2819
2	858	01:34:17	144.647	97.267
2	859	01:34:18	144.672	97.1922
2	860	01:34:19	144.699	97.1125
2	861	01:34:20	144.725	97.0355
2	862	01:34:21	144.751	96.9595
2	863	01:34:22	144.777	96.883
2	864	01:34:23	144.804	96.8023
2	865	01:34:24	144.831	96.7243
2	866	01:34:25	144.855	96.6526
2	867	01:34:26	144.679	97.179
2	868	01:34:27	144.663	97.2482
2	869	01:34:28	144.83	96.7732
2	870	01:34:29	144.82	96.762
2	871	01:34:30	144.716	97.1098
2	872	01:34:31	144.618	97.4385
2	873	01:34:32	144.574	97.5664
2	874	01:34:33	144.587	97.5617
2	875	01:34:34	144.551	97.6313
2	876	01:34:35	144.576	97.5683
2	877	01:34:36	144.549	97.6652
2	878	01:34:37	144.558	97.628
2	879	01:34:38	144.561	97.5817
2	880	01:34:39	144.581	97.5357
2	881	01:34:40	144.554	97.6225
2	882	01:34:41	144.555	97.5929
2	883	01:34:42	144.565	97.6162
2	884	01:34:43	144.563	97.6029
2	885	01:34:44	144.568	97.5538
2	886	01:34:45	144.589	97.4921
2	887	01:34:46	144.554	97.588
2	888	01:34:47	144.54	97.6198
2	889	01:34:48	144.564	97.5813
2	890	01:34:49	144.564	97.5865
2	891	01:34:50	144.558	97.5813
2	892	01:34:51	144.556	97.6195
2	893	01:34:52	144.554	97.651
2	894	01:34:53	144.553	97.6646
2	895	01:34:54	144.559	97.6422
2	896	01:34:55	144.548	97.6347
2	897	01:34:56	144.569	97.5803
2	898	01:34:57	144.578	97.5571
2	899	01:34:58	144.558	97.6266
2	900	01:34:59	144.547	97.631
2	901	01:35:00	144.587	97.5599
2	902	01:35:01	144.554	97.6513
2	903	01:35:02	144.564	97.5914
2	904	01:35:03	144.548	97.631
2	905	01:35:04	144.569	97.5856
2	906	01:35:05	144.551	97.6356
2	907	01:35:06	144.565	97.5992
2	908	01:35:07	144.549	97.6055
2	909	01:35:08	144.557	97.6109
2	910	01:35:09	144.571	97.5691
2	911	01:35:10	144.561	97.5728
2	912	01:35:11	144.575	97.5751
2	913	01:35:12	144.566	97.5788
2	914	01:35:13	144.585	97.541
2	915	01:35:14	144.563	97.6327
2	916	01:35:15	144.584	97.565
2	917	01:35:16	144.573	97.5665
2	918	01:35:17	144.577	97.5625
2	919	01:35:18	144.549	97.6528
2	920	01:35:19	144.583	97.5508
2	921	01:35:20	144.564	97.5902
2	922	01:35:21	144.596	97.5401
2	923	01:35:22	144.585	97.5656
2	924	01:35:23	144.541	97.6441
2	925	01:35:24	144.563	97.6175
2	926	01:35:25	144.552	97.6277
2	927	01:35:26	144.548	97.6682
2	928	01:35:27	144.559	97.6079
2	929	01:35:28	144.484	97.8239
2	930	01:35:29	144.465	97.8537
2	931	01:35:30	144.438	97.943
2	932	01:35:31	144.468	97.8134
2	933	01:35:32	144.454	97.8452
2	934	01:35:33	144.451	97.8442
2	935	01:35:34	144.452	97.8829
2	936	01:35:35	144.475	97.8015
2	937	01:35:36	144.443	97.8948
2	938	01:35:37	144.44	97.8799
2	939	01:35:38	144.439	97.9131
2	940	01:35:39	144.434	97.9521
2	941	01:35:40	144.482	97.8592
2	942	01:35:41	144.466	97.8882
2	943	01:35:42	144.444	97.9887
3	1	01:20:00	145.947	93.5945
3	2	01:20:04	145.972	93.5267
3	3	01:20:05	146.019	93.4571
3	4	01:20:05	146.035	93.4505
3	5	01:20:06	145.996	93.4861
3	6	01:20:06	146.027	93.4578
3	7	01:20:07	146.007	93.4908
3	8	01:20:07	146.044	93.4474
3	9	01:20:08	146.154	93.2913
3	10	01:20:09	146.124	93.3319
3	11	01:20:10	145.999	93.4973
3	12	01:20:11	146.123	93.3316
3	13	01:20:12	146.108	93.3503
3	14	01:20:13	146.106	93.3686
3	15	01:20:14	145.983	93.5414
3	16	01:20:15	145.932	93.6264
3	17	01:20:16	145.946	93.58
3	18	01:20:17	145.918	93.6034
3	19	01:20:18	145.915	93.5928
3	20	01:20:19	145.998	93.4664
3	21	01:20:20	145.931	93.5463
3	22	01:20:21	145.943	93.5446
3	23	01:20:22	145.914	93.5828
3	24	01:20:23	145.927	93.561
3	25	01:20:24	145.954	93.5197
3	26	01:20:25	145.937	93.5414
3	27	01:20:26	146.001	93.5089
3	28	01:20:27	145.944	93.5449
3	29	01:20:28	145.923	93.5857
3	30	01:20:29	145.934	93.6003
3	31	01:20:30	145.92	93.621
3	32	01:20:31	146.005	93.5093
3	33	01:20:32	145.932	93.5958
3	34	01:20:33	145.935	93.5768
3	35	01:20:34	145.926	93.5945
3	36	01:20:35	145.91	93.6379
3	37	01:20:36	145.882	93.7168
3	38	01:20:37	145.789	93.8043
3	39	01:20:38	145.809	93.7223
3	40	01:20:39	145.809	93.7082
3	41	01:20:40	145.788	93.768
3	42	01:20:41	145.854	93.6558
3	43	01:20:42	146.036	93.3993
3	44	01:20:43	146.136	93.3099
3	45	01:20:44	145.982	93.4895
3	46	01:20:45	145.992	93.4904
3	47	01:20:46	146.005	93.4485
3	48	01:20:47	146.094	93.2933
3	49	01:20:48	146.077	93.3055
3	50	01:20:49	146.095	93.273
3	51	01:20:50	146.123	93.2072
3	52	01:20:51	146.095	93.2626
3	53	01:20:52	146.105	93.2222
3	54	01:20:53	146.138	93.1609
3	55	01:20:54	146.156	93.1383
3	56	01:20:55	146.158	93.1748
3	57	01:20:56	146.129	93.1849
3	58	01:20:57	145.976	93.3439
3	59	01:20:58	145.979	93.3442
3	60	01:20:59	145.981	93.3444
3	61	01:21:00	145.984	93.3447
3	62	01:21:01	145.986	93.3449
3	63	01:21:02	145.989	93.3451
3	64	01:21:03	145.992	93.3454
3	65	01:21:04	145.994	93.3456
3	66	01:21:05	145.997	93.3459
3	67	01:21:06	146	93.3461
3	68	01:21:07	146.002	93.3464
3	69	01:21:08	146.005	93.3466
3	70	01:21:09	146.008	93.3469
3	71	01:21:10	146.01	93.3471
3	72	01:21:11	146.013	93.3474
3	73	01:21:12	146.016	93.3476
3	74	01:21:13	146.018	93.3478
3	75	01:21:14	146.021	93.3481
3	76	01:21:15	146.024	93.3483
3	77	01:21:16	146.026	93.3486
3	78	01:21:17	146.029	93.3488
3	79	01:21:18	146.032	93.3491
3	80	01:21:19	146.034	93.3493
3	81	01:21:20	146.037	93.3496
3	82	01:21:21	146.04	93.3498
3	83	01:21:22	146.042	93.35
3	84	01:21:23	146.045	93.3503
3	85	01:21:24	146.047	93.3505
3	86	01:21:25	146.05	93.3508
3	87	01:21:26	146.053	93.351
3	88	01:21:27	146.056	93.3513
3	89	01:21:28	146.058	93.3515
3	90	01:21:29	146.061	93.3518
3	91	01:21:30	146.063	93.352
3	92	01:21:31	146.066	93.3522
3	93	01:21:32	146.069	93.3525
3	94	01:21:33	146.071	93.3527
3	95	01:21:34	146.074	93.353
3	96	01:21:35	146.077	93.3532
3	97	01:21:36	146.079	93.3535
3	98	01:21:37	146.082	93.3537
3	99	01:21:38	146.085	93.354
3	100	01:21:39	146.087	93.3542
3	101	01:21:40	146.09	93.3544
3	102	01:21:41	146.093	93.3547
3	103	01:21:42	146.095	93.3549
3	104	01:21:43	146.098	93.3552
3	105	01:21:44	146.101	93.3554
3	106	01:21:45	146.103	93.3557
3	107	01:21:46	146.106	93.3559
3	108	01:21:47	146.108	93.3562
3	109	01:21:48	146.195	93.2193
3	110	01:21:49	146.281	93.0809
3	111	01:21:50	146.083	93.3348
3	112	01:21:51	145.885	93.5889
3	113	01:21:52	145.892	93.5799
3	114	01:21:53	145.899	93.5708
3	115	01:21:54	145.934	93.5453
3	116	01:21:55	145.871	93.6668
3	117	01:21:56	145.734	93.8899
3	118	01:21:57	145.654	94.0435
3	119	01:21:58	145.796	93.8447
3	120	01:21:59	145.782	93.8785
3	121	01:22:00	145.773	93.8792
3	122	01:22:01	145.988	93.561
3	123	01:22:02	146.165	93.3108
3	124	01:22:03	146.224	93.2506
3	125	01:22:04	146.308	93.188
3	126	01:22:05	146.348	93.1423
3	127	01:22:06	145.837	93.8403
3	128	01:22:07	145.815	93.8602
3	129	01:22:08	145.778	93.9368
3	130	01:22:09	145.818	93.8511
3	131	01:22:10	145.858	93.7689
3	132	01:22:11	145.879	93.7584
3	133	01:22:12	145.869	93.7866
3	134	01:22:13	145.927	93.6938
3	135	01:22:14	145.968	93.6265
3	136	01:22:15	145.988	93.5646
3	137	01:22:16	145.916	93.6801
3	138	01:22:17	145.917	93.6747
3	139	01:22:18	145.837	93.8142
3	140	01:22:19	145.833	93.8442
3	141	01:22:20	145.791	93.8755
3	142	01:22:21	145.798	93.8567
3	143	01:22:22	145.812	93.8227
3	144	01:22:23	145.803	93.8434
3	145	01:22:24	145.781	93.8537
3	146	01:22:25	145.79	93.8448
3	147	01:22:26	145.786	93.8486
3	148	01:22:27	145.809	93.8009
3	149	01:22:28	145.825	93.7858
3	150	01:22:29	145.853	93.7081
3	151	01:22:30	145.265	93.7571
3	152	01:22:31	145.86	93.7709
3	153	01:22:32	145.862	93.7771
3	154	01:22:33	145.888	93.7226
3	155	01:22:34	145.874	93.7472
3	156	01:22:35	145.859	93.7907
3	157	01:22:36	145.847	93.8008
3	158	01:22:37	145.799	93.8712
3	159	01:22:38	145.768	93.9238
3	160	01:22:39	145.749	93.948
3	161	01:22:40	145.72	93.9811
3	162	01:22:41	145.732	93.9334
3	163	01:22:42	145.712	93.9689
3	164	01:22:43	145.708	93.9704
3	165	01:22:44	145.72	93.9619
3	166	01:22:45	145.721	93.9864
3	167	01:22:46	145.721	93.9979
3	168	01:22:47	145.705	94.0438
3	169	01:22:48	145.702	94.0483
3	170	01:22:49	145.692	94.0774
3	171	01:22:50	145.687	94.0843
3	172	01:22:51	145.691	94.072
3	173	01:22:52	145.703	94.0251
3	174	01:22:53	145.668	94.0948
3	175	01:22:54	145.712	94.0405
3	176	01:22:55	145.709	94.0252
3	177	01:22:56	145.734	93.9669
3	178	01:22:57	145.788	93.8587
3	179	01:22:58	145.794	93.8548
3	180	01:22:59	145.804	93.8421
3	181	01:23:00	145.858	93.7536
3	182	01:23:01	145.855	93.7569
3	183	01:23:02	145.85	93.7661
3	184	01:23:03	145.782	93.8768
3	185	01:23:04	145.804	93.849
3	186	01:23:05	145.809	93.874
3	187	01:23:06	145.805	93.8961
3	188	01:23:07	145.799	93.8626
3	189	01:23:08	145.813	93.8679
3	190	01:23:09	145.787	93.9195
3	191	01:23:10	145.79	93.8752
3	192	01:23:11	145.797	93.8403
3	193	01:23:12	145.8	93.859
3	194	01:23:13	145.771	93.9846
3	195	01:23:14	145.748	93.9906
3	196	01:23:15	145.744	94.0054
3	197	01:23:16	145.744	94.0108
3	198	01:23:17	145.751	94.0164
3	199	01:23:18	145.76	93.9817
3	200	01:23:19	145.747	93.9912
3	201	01:23:20	145.75	94.0008
3	202	01:23:21	145.762	93.9664
3	203	01:23:22	145.795	93.8981
3	204	01:23:23	145.82	93.8675
3	205	01:23:24	145.8	93.8587
3	206	01:23:25	145.847	93.7999
3	207	01:23:26	145.837	93.8027
3	208	01:23:27	145.83	93.8021
3	209	01:23:28	145.808	93.8539
3	210	01:23:29	145.804	93.86
3	211	01:23:30	145.843	93.7896
3	212	01:23:31	145.84	93.7921
3	213	01:23:32	145.801	93.8669
3	214	01:23:33	145.791	93.9095
3	215	01:23:34	145.801	93.8632
3	216	01:23:35	145.846	93.7918
3	217	01:23:36	145.853	93.7697
3	218	01:23:37	145.818	93.8101
3	219	01:23:38	145.811	93.8372
3	220	01:23:39	145.819	93.8208
3	221	01:23:40	145.836	93.8383
3	222	01:23:41	145.837	93.8244
3	223	01:23:42	145.86	93.7917
3	224	01:23:43	145.871	93.7782
3	225	01:23:44	145.903	93.6746
3	226	01:23:45	145.877	93.7406
3	227	01:23:46	145.879	93.7106
3	228	01:23:47	145.856	93.7405
3	229	01:23:48	145.883	93.6889
3	230	01:23:49	145.879	93.7121
3	231	01:23:50	145.89	93.6674
3	232	01:23:51	145.93	93.6024
3	233	01:23:52	145.909	93.6709
3	234	01:23:53	145.936	93.6084
3	235	01:23:54	145.941	93.5965
3	236	01:23:55	145.915	93.6476
3	237	01:23:56	145.946	93.5958
3	238	01:23:57	145.882	93.6727
3	239	01:23:58	145.867	93.6919
3	240	01:23:59	145.861	93.722
3	241	01:24:00	145.865	93.7122
3	242	01:24:01	145.88	93.6831
3	243	01:24:02	145.875	93.6982
3	244	01:24:03	145.871	93.6999
3	245	01:24:04	145.875	93.7022
3	246	01:24:05	145.893	93.6916
3	247	01:24:06	145.836	93.8112
3	248	01:24:07	145.819	93.8262
3	249	01:24:08	145.813	93.8292
3	250	01:24:09	145.797	93.8893
3	251	01:24:10	145.842	93.8046
3	252	01:24:11	145.844	93.7695
3	253	01:24:12	145.843	93.7882
3	254	01:24:13	145.812	93.8286
3	255	01:24:14	145.81	93.8384
3	256	01:24:15	145.802	93.8614
3	257	01:24:16	145.794	93.8844
3	258	01:24:17	145.82	93.8564
3	259	01:24:18	145.82	93.8412
3	260	01:24:19	145.841	93.8006
3	261	01:24:20	145.861	93.7467
3	262	01:24:21	145.843	93.7643
3	263	01:24:22	145.851	93.7313
3	264	01:24:23	145.873	93.6871
3	265	01:24:24	145.871	93.7162
3	266	01:24:25	146.153	94.3282
3	267	01:24:26	145.905	93.6717
3	268	01:24:27	145.858	93.7662
3	269	01:24:28	145.812	93.8587
3	270	01:24:29	145.836	93.8602
3	271	01:24:30	145.844	93.8175
3	272	01:24:31	145.797	93.9127
3	273	01:24:32	145.883	93.7354
3	274	01:24:33	145.849	93.8047
3	275	01:24:34	145.887	93.7491
3	276	01:24:35	145.881	93.7347
3	277	01:24:36	145.856	93.7766
3	278	01:24:37	145.926	93.6732
3	279	01:24:38	145.86	93.779
3	280	01:24:39	145.798	93.9594
3	281	01:24:40	145.791	93.936
3	282	01:24:41	145.782	93.9171
3	283	01:24:42	145.761	93.9899
3	284	01:24:43	145.794	93.9422
3	285	01:24:44	145.797	93.9347
3	286	01:24:45	145.783	93.9713
3	287	01:24:46	145.738	94.0184
[truncated: 288,370+ more rows]
