# Supplementary material for: The type IV pilus chemoreceptor PilJ controls chemotaxis of one bacterial species towards another
Source: PLoS Biol. 2024 Feb 13;22(2):e3002488. doi: 10.1371/journal.pbio.3002488 (PMC10896506; doi:10.1371/journal.pbio.3002488)
Supplement: S4 Data — (XLSX) [file pbio.3002488.s035.xlsx]

## Sheet: Fig 2 pilK
Figure 2
The data below in each row collectively show the positions of tracked bacterial cells within the field of view, at each frame in which the cell was tracked. Frames were imaged at a 1 sec interval, which can be seen in the clock time (actual recorded time when tracked in hr:min:sec based on start time).
All XY positions across clock times for a given cell (each cell given a cell number ID) were plotted with the codes found in S1-3_Code to generate the trajectories used in Fig 2B-D.
The data on this page are for the trajectories used to generate the representative P. aeruginosa ΔpilK graphs in Fig 2B-D.
Cell Number ID	Frame Number	Clock Time [s]	PositionX [µm]	PositionY [µm]
1	1	04:00:00	78.3626	30.5892
1	2	04:00:04	78.6412	30.3565
1	3	04:00:05	78.3556	30.6013
1	4	04:00:05	78.6819	30.3397
1	5	04:00:06	78.6101	30.36
1	6	04:00:06	79.1303	30.2083
1	7	04:00:07	78.7127	30.3077
1	8	04:00:07	78.367	30.6114
1	9	04:00:08	77.6016	30.6098
1	10	04:00:09	77.3557	30.9558
1	11	04:00:10	77.111	31.3
1	12	04:00:11	77.1107	31.2969
1	13	04:00:12	77.1105	31.2937
1	14	04:00:13	77.1102	31.2906
1	15	04:00:14	77.1099	31.2874
1	16	04:00:15	77.1097	31.2842
1	17	04:00:16	77.1094	31.2811
1	18	04:00:17	77.1092	31.2779
1	19	04:00:18	77.1089	31.2747
1	20	04:00:19	77.1086	31.2716
1	21	04:00:20	77.557	30.6741
1	22	04:00:21	77.7344	30.7214
1	23	04:00:22	77.9142	30.7694
1	24	04:00:23	77.7986	30.7328
1	25	04:00:24	77.6829	30.6961
1	26	04:00:25	77.5672	30.6594
1	27	04:00:26	77.4713	30.7865
1	28	04:00:27	77.3755	30.9135
1	29	04:00:28	77.2792	31.0411
1	30	04:00:29	77.184	31.1673
1	31	04:00:30	77.0881	31.2943
1	32	04:00:31	77.889	30.7349
1	33	04:00:32	77.9007	30.7351
1	34	04:00:33	77.9125	30.7353
1	35	04:00:34	77.9241	30.7355
1	36	04:00:35	77.9359	30.7357
1	37	04:00:36	77.9476	30.7359
1	38	04:00:37	77.948	30.7295
1	39	04:00:38	77.9483	30.7231
1	40	04:00:39	77.9487	30.7167
1	41	04:00:40	77.949	30.7101
1	42	04:00:41	77.9494	30.7037
1	43	04:00:42	78.432	30.5368
1	44	04:00:43	78.7203	30.238
1	45	04:00:44	78.3747	30.5305
1	46	04:00:45	78.3983	30.4828
1	47	04:00:46	78.1507	30.4715
1	48	04:00:47	77.9027	30.4602
1	49	04:00:48	77.6548	30.4488
1	50	04:00:49	77.3435	30.4425
1	51	04:00:50	77.0354	30.4363
1	52	04:00:51	76.7252	30.43
1	53	04:00:52	77.2182	30.2819
1	54	04:00:53	76.819	30.256
1	55	04:00:54	76.6166	30.6155
1	56	04:00:55	76.4144	30.9745
1	57	04:00:56	76.4859	31.3967
1	58	04:00:57	76.3457	31.095
1	59	04:00:58	76.3587	31.0793
1	60	04:00:59	76.3915	31.0194
1	61	04:01:00	76.3734	31.0518
1	62	04:01:01	76.3548	31.0848
1	63	04:01:02	76.3363	31.1179
1	64	04:01:03	76.325	31.1604
1	65	04:01:04	76.3227	31.1584
1	66	04:01:05	76.3277	31.15
1	67	04:01:06	76.3403	31.1262
1	68	04:01:07	76.3528	31.1025
1	69	04:01:08	76.3653	31.0787
1	70	04:01:09	76.3779	31.0549
1	71	04:01:10	76.3892	31.074
1	72	04:01:11	76.3935	31.3095
1	73	04:01:12	76.3978	31.5414
1	74	04:01:13	76.3227	31.13
1	75	04:01:14	76.3208	31.1413
1	76	04:01:15	76.3188	31.1524
1	77	04:01:16	76.3654	31.3273
1	78	04:01:17	76.4118	31.5016
1	79	04:01:18	76.4296	31.4739
1	80	04:01:19	76.458	31.4958
1	81	04:01:20	76.4294	31.528
1	82	04:01:21	76.4128	31.5136
1	83	04:01:22	76.3955	31.532
1	84	04:01:23	76.3933	31.5099
1	85	04:01:24	76.3911	31.488
1	86	04:01:25	76.3111	31.1467
1	87	04:01:26	76.3428	31.2478
1	88	04:01:27	76.3745	31.349
1	89	04:01:28	76.4077	31.4548
1	90	04:01:29	76.4102	31.4863
1	91	04:01:30	76.4128	31.5196
1	92	04:01:31	76.4324	31.5182
1	93	04:01:32	76.4514	31.4548
1	94	04:01:33	76.4225	31.5433
1	95	04:01:34	76.4233	31.5203
1	96	04:01:35	76.4241	31.4975
1	97	04:01:36	76.4249	31.4743
1	98	04:01:37	76.3307	31.1509
1	99	04:01:38	76.3231	31.1785
1	100	04:01:39	76.3753	31.3304
1	101	04:01:40	76.43	31.4892
1	102	04:01:41	76.4242	31.5073
1	103	04:01:42	76.4187	31.3952
1	104	04:01:43	76.4132	31.2829
1	105	04:01:44	76.4077	31.1709
1	106	04:01:45	76.4021	31.0584
1	107	04:01:46	76.3955	31.0488
1	108	04:01:47	76.446	31.4854
1	109	04:01:48	76.4551	31.4233
1	110	04:01:49	76.4622	31.4559
1	111	04:01:50	76.4621	31.4683
1	112	04:01:51	76.4958	31.2637
1	113	04:01:52	76.5295	31.0587
1	114	04:01:53	76.5639	30.8497
1	115	04:01:54	76.5099	30.912
1	116	04:01:55	76.4557	30.9746
1	117	04:01:56	76.4014	31.0372
1	118	04:01:57	76.5283	31.4033
1	119	04:01:58	76.5235	31.3388
1	120	04:01:59	76.5842	31.3168
1	121	04:02:00	76.5342	31.2163
1	122	04:02:01	76.4836	31.1145
1	123	04:02:02	76.4334	31.0137
1	124	04:02:03	76.5385	31.3735
1	125	04:02:04	76.5428	31.3709
1	126	04:02:05	76.5254	31.3909
1	127	04:02:06	76.4335	31.0327
1	128	04:02:07	76.4733	31.205
1	129	04:02:08	76.5128	31.3763
1	130	04:02:09	76.5107	31.3799
1	131	04:02:10	76.5286	31.3959
1	132	04:02:11	76.5251	31.3906
1	133	04:02:12	76.5217	31.3854
1	134	04:02:13	76.5258	31.3827
1	135	04:02:14	76.5299	31.3801
1	136	04:02:15	76.5305	31.3807
1	137	04:02:16	76.5312	31.3814
1	138	04:02:17	76.5318	31.3821
1	139	04:02:18	76.5325	31.3827
1	140	04:02:19	76.5331	31.3834
1	141	04:02:20	76.5338	31.384
1	142	04:02:21	76.5344	31.3847
1	143	04:02:22	76.5351	31.3854
1	144	04:02:23	76.5357	31.386
1	145	04:02:24	76.5364	31.3867
1	146	04:02:25	76.537	31.3873
1	147	04:02:26	76.5387	31.3851
1	148	04:02:27	76.5403	31.3829
1	149	04:02:28	76.542	31.3806
1	150	04:02:29	76.5437	31.3784
1	151	04:02:30	76.5453	31.3761
1	152	04:02:31	76.547	31.3739
1	153	04:02:32	76.5487	31.3716
1	154	04:02:33	76.5503	31.3694
1	155	04:02:34	76.552	31.3671
1	156	04:02:35	76.5537	31.3649
1	157	04:02:36	76.5553	31.3627
1	158	04:02:37	76.557	31.3604
1	159	04:02:38	76.5587	31.3582
1	160	04:02:39	76.5603	31.3559
1	161	04:02:40	76.562	31.3537
1	162	04:02:41	76.5637	31.3514
1	163	04:02:42	76.5654	31.3492
1	164	04:02:43	76.567	31.3469
1	165	04:02:44	76.5687	31.3447
1	166	04:02:45	76.5703	31.3425
1	167	04:02:46	76.572	31.3402
1	168	04:02:47	76.5737	31.338
1	169	04:02:48	76.5753	31.3357
1	170	04:02:49	76.577	31.3335
1	171	04:02:50	76.5787	31.3313
1	172	04:02:51	76.5803	31.329
1	173	04:02:52	76.582	31.3268
1	174	04:02:53	76.5837	31.3245
1	175	04:02:54	76.5853	31.3223
1	176	04:02:55	76.587	31.32
1	177	04:02:56	76.5887	31.3178
1	178	04:02:57	76.5903	31.3156
1	179	04:02:58	76.592	31.3133
1	180	04:02:59	76.5938	31.3109
1	181	04:03:00	76.5953	31.3088
1	182	04:03:01	76.597	31.3066
1	183	04:03:02	76.5987	31.3043
1	184	04:03:03	76.6003	31.3021
1	185	04:03:04	76.602	31.2999
1	186	04:03:05	76.6037	31.2976
1	187	04:03:06	76.6053	31.2954
1	188	04:03:07	76.607	31.2931
1	189	04:03:08	76.6087	31.2909
1	190	04:03:09	76.6103	31.2886
1	191	04:03:10	76.612	31.2864
1	192	04:03:11	76.6137	31.2841
1	193	04:03:12	76.6153	31.2819
1	194	04:03:13	76.617	31.2797
1	195	04:03:14	76.6187	31.2774
1	196	04:03:15	76.6204	31.2751
1	197	04:03:16	76.622	31.2729
1	198	04:03:17	76.6237	31.2707
1	199	04:03:18	76.6253	31.2684
1	200	04:03:19	76.627	31.2662
1	201	04:03:20	76.6287	31.264
1	202	04:03:21	76.6303	31.2617
1	203	04:03:22	76.632	31.2595
1	204	04:03:23	76.6337	31.2572
1	205	04:03:24	76.6353	31.255
1	206	04:03:25	76.6378	31.2524
1	207	04:03:26	76.6403	31.2498
1	208	04:03:27	76.6428	31.2472
1	209	04:03:28	76.6453	31.2446
1	210	04:03:29	76.6478	31.242
1	211	04:03:30	76.6414	31.2471
1	212	04:03:31	76.6351	31.2523
1	213	04:03:32	76.6286	31.2575
1	214	04:03:33	76.6223	31.2626
1	215	04:03:34	76.616	31.2676
1	216	04:03:35	76.6096	31.2728
1	217	04:03:36	76.6033	31.2779
1	218	04:03:37	76.5969	31.283
1	219	04:03:38	76.5905	31.2882
1	220	04:03:39	76.5841	31.2933
1	221	04:03:40	76.5724	31.3169
1	222	04:03:41	76.5606	31.3407
1	223	04:03:42	76.5488	31.3645
1	224	04:03:43	76.537	31.3882
1	225	04:03:44	76.5252	31.412
1	226	04:03:45	76.5133	31.4358
1	227	04:03:46	76.5016	31.4595
1	228	04:03:47	76.4898	31.4832
1	229	04:03:48	76.4954	31.4757
1	230	04:03:49	76.5011	31.4681
1	231	04:03:50	76.5067	31.4606
1	232	04:03:51	76.5107	31.4537
1	233	04:03:52	76.4927	31.4726
1	234	04:03:53	76.5245	31.4523
1	235	04:03:54	76.5345	31.4217
1	236	04:03:55	76.5447	31.391
1	237	04:03:56	76.5833	31.3464
1	238	04:03:57	76.5835	31.3441
1	239	04:03:58	76.5837	31.3419
1	240	04:03:59	76.6199	31.2895
1	241	04:04:00	76.7098	31.1814
1	242	04:04:01	76.7033	30.9904
1	243	04:04:02	76.6964	30.7895
1	244	04:04:03	76.6896	30.5904
1	245	04:04:04	76.7323	31.0379
1	246	04:04:05	76.7375	31.0359
1	247	04:04:06	76.7428	31.0339
1	248	04:04:07	76.7479	31.038
1	249	04:04:08	76.711	30.8111
1	250	04:04:09	76.674	30.584
1	251	04:04:10	76.7924	30.9667
1	252	04:04:11	76.7479	30.9891
1	253	04:04:12	76.6718	30.613
1	254	04:04:13	76.7405	31.0098
1	255	04:04:14	76.7532	31.0363
1	256	04:04:15	76.7832	31.0223
1	257	04:04:16	76.7783	31.037
1	258	04:04:17	76.7445	31.0365
1	259	04:04:18	76.7107	31.0361
1	260	04:04:19	76.7809	31.0033
1	261	04:04:20	76.7402	30.9225
1	262	04:04:21	76.7027	30.8483
1	263	04:04:22	76.6633	30.7702
1	264	04:04:23	76.6231	30.6903
1	265	04:04:24	76.7995	31.0108
1	266	04:04:25	76.6475	30.6648
1	267	04:04:26	76.6471	30.6606
1	268	04:04:27	76.6466	30.6562
1	269	04:04:28	76.6462	30.6519
1	270	04:04:29	76.6457	30.6477
1	271	04:04:30	76.6453	30.6434
1	272	04:04:31	76.6448	30.639
1	273	04:04:32	76.741	30.7842
1	274	04:04:33	76.8382	30.9306
1	275	04:04:34	76.8047	30.961
1	276	04:04:35	76.7714	30.9913
1	277	04:04:36	76.7376	31.0219
1	278	04:04:37	76.6947	31.0264
1	279	04:04:38	76.7611	30.9504
1	280	04:04:39	76.7363	30.8473
1	281	04:04:40	76.7115	30.7442
1	282	04:04:41	76.6868	30.6412
1	283	04:04:42	76.7319	30.8322
1	284	04:04:43	76.7761	31.0197
1	285	04:04:44	76.7823	30.9982
1	286	04:04:45	76.7839	31.0114
1	287	04:04:46	76.7845	30.9295
1	288	04:04:47	76.7479	31.0538
1	289	04:04:48	76.777	30.9667
1	290	04:04:49	76.7761	30.9857
1	291	04:04:50	76.7468	31.0148
1	292	04:04:51	76.7499	31.0211
1	293	04:04:52	76.7775	31.0382
1	294	04:04:53	76.7772	31.0521
1	295	04:04:54	76.8108	31.0069
1	296	04:04:55	76.7876	31.0031
1	297	04:04:56	76.7817	31.0642
1	298	04:04:57	76.7924	31.015
1	299	04:04:58	76.7827	31.0097
1	300	04:04:59	76.7623	31.0296
1	301	04:05:00	76.7667	31.0061
1	302	04:05:01	76.771	30.9825
1	303	04:05:02	76.7214	31.0292
1	304	04:05:03	76.8056	31.0237
1	305	04:05:04	76.7701	30.9892
1	306	04:05:05	76.8053	31.0082
1	307	04:05:06	76.789	31.0335
1	308	04:05:07	76.773	31.0586
1	309	04:05:08	76.6234	30.7056
1	310	04:05:09	76.8237	31.0074
1	311	04:05:10	76.8115	31.0287
1	312	04:05:11	76.7881	31.0424
1	313	04:05:12	76.754	30.8851
1	314	04:05:13	76.72	30.7283
1	315	04:05:14	76.6859	30.5708
1	316	04:05:15	76.7918	30.985
1	317	04:05:16	76.8183	30.959
1	318	04:05:17	76.8324	30.9804
1	319	04:05:18	76.7749	31.0278
1	320	04:05:19	76.7137	31.0285
1	321	04:05:20	76.7426	31.0167
1	322	04:05:21	76.773	31.0043
1	323	04:05:22	76.8006	30.9931
1	324	04:05:23	76.793	31.0204
1	325	04:05:24	76.6482	30.6648
1	326	04:05:25	76.7365	30.8226
1	327	04:05:26	76.8265	30.9838
1	328	04:05:27	76.8075	30.9851
1	329	04:05:28	76.7884	30.9864
1	330	04:05:29	76.7834	30.9964
1	331	04:05:30	76.7906	31.003
1	332	04:05:31	76.7982	31.0099
1	333	04:05:32	76.7907	31.011
1	334	04:05:33	76.6185	30.6985
1	335	04:05:34	76.6474	30.7167
1	336	04:05:35	76.7211	31.0399
1	337	04:05:36	76.8108	30.9844
1	338	04:05:37	76.8197	31.0158
1	339	04:05:38	76.8268	30.9831
1	340	04:05:39	76.834	30.9501
1	341	04:05:40	76.853	30.9321
1	342	04:05:41	76.8719	30.9142
1	343	04:05:42	76.7674	30.4857
1	344	04:05:43	76.8752	30.9315
1	345	04:05:44	76.8748	30.919
1	346	04:05:45	76.8367	30.9211
1	347	04:05:46	76.874	30.9574
1	348	04:05:47	76.9066	30.9158
1	349	04:05:48	76.9302	30.8772
1	350	04:05:49	76.9542	30.8379
1	351	04:05:50	76.978	30.7991
1	352	04:05:51	76.8841	30.2659
1	353	04:05:52	76.9346	30.1445
1	354	04:05:53	76.9836	30.0268
1	355	04:05:54	77.0403	29.9152
1	356	04:05:55	77.097	29.8034
1	357	04:05:56	76.8753	30.9293
1	358	04:05:57	76.8711	30.9575
1	359	04:05:58	76.8907	30.9357
1	360	04:05:59	76.8858	30.9403
1	361	04:06:00	76.881	30.9449
1	362	04:06:01	76.8504	31.0085
1	363	04:06:02	76.8586	30.9835
1	364	04:06:03	76.7043	30.6395
1	365	04:06:04	76.718	30.8235
1	366	04:06:05	76.7316	31.0055
1	367	04:06:06	76.7071	30.6577
1	368	04:06:07	76.8637	30.9822
1	369	04:06:08	76.8664	31.0159
1	370	04:06:09	76.8623	30.9986
1	371	04:06:10	76.8581	30.9812
1	372	04:06:11	76.854	30.9639
1	373	04:06:12	76.6707	30.6887
1	374	04:06:13	76.7767	30.8277
1	375	04:06:14	76.883	30.9673
1	376	04:06:15	76.8853	30.9494
1	377	04:06:16	76.8877	30.9316
1	378	04:06:17	76.8901	30.9135
1	379	04:06:18	76.7239	30.6528
1	380	04:06:19	76.9127	30.9483
1	381	04:06:20	76.8709	30.9183
1	382	04:06:21	76.8854	30.9039
1	383	04:06:22	76.8998	30.8896
1	384	04:06:23	76.8738	30.7323
1	385	04:06:24	76.8481	30.5763
1	386	04:06:25	76.8224	30.4201
1	387	04:06:26	76.7989	30.479
1	388	04:06:27	76.7754	30.5381
1	389	04:06:28	76.7518	30.5971
1	390	04:06:29	76.7284	30.6559
1	391	04:06:30	76.9072	30.9212
1	392	04:06:31	76.8994	30.9267
1	393	04:06:32	76.6971	30.6606
1	394	04:06:33	76.8896	30.9509
1	395	04:06:34	76.8977	30.9451
1	396	04:06:35	76.906	30.9393
1	397	04:06:36	76.9012	30.9766
1	398	04:06:37	76.8664	30.9729
1	399	04:06:38	76.9172	30.9157
1	400	04:06:39	76.9026	30.9127
1	401	04:06:40	76.9315	30.9233
1	402	04:06:41	76.9145	30.9155
1	403	04:06:42	76.9314	30.8886
1	404	04:06:43	76.9009	30.956
1	405	04:06:44	76.9246	30.9067
1	406	04:06:45	76.8784	30.942
1	407	04:06:46	76.8992	30.9246
1	408	04:06:47	76.9086	30.9145
1	409	04:06:48	76.9394	30.936
1	410	04:06:49	76.7337	30.6133
1	411	04:06:50	76.8965	30.9654
1	412	04:06:51	76.72	30.636
1	413	04:06:52	76.8756	30.9722
1	414	04:06:53	76.9074	30.9936
1	415	04:06:54	76.9121	30.9187
1	416	04:06:55	76.727	30.6587
1	417	04:06:56	76.7322	30.5731
1	418	04:06:57	76.8807	30.9355
1	419	04:06:58	76.8731	30.9758
1	420	04:06:59	76.8854	30.9546
1	421	04:07:00	76.8979	30.9332
1	422	04:07:01	76.8744	30.9386
1	423	04:07:02	76.9075	30.929
1	424	04:07:03	76.7741	30.5504
1	425	04:07:04	76.9094	30.9361
1	426	04:07:05	76.9235	30.8598
1	427	04:07:06	76.9411	30.8645
1	428	04:07:07	76.9507	30.8623
1	429	04:07:08	76.9155	30.9241
1	430	04:07:09	76.9261	30.9103
1	431	04:07:10	76.9027	30.905
1	432	04:07:11	76.9261	30.8987
1	433	04:07:12	76.915	30.8886
1	434	04:07:13	76.9448	30.8205
1	435	04:07:14	76.9319	30.8201
1	436	04:07:15	76.9632	30.8373
1	437	04:07:16	76.9674	30.7911
1	438	04:07:17	76.9716	30.7451
1	439	04:07:18	76.9759	30.6988
1	440	04:07:19	76.9802	30.6525
1	441	04:07:20	76.9844	30.606
1	442	04:07:21	76.9887	30.5595
1	443	04:07:22	76.9929	30.514
1	444	04:07:23	76.9972	30.4677
1	445	04:07:24	77.0014	30.4217
1	446	04:07:25	77.0057	30.3753
1	447	04:07:26	77.0099	30.3292
1	448	04:07:27	77.0141	30.2831
1	449	04:07:28	77.0184	30.2368
1	450	04:07:29	77.0227	30.1906
1	451	04:07:30	77.0269	30.1442
1	452	04:07:31	77.0311	30.0983
1	453	04:07:32	77.0354	30.0519
1	454	04:07:33	77.0398	30.0038
1	455	04:07:34	77.0439	29.9596
1	456	04:07:35	77.0482	29.9133
1	457	04:07:36	77.0662	29.879
1	458	04:07:37	77.0842	29.8448
1	459	04:07:38	77.1023	29.8103
1	460	04:07:39	77.1036	30.0383
1	461	04:07:40	77.1049	30.2658
1	462	04:07:41	77.1063	30.4918
1	463	04:07:42	77.1234	30.4526
1	464	04:07:43	77.0056	30.7024
1	465	04:07:44	76.9003	30.9256
1	466	04:07:45	76.9212	30.9203
1	467	04:07:46	76.9378	30.8546
1	468	04:07:47	76.942	30.8862
1	469	04:07:48	76.8564	30.7276
1	470	04:07:49	76.7713	30.5698
1	471	04:07:50	76.9263	30.8599
1	472	04:07:51	76.945	30.8508
1	473	04:07:52	76.9637	30.8418
1	474	04:07:53	76.9505	30.7946
1	475	04:07:54	76.9108	30.8569
1	476	04:07:55	76.8598	30.671
1	477	04:07:56	76.809	30.4859
1	478	04:07:57	76.9005	30.6351
1	479	04:07:58	76.9925	30.7851
1	480	04:07:59	76.9396	30.8537
1	481	04:08:00	76.9714	30.829
1	482	04:08:01	76.9705	30.7819
1	483	04:08:02	76.9461	30.8633
1	484	04:08:03	76.9389	30.8779
1	485	04:08:04	76.9471	30.8925
1	486	04:08:05	76.919	30.9479
1	487	04:08:06	76.9572	30.8777
1	488	04:08:07	76.9472	30.8913
1	489	04:08:08	76.9581	30.8171
1	490	04:08:09	76.991	30.8234
1	491	04:08:10	76.8537	30.901
1	492	04:08:11	76.9641	30.8581
1	493	04:08:12	76.9849	30.8113
1	494	04:08:13	76.9634	30.8572
1	495	04:08:14	76.9568	30.8663
1	496	04:08:15	76.9807	30.821
1	497	04:08:16	76.9325	30.841
1	498	04:08:17	76.9259	30.8817
1	499	04:08:18	76.9463	30.8913
1	500	04:08:19	76.9155	30.9338
1	501	04:08:20	76.8834	30.9398
1	502	04:08:21	76.9772	30.8643
1	503	04:08:22	76.9224	30.891
1	504	04:08:23	76.9685	30.7312
1	505	04:08:24	76.9684	30.8595
1	506	04:08:25	77.038	30.8466
1	507	04:08:26	76.8545	30.4946
1	508	04:08:27	76.9541	30.6428
1	509	04:08:28	77.0539	30.791
1	510	04:08:29	77.0355	30.8274
1	511	04:08:30	77.0421	30.8094
1	512	04:08:31	77.0488	30.7911
1	513	04:08:32	77.0449	30.8179
1	514	04:08:33	77.0399	30.8136
1	515	04:08:34	77.035	30.8097
1	516	04:08:35	76.8472	30.4804
1	517	04:08:36	77.0326	30.8243
1	518	04:08:37	76.8509	30.4998
1	519	04:08:38	77.0419	30.8097
1	520	04:08:39	77.0234	30.8284
1	521	04:08:40	77.0393	30.7642
1	522	04:08:41	77.0352	30.7634
1	523	04:08:42	77.0554	30.7759
1	524	04:08:43	77.0403	30.7904
1	525	04:08:44	77.0499	30.7509
1	526	04:08:45	77.0734	30.7494
1	527	04:08:46	77.023	30.8037
1	528	04:08:47	77.0272	30.7774
1	529	04:08:48	77.0707	30.6781
1	530	04:08:49	77.0813	30.6726
1	531	04:08:50	77.092	30.6671
1	532	04:08:51	77.0953	30.6136
1	533	04:08:52	77.0986	30.56
1	534	04:08:53	77.1278	30.5712
1	535	04:08:54	77.1525	30.6229
1	536	04:08:55	77.1234	30.5657
1	537	04:08:56	77.1246	30.5515
1	538	04:08:57	77.1466	30.5442
1	539	04:08:58	77.1358	30.5043
1	540	04:08:59	77.2	30.4073
1	541	04:09:00	77.1883	30.4948
1	542	04:09:01	77.1824	30.4888
1	543	04:09:02	77.2039	30.4422
1	544	04:09:03	77.1733	30.4673
1	545	04:09:04	77.1472	30.5379
1	546	04:09:05	77.1699	30.4353
1	547	04:09:06	77.1599	30.5041
1	548	04:09:07	77.1852	30.4721
1	549	04:09:08	77.2018	30.4971
1	550	04:09:09	77.1968	30.4443
1	551	04:09:10	77.1927	30.4135
1	552	04:09:11	77.2327	30.455
1	553	04:09:12	77.2173	30.4028
1	554	04:09:13	77.1919	30.4107
1	555	04:09:14	77.2324	30.3592
1	556	04:09:15	77.2332	30.3649
1	557	04:09:16	77.234	30.3707
1	558	04:09:17	77.247	30.3605
1	559	04:09:18	77.2599	30.3504
1	560	04:09:19	77.2494	30.3699
1	561	04:09:20	77.2389	30.3893
1	562	04:09:21	77.2118	30.358
1	563	04:09:22	77.2214	30.3505
1	564	04:09:23	77.231	30.343
1	565	04:09:24	77.2406	30.3355
1	566	04:09:25	77.2501	30.328
1	567	04:09:26	77.2419	30.3396
1	568	04:09:27	77.2337	30.3512
1	569	04:09:28	77.2255	30.3628
1	570	04:09:29	77.1719	30.4723
1	571	04:09:30	77.1916	30.4553
1	572	04:09:31	77.1949	30.432
1	573	04:09:32	77.1982	30.4087
1	574	04:09:33	77.2059	30.4206
1	575	04:09:34	77.2072	30.4213
1	576	04:09:35	77.2086	30.422
1	577	04:09:36	77.1958	30.4538
1	578	04:09:37	77.2235	30.3834
1	579	04:09:38	77.2169	30.4254
1	580	04:09:39	77.2016	30.4138
1	581	04:09:40	77.2314	30.3796
1	582	04:09:41	77.2424	30.3873
1	583	04:09:42	77.2202	30.3569
1	584	04:09:43	77.2123	30.4126
1	585	04:09:44	77.2518	30.3263
1	586	04:09:45	77.1805	30.4036
1	587	04:09:46	77.1961	30.26
1	588	04:09:47	77.2027	30.2727
1	589	04:09:48	77.231	30.3521
1	590	04:09:49	77.2105	30.4187
1	591	04:09:50	77.2642	30.2928
1	592	04:09:51	77.2719	30.2885
1	593	04:09:52	77.3137	30.1691
1	594	04:09:53	77.3189	30.2221
1	595	04:09:54	77.2962	29.4652
1	596	04:09:55	77.3722	30.0934
1	597	04:09:56	77.347	29.7442
1	598	04:09:57	77.322	29.3981
1	599	04:09:58	77.342	29.3419
1	600	04:09:59	77.3115	29.2913
1	601	04:10:00	77.3525	29.1373
1	602	04:10:01	77.37	29.1435
1	603	04:10:02	77.2434	29.4905
1	604	04:10:03	77.1203	29.8278
1	605	04:10:04	77.2404	30.2989
1	606	04:10:05	77.2247	30.2382
1	607	04:10:06	77.2493	30.3319
1	608	04:10:07	77.2317	30.2906
1	609	04:10:08	77.2536	30.3155
1	610	04:10:09	77.2516	30.2824
1	611	04:10:10	77.2292	30.2481
1	612	04:10:11	77.2234	30.3919
1	613	04:10:12	77.2285	30.3209
1	614	04:10:13	77.2387	30.1768
1	615	04:10:14	77.2464	30.094
1	616	04:10:15	77.2545	30.0081
1	617	04:10:16	77.2619	29.929
1	618	04:10:17	77.2697	29.8456
1	619	04:10:18	77.2773	29.7636
1	620	04:10:19	77.2852	29.6794
1	621	04:10:20	77.2929	29.5977
1	622	04:10:21	77.3007	29.5135
1	623	04:10:22	77.3082	29.4333
1	624	04:10:23	77.3091	29.4504
1	625	04:10:24	77.3101	29.468
1	626	04:10:25	77.311	29.4857
1	627	04:10:26	77.3118	29.5022
1	628	04:10:27	77.3127	29.5193
1	629	04:10:28	77.3136	29.5366
1	630	04:10:29	77.3145	29.5538
1	631	04:10:30	77.3154	29.5711
1	632	04:10:31	77.3163	29.5882
1	633	04:10:32	77.3172	29.6055
1	634	04:10:33	77.3182	29.6229
1	635	04:10:34	77.3191	29.64
1	636	04:10:35	77.32	29.6582
1	637	04:10:36	77.3208	29.6743
1	638	04:10:37	77.3218	29.6916
1	639	04:10:38	77.3227	29.7088
1	640	04:10:39	77.3236	29.7261
1	641	04:10:40	77.3245	29.7434
1	642	04:10:41	77.3254	29.7614
1	643	04:10:42	77.3263	29.7778
1	644	04:10:43	77.3272	29.7949
1	645	04:10:44	77.3281	29.8121
1	646	04:10:45	77.329	29.8294
1	647	04:10:46	77.3299	29.8466
1	648	04:10:47	77.3308	29.8638
1	649	04:10:48	77.3317	29.8811
1	650	04:10:49	77.3326	29.8983
1	651	04:10:50	77.3335	29.9155
1	652	04:10:51	77.3344	29.9326
1	653	04:10:52	77.3353	29.9498
1	654	04:10:53	77.3362	29.967
1	655	04:10:54	77.3371	29.9844
1	656	04:10:55	77.338	30.0015
1	657	04:10:56	77.3389	30.0188
1	658	04:10:57	77.3398	30.0359
1	659	04:10:58	77.3407	30.0533
1	660	04:10:59	77.3416	30.0704
1	661	04:11:00	77.3425	30.0877
1	662	04:11:01	77.3434	30.1048
1	663	04:11:02	77.3443	30.1221
1	664	04:11:03	77.3452	30.1393
1	665	04:11:04	77.3417	30.1235
1	666	04:11:05	77.3382	30.1077
1	667	04:11:06	77.3347	30.0919
1	668	04:11:07	77.3346	29.942
1	669	04:11:08	77.3346	29.7928
1	670	04:11:09	77.3345	29.6422
1	671	04:11:10	77.3345	29.4928
1	672	04:11:11	77.3344	29.3425
1	673	04:11:12	77.3348	29.3798
1	674	04:11:13	77.3352	29.4171
1	675	04:11:14	77.3357	29.4544
1	676	04:11:15	77.3361	29.4914
1	677	04:11:16	77.3365	29.5289
1	678	04:11:17	77.3369	29.5663
1	679	04:11:18	77.3373	29.6035
1	680	04:11:19	77.3377	29.6408
1	681	04:11:20	77.3381	29.678
1	682	04:11:21	77.3385	29.7155
1	683	04:11:22	77.339	29.7527
1	684	04:11:23	77.3394	29.7901
1	685	04:11:24	77.3398	29.827
1	686	04:11:25	77.3402	29.8645
1	687	04:11:26	77.3406	29.9018
1	688	04:11:27	77.341	29.9389
1	689	04:11:28	77.3414	29.9763
1	690	04:11:29	77.3418	30.0136
1	691	04:11:30	77.3423	30.0512
1	692	04:11:31	77.3427	30.0885
1	693	04:11:32	77.3437	30.0871
1	694	04:11:33	77.3447	30.0858
1	695	04:11:34	77.3456	30.0844
1	696	04:11:35	77.3466	30.0831
1	697	04:11:36	77.3477	30.0817
1	698	04:11:37	77.3486	30.0804
1	699	04:11:38	77.3496	30.0791
1	700	04:11:39	77.3506	30.0777
1	701	04:11:40	77.3516	30.0764
1	702	04:11:41	77.3526	30.075
1	703	04:11:42	77.3536	30.0737
1	704	04:11:43	77.3546	30.0723
1	705	04:11:44	77.3556	30.071
1	706	04:11:45	77.3566	30.0696
1	707	04:11:46	77.3576	30.0683
1	708	04:11:47	77.3586	30.0669
1	709	04:11:48	77.3596	30.0656
2	1	04:00:00	79.1216	32.8666
2	2	04:00:04	79.1153	32.8725
2	3	04:00:05	79.1206	32.923
2	4	04:00:05	79.3247	32.9455
2	5	04:00:06	79.1281	32.8783
2	6	04:00:06	79.0991	32.8796
2	7	04:00:07	79.3576	32.9245
2	8	04:00:07	79.1125	32.902
2	9	04:00:08	79.0929	32.9088
2	10	04:00:09	79.3521	32.9211
2	11	04:00:10	79.1234	32.8715
2	12	04:00:11	79.1122	32.8946
2	13	04:00:12	79.1031	32.9314
2	14	04:00:13	79.108	32.8924
2	15	04:00:14	79.3449	32.9471
2	16	04:00:15	79.1322	32.8973
2	17	04:00:16	79.1157	32.8611
2	18	04:00:17	79.1247	32.8933
2	19	04:00:18	79.1216	32.9158
2	20	04:00:19	79.1208	32.8989
2	21	04:00:20	79.0918	32.89
2	22	04:00:21	79.1016	32.873
2	23	04:00:22	79.1238	32.8711
2	24	04:00:23	79.1472	32.882
2	25	04:00:24	79.0939	32.8926
2	26	04:00:25	79.1041	32.9152
2	27	04:00:26	79.1198	32.8782
2	28	04:00:27	79.1134	32.8851
2	29	04:00:28	79.1423	32.8817
2	30	04:00:29	79.1023	32.8962
2	31	04:00:30	79.0892	32.891
2	32	04:00:31	79.1047	32.8843
2	33	04:00:32	79.1432	32.8823
2	34	04:00:33	79.1066	32.8655
2	35	04:00:34	79.1322	32.871
2	36	04:00:35	79.119	32.8961
2	37	04:00:36	79.1474	32.8713
2	38	04:00:37	79.1353	32.8479
2	39	04:00:38	79.1265	32.8692
2	40	04:00:39	79.1459	32.8637
2	41	04:00:40	79.1822	32.799
2	42	04:00:41	79.1482	32.8502
2	43	04:00:42	79.176	32.8115
2	44	04:00:43	79.1698	32.8483
2	45	04:00:44	79.1338	32.8371
2	46	04:00:45	79.1271	32.8401
2	47	04:00:46	79.154	32.8789
2	48	04:00:47	79.1523	32.842
2	49	04:00:48	79.1498	32.86
2	50	04:00:49	79.1498	32.8631
2	51	04:00:50	79.1082	32.887
2	52	04:00:51	79.1209	32.86
2	53	04:00:52	79.1401	32.8974
2	54	04:00:53	79.1566	32.8681
2	55	04:00:54	79.1376	32.8268
2	56	04:00:55	79.1343	32.8368
2	57	04:00:56	79.1463	32.8552
2	58	04:00:57	79.1474	32.8907
2	59	04:00:58	79.1518	32.872
2	60	04:00:59	79.1478	32.895
2	61	04:01:00	79.1493	32.836
2	62	04:01:01	79.1534	32.8201
2	63	04:01:02	79.1441	32.8543
2	64	04:01:03	79.1414	32.8515
2	65	04:01:04	79.1392	32.8489
2	66	04:01:05	79.1366	32.8431
2	67	04:01:06	79.1695	32.7983
2	68	04:01:07	79.1573	32.8086
2	69	04:01:08	79.2077	32.7992
2	70	04:01:09	79.1956	32.7797
2	71	04:01:10	79.1777	32.8277
2	72	04:01:11	79.134	32.8174
2	73	04:01:12	79.1767	32.8379
2	74	04:01:13	79.1884	32.8248
2	75	04:01:14	79.1872	32.7754
2	76	04:01:15	79.2095	32.7773
2	77	04:01:16	79.2272	32.7477
2	78	04:01:17	79.2217	32.7505
2	79	04:01:18	79.2185	32.7264
2	80	04:01:19	79.245	32.7055
2	81	04:01:20	79.1671	32.7984
2	82	04:01:21	79.1932	32.7677
2	83	04:01:22	79.2056	32.7453
2	84	04:01:23	79.1951	32.7085
2	85	04:01:24	79.1701	32.7811
2	86	04:01:25	79.2047	32.765
2	87	04:01:26	79.2135	32.7677
2	88	04:01:27	79.1875	32.7253
2	89	04:01:28	79.2078	32.7281
2	90	04:01:29	79.2098	32.722
2	91	04:01:30	79.2203	32.7177
2	92	04:01:31	79.2047	32.7706
2	93	04:01:32	79.2233	32.7079
2	94	04:01:33	79.1992	32.7785
2	95	04:01:34	79.2212	32.7761
2	96	04:01:35	79.2005	32.718
2	97	04:01:36	79.1956	32.7626
2	98	04:01:37	79.1905	32.8005
2	99	04:01:38	79.1911	32.7848
2	100	04:01:39	79.2181	32.7658
2	101	04:01:40	79.2392	32.771
2	102	04:01:41	79.1951	32.7562
2	103	04:01:42	79.2125	32.7863
2	104	04:01:43	79.2252	32.7471
2	105	04:01:44	79.2386	32.7683
2	106	04:01:45	79.223	32.7998
2	107	04:01:46	79.2093	32.7415
2	108	04:01:47	79.2194	32.7745
2	109	04:01:48	79.22	32.7477
2	110	04:01:49	79.2116	32.7719
2	111	04:01:50	79.2256	32.7573
2	112	04:01:51	79.2029	32.7617
2	113	04:01:52	79.238	32.7569
2	114	04:01:53	79.2138	32.7744
2	115	04:01:54	79.2136	32.7798
2	116	04:01:55	79.2145	32.7637
2	117	04:01:56	79.2086	32.7334
2	118	04:01:57	79.2106	32.8052
2	119	04:01:58	79.2262	32.7392
2	120	04:01:59	79.1988	32.7537
2	121	04:02:00	79.2399	32.7667
2	122	04:02:01	79.2503	32.7364
2	123	04:02:02	79.2037	32.81
2	124	04:02:03	79.2325	32.7375
2	125	04:02:04	79.2288	32.8133
2	126	04:02:05	79.2165	32.763
2	127	04:02:06	79.216	32.769
2	128	04:02:07	79.2243	32.7584
2	129	04:02:08	79.2455	32.7543
2	130	04:02:09	79.2095	32.7792
2	131	04:02:10	79.2194	32.7882
2	132	04:02:11	79.2123	32.7496
2	133	04:02:12	79.2171	32.7897
2	134	04:02:13	79.2166	32.7324
2	135	04:02:14	79.2541	32.7561
2	136	04:02:15	79.2201	32.7767
2	137	04:02:16	79.237	32.7376
2	138	04:02:17	79.2159	32.7826
2	139	04:02:18	79.2303	32.7399
2	140	04:02:19	79.2651	32.7754
2	141	04:02:20	79.2066	32.8216
2	142	04:02:21	79.2274	32.7712
2	143	04:02:22	79.2331	32.7892
2	144	04:02:23	79.2343	32.7353
2	145	04:02:24	79.2488	32.7726
2	146	04:02:25	79.219	32.7944
2	147	04:02:26	79.2458	32.7324
2	148	04:02:27	79.2439	32.7616
2	149	04:02:28	79.2376	32.7723
2	150	04:02:29	79.2553	32.7629
2	151	04:02:30	79.2595	32.7603
2	152	04:02:31	79.2571	32.7818
2	153	04:02:32	79.2291	32.7718
2	154	04:02:33	79.2197	32.7706
2	155	04:02:34	79.2352	32.7773
2	156	04:02:35	79.2366	32.7558
2	157	04:02:36	79.2511	32.7729
2	158	04:02:37	79.2532	32.7675
2	159	04:02:38	79.2707	32.7313
2	160	04:02:39	79.2282	32.7618
2	161	04:02:40	79.2451	32.7361
2	162	04:02:41	79.2201	32.7651
2	163	04:02:42	79.2262	32.7441
2	164	04:02:43	79.2296	32.7859
2	165	04:02:44	79.2228	32.7696
2	166	04:02:45	79.2537	32.7726
2	167	04:02:46	79.2625	32.7354
2	168	04:02:47	79.2409	32.7853
2	169	04:02:48	79.2831	32.7404
2	170	04:02:49	79.2639	32.7104
2	171	04:02:50	79.2641	32.7723
2	172	04:02:51	79.288	32.7353
2	173	04:02:52	79.3304	32.7243
2	174	04:02:53	79.2589	32.7467
2	175	04:02:54	79.286	32.7073
2	176	04:02:55	79.2946	32.7644
2	177	04:02:56	79.2605	32.7633
2	178	04:02:57	79.2488	32.75
2	179	04:02:58	79.2897	32.7777
2	180	04:02:59	79.2777	32.794
2	181	04:03:00	79.3207	32.7911
2	182	04:03:01	79.2435	32.793
2	183	04:03:02	79.2833	32.7781
2	184	04:03:03	79.245	32.812
2	185	04:03:04	79.2507	32.7765
2	186	04:03:05	79.2487	32.7816
2	187	04:03:06	79.2389	32.8275
2	188	04:03:07	79.2644	32.8039
2	189	04:03:08	79.2712	32.7795
2	190	04:03:09	79.2946	32.782
2	191	04:03:10	79.2712	32.8103
2	192	04:03:11	79.2675	32.8102
2	193	04:03:12	79.2505	32.8128
2	194	04:03:13	79.2805	32.7652
2	195	04:03:14	79.2791	32.7996
2	196	04:03:15	79.2794	32.7734
2	197	04:03:16	79.2468	32.8059
2	198	04:03:17	79.2741	32.8251
2	199	04:03:18	79.276	32.8131
2	200	04:03:19	79.2489	32.8129
2	201	04:03:20	79.2782	32.7961
2	202	04:03:21	79.2763	32.8209
2	203	04:03:22	79.2595	32.8167
2	204	04:03:23	79.2976	32.8003
2	205	04:03:24	79.26	32.825
2	206	04:03:25	79.269	32.8269
2	207	04:03:26	79.2868	32.8272
2	208	04:03:27	79.2727	32.8065
2	209	04:03:28	79.2589	32.799
2	210	04:03:29	79.2497	32.8049
2	211	04:03:30	79.2663	32.8281
2	212	04:03:31	79.2425	32.8379
2	213	04:03:32	79.2924	32.8112
2	214	04:03:33	79.2851	32.8119
2	215	04:03:34	79.2649	32.8407
2	216	04:03:35	79.2712	32.8462
2	217	04:03:36	79.2229	32.8106
2	218	04:03:37	79.2574	32.8512
2	219	04:03:38	79.261	32.8671
2	220	04:03:39	79.263	32.8636
2	221	04:03:40	79.3033	32.8105
2	222	04:03:41	79.2856	32.799
2	223	04:03:42	79.3044	32.8012
2	224	04:03:43	79.2737	32.8696
2	225	04:03:44	79.2495	32.8541
2	226	04:03:45	79.2753	32.8369
2	227	04:03:46	79.3336	32.8159
2	228	04:03:47	79.2713	32.8314
2	229	04:03:48	79.2707	32.8285
2	230	04:03:49	79.2343	32.8283
2	231	04:03:50	79.3027	32.8035
2	232	04:03:51	79.3247	32.7946
2	233	04:03:52	79.3368	32.7673
2	234	04:03:53	79.3211	32.7788
2	235	04:03:54	79.3106	32.7844
2	236	04:03:55	79.2989	32.7878
2	237	04:03:56	79.3211	32.7776
2	238	04:03:57	79.3304	32.7897
2	239	04:03:58	79.3046	32.7902
2	240	04:03:59	79.3212	32.7715
2	241	04:04:00	79.2936	32.7769
2	242	04:04:01	79.3096	32.7683
2	243	04:04:02	79.2742	32.7873
2	244	04:04:03	79.3335	32.7626
2	245	04:04:04	79.307	32.7512
2	246	04:04:05	79.3336	32.8309
2	247	04:04:06	79.3093	32.7656
2	248	04:04:07	79.3042	32.7801
2	249	04:04:08	79.293	32.8035
2	250	04:04:09	79.3295	32.7633
2	251	04:04:10	79.3213	32.7579
2	252	04:04:11	79.3133	32.7816
2	253	04:04:12	79.3152	32.776
2	254	04:04:13	79.3081	32.7959
2	255	04:04:14	79.2902	32.8116
2	256	04:04:15	79.3325	32.7807
2	257	04:04:16	79.334	32.7892
2	258	04:04:17	79.3205	32.7866
2	259	04:04:18	79.3085	32.7838
2	260	04:04:19	79.3152	32.7904
2	261	04:04:20	79.3295	32.7892
2	262	04:04:21	79.3163	32.8089
2	263	04:04:22	79.2798	32.8023
2	264	04:04:23	79.2782	32.8374
2	265	04:04:24	79.3431	32.769
2	266	04:04:25	79.2875	32.821
2	267	04:04:26	79.3021	32.8167
2	268	04:04:27	79.2962	32.8104
2	269	04:04:28	79.304	32.7867
2	270	04:04:29	79.3121	32.7914
2	271	04:04:30	79.3063	32.7897
2	272	04:04:31	79.3468	32.7618
2	273	04:04:32	79.3194	32.8132
2	274	04:04:33	79.3323	32.8154
2	275	04:04:34	79.3358	32.8041
2	276	04:04:35	79.3297	32.7795
2	277	04:04:36	79.3083	32.8189
2	278	04:04:37	79.3363	32.7994
2	279	04:04:38	79.3015	32.8451
2	280	04:04:39	79.3312	32.7717
2	281	04:04:40	79.292	32.8065
2	282	04:04:41	79.3277	32.7975
2	283	04:04:42	79.3243	32.7733
2	284	04:04:43	79.3122	32.7758
2	285	04:04:44	79.3351	32.7762
2	286	04:04:45	79.2984	32.803
2	287	04:04:46	79.3527	32.7848
2	288	04:04:47	79.3017	32.8157
2	289	04:04:48	79.3438	32.7892
2	290	04:04:49	79.3505	32.7744
2	291	04:04:50	79.3339	32.7996
2	292	04:04:51	79.3499	32.7435
2	293	04:04:52	79.3397	32.7639
2	294	04:04:53	79.3854	32.6517
2	295	04:04:54	79.3737	32.7052
2	296	04:04:55	79.3316	32.7527
2	297	04:04:56	79.3388	32.7501
2	298	04:04:57	79.3285	32.7305
2	299	04:04:58	79.3747	32.7531
2	300	04:04:59	79.3513	32.7138
2	301	04:05:00	79.3504	32.7275
2	302	04:05:01	79.3637	32.722
2	303	04:05:02	79.3691	32.6908
2	304	04:05:03	79.3634	32.653
2	305	04:05:04	79.3523	32.7081
2	306	04:05:05	79.3828	32.6756
2	307	04:05:06	79.3579	32.7027
2	308	04:05:07	79.334	32.7441
2	309	04:05:08	79.3622	32.7452
2	310	04:05:09	79.3403	32.704
2	311	04:05:10	79.3543	32.7184
2	312	04:05:11	79.3747	32.676
2	313	04:05:12	79.3824	32.6897
2	314	04:05:13	79.3262	32.7253
2	315	04:05:14	79.3578	32.7362
2	316	04:05:15	79.3805	32.6964
2	317	04:05:16	79.3619	32.7002
2	318	04:05:17	79.3727	32.676
2	319	04:05:18	79.3495	32.7011
2	320	04:05:19	79.3599	32.6938
2	321	04:05:20	79.3333	32.7568
2	322	04:05:21	79.3824	32.7227
2	323	04:05:22	79.3778	32.7139
2	324	04:05:23	79.411	32.6888
2	325	04:05:24	79.3811	32.7059
2	326	04:05:25	79.3803	32.6999
2	327	04:05:26	79.3635	32.7141
2	328	04:05:27	79.3752	32.7236
2	329	04:05:28	79.3838	32.674
2	330	04:05:29	79.3737	32.7023
2	331	04:05:30	79.379	32.6919
2	332	04:05:31	79.3826	32.7255
2	333	04:05:32	79.3962	32.7034
2	334	04:05:33	79.342	32.7608
2	335	04:05:34	79.4122	32.7018
2	336	04:05:35	79.4014	32.7005
2	337	04:05:36	79.3953	32.686
2	338	04:05:37	79.4147	32.7069
2	339	04:05:38	79.3876	32.7027
2	340	04:05:39	79.3819	32.7406
2	341	04:05:40	79.3846	32.7013
2	342	04:05:41	79.3918	32.6796
2	343	04:05:42	79.3514	32.7513
2	344	04:05:43	79.4194	32.7313
2	345	04:05:44	79.4071	32.724
2	346	04:05:45	79.3894	32.7282
2	347	04:05:46	79.3549	32.7482
2	348	04:05:47	79.3918	32.726
2	349	04:05:48	79.3877	32.7313
2	350	04:05:49	79.3612	32.7689
2	351	04:05:50	79.3952	32.7154
2	352	04:05:51	79.3908	32.7026
2	353	04:05:52	79.3842	32.7214
2	354	04:05:53	79.4112	32.7187
2	355	04:05:54	79.3994	32.7293
2	356	04:05:55	79.4146	32.7424
2	357	04:05:56	79.3821	32.7908
2	358	04:05:57	79.4428	32.7586
2	359	04:05:58	79.4164	32.7773
2	360	04:05:59	79.3194	32.8169
2	361	04:06:00	79.3787	32.809
2	362	04:06:01	79.3755	32.794
2	363	04:06:02	79.3378	32.8548
2	364	04:06:03	79.4023	32.7975
2	365	04:06:04	79.3732	32.7746
2	366	04:06:05	79.3574	32.7745
2	367	04:06:06	79.4022	32.7753
2	368	04:06:07	79.3987	32.7877
2	369	04:06:08	79.3365	32.8407
2	370	04:06:09	79.3312	32.8045
2	371	04:06:10	79.313	32.8419
2	372	04:06:11	79.3235	32.8217
2	373	04:06:12	79.3245	32.8004
2	374	04:06:13	79.5504	32.8186
2	375	04:06:14	79.3639	32.8476
2	376	04:06:15	79.3652	32.7848
2	377	04:06:16	79.3572	32.8142
2	378	04:06:17	79.4255	32.7312
2	379	04:06:18	79.3345	32.7887
2	380	04:06:19	79.3309	32.7911
2	381	04:06:20	79.2964	32.7972
2	382	04:06:21	79.3772	32.775
2	383	04:06:22	79.3835	32.7627
2	384	04:06:23	79.3557	32.7813
2	385	04:06:24	79.3317	32.799
2	386	04:06:25	79.3581	32.7971
2	387	04:06:26	79.3716	32.7888
2	388	04:06:27	79.3271	32.8043
2	389	04:06:28	79.3363	32.7822
2	390	04:06:29	79.3316	32.8187
2	391	04:06:30	79.3565	32.7916
2	392	04:06:31	79.3649	32.781
2	393	04:06:32	79.3536	32.7975
2	394	04:06:33	79.3572	32.8142
2	395	04:06:34	79.4199	32.8141
2	396	04:06:35	79.359	32.7943
2	397	04:06:36	79.3535	32.8496
2	398	04:06:37	79.3488	32.8224
2	399	04:06:38	79.369	32.7893
2	400	04:06:39	79.3988	32.7115
2	401	04:06:40	79.3903	32.77
2	402	04:06:41	79.4061	32.7637
2	403	04:06:42	79.381	32.8055
2	404	04:06:43	79.3164	32.8258
2	405	04:06:44	79.3321	32.8145
2	406	04:06:45	79.3945	32.7759
2	407	04:06:46	79.3788	32.7968
2	408	04:06:47	79.3602	32.8142
2	409	04:06:48	79.352	32.8263
2	410	04:06:49	79.4006	32.7882
2	411	04:06:50	79.3387	32.8055
2	412	04:06:51	79.4082	32.7407
2	413	04:06:52	79.3455	32.8139
2	414	04:06:53	79.3657	32.8151
2	415	04:06:54	79.3669	32.7975
2	416	04:06:55	79.3523	32.8227
2	417	04:06:56	79.3445	32.8139
2	418	04:06:57	79.326	32.7916
2	419	04:06:58	79.3553	32.7972
2	420	04:06:59	79.3301	32.7892
2	421	04:07:00	79.3229	32.8366
2	422	04:07:01	79.4067	32.7451
2	423	04:07:02	79.3462	32.7324
2	424	04:07:03	79.3174	32.7986
2	425	04:07:04	79.3536	32.7496
2	426	04:07:05	79.3572	32.7654
2	427	04:07:06	79.3825	32.782
2	428	04:07:07	79.3784	32.7448
2	429	04:07:08	79.3428	32.8314
2	430	04:07:09	79.3255	32.8099
2	431	04:07:10	79.3832	32.7593
2	432	04:07:11	79.3499	32.7964
2	433	04:07:12	79.3487	32.772
2	434	04:07:13	79.3559	32.7613
2	435	04:07:14	79.3673	32.7324
2	436	04:07:15	79.3569	32.7917
2	437	04:07:16	79.3694	32.7661
2	438	04:07:17	79.3618	32.768
2	439	04:07:18	79.3546	32.7767
2	440	04:07:19	79.3598	32.7684
2	441	04:07:20	79.3532	32.7898
2	442	04:07:21	79.3254	32.8149
2	443	04:07:22	79.3202	32.7727
2	444	04:07:23	79.3619	32.7627
2	445	04:07:24	79.3049	32.8107
2	446	04:07:25	79.3493	32.7953
2	447	04:07:26	79.3092	32.795
2	448	04:07:27	79.302	32.8297
2	449	04:07:28	79.3455	32.7643
2	450	04:07:29	79.3136	32.8003
2	451	04:07:30	79.31	32.8093
2	452	04:07:31	79.3366	32.8368
2	453	04:07:32	79.3759	32.7855
2	454	04:07:33	79.3255	32.8032
2	455	04:07:34	79.3234	32.8138
2	456	04:07:35	79.2968	32.803
2	457	04:07:36	79.3297	32.8242
2	458	04:07:37	79.3221	32.7753
2	459	04:07:38	79.3529	32.836
2	460	04:07:39	79.3165	32.8342
2	461	04:07:40	79.3501	32.8036
2	462	04:07:41	79.3174	32.813
2	463	04:07:42	79.2762	32.8496
2	464	04:07:43	79.3652	32.8152
2	465	04:07:44	79.3261	32.8305
2	466	04:07:45	79.383	32.8395
2	467	04:07:46	79.3383	32.8072
2	468	04:07:47	79.3201	32.8551
2	469	04:07:48	79.3268	32.8611
2	470	04:07:49	79.3585	32.7735
2	471	04:07:50	79.3329	32.8208
2	472	04:07:51	79.4223	32.8734
2	473	04:07:52	79.3221	32.8327
2	474	04:07:53	79.3409	32.8176
2	475	04:07:54	79.4057	32.8739
2	476	04:07:55	79.5592	32.8227
2	477	04:07:56	79.4291	32.8688
2	478	04:07:57	79.3566	32.8079
2	479	04:07:58	79.3821	32.7773
2	480	04:07:59	79.275	32.8499
2	481	04:08:00	79.3992	32.8186
2	482	04:08:01	79.3529	32.7986
2	483	04:08:02	79.416	32.8845
2	484	04:08:03	79.4371	32.7946
2	485	04:08:04	79.3691	32.8234
2	486	04:08:05	79.3912	32.8051
2	487	04:08:06	79.347	32.8651
2	488	04:08:07	79.3652	32.8022
2	489	04:08:08	79.3696	32.9015
2	490	04:08:09	79.3943	32.8557
2	491	04:08:10	79.3509	32.8603
2	492	04:08:11	79.3654	32.8578
2	493	04:08:12	79.368	32.8164
2	494	04:08:13	79.4528	32.8238
2	495	04:08:14	79.4268	32.8339
2	496	04:08:15	79.4121	32.843
2	497	04:08:16	79.427	32.8151
2	498	04:08:17	79.3958	32.8548
2	499	04:08:18	79.444	32.8222
2	500	04:08:19	79.4159	32.8452
2	501	04:08:20	79.3873	32.9036
2	502	04:08:21	79.4341	32.9006
2	503	04:08:22	79.4	32.8888
2	504	04:08:23	79.397	32.7652
2	505	04:08:24	79.3922	32.8725
2	506	04:08:25	79.3854	32.901
2	507	04:08:26	79.4025	32.8856
2	508	04:08:27	79.3894	32.9203
2	509	04:08:28	79.3539	32.9151
2	510	04:08:29	79.3753	32.8683
2	511	04:08:30	79.3539	32.9071
2	512	04:08:31	79.3641	32.905
2	513	04:08:32	79.3794	32.8976
2	514	04:08:33	79.3777	32.9222
2	515	04:08:34	79.3529	32.9406
2	516	04:08:35	79.3846	32.8753
2	517	04:08:36	79.3576	32.8725
2	518	04:08:37	79.3605	32.8967
2	519	04:08:38	79.3625	32.8984
2	520	04:08:39	79.3964	32.8668
2	521	04:08:40	79.3964	32.8589
2	522	04:08:41	79.3758	32.8994
2	523	04:08:42	79.3984	32.851
2	524	04:08:43	79.4047	32.84
2	525	04:08:44	79.3995	32.8515
2	526	04:08:45	79.3889	32.8323
2	527	04:08:46	79.4113	32.8362
2	528	04:08:47	79.378	32.8816
2	529	04:08:48	79.4073	32.8362
2	530	04:08:49	79.3992	32.872
2	531	04:08:50	79.3912	32.881
2	532	04:08:51	79.3832	32.884
2	533	04:08:52	79.4184	32.8723
2	534	04:08:53	79.4389	32.786
2	535	04:08:54	79.425	32.8573
2	536	04:08:55	79.3762	32.8529
2	537	04:08:56	79.4188	32.8287
2	538	04:08:57	79.4201	32.7862
2	539	04:08:58	79.437	32.8215
2	540	04:08:59	79.4271	32.8039
2	541	04:09:00	79.3808	32.81
2	542	04:09:01	79.3879	32.8386
2	543	04:09:02	79.4301	32.8012
2	544	04:09:03	79.39	32.8593
2	545	04:09:04	79.3737	32.8451
2	546	04:09:05	79.4079	32.7522
2	547	04:09:06	79.4332	32.8162
2	548	04:09:07	79.3855	32.8505
2	549	04:09:08	79.3883	32.8149
2	550	04:09:09	79.4063	32.8362
2	551	04:09:10	79.4311	32.8482
2	552	04:09:11	79.6035	32.7997
2	553	04:09:12	79.4383	32.7928
2	554	04:09:13	79.363	32.8553
2	555	04:09:14	79.3755	32.8736
2	556	04:09:15	79.379	32.8614
2	557	04:09:16	79.3945	32.836
2	558	04:09:17	79.3873	32.8276
2	559	04:09:18	79.4069	32.8381
2	560	04:09:19	79.3568	32.8826
2	561	04:09:20	79.4175	32.8156
2	562	04:09:21	79.4168	32.8174
2	563	04:09:22	79.4092	32.8529
2	564	04:09:23	79.4054	32.8479
2	565	04:09:24	79.3905	32.8349
2	566	04:09:25	79.3259	32.8384
2	567	04:09:26	79.3685	32.8782
2	568	04:09:27	79.3398	32.7538
2	569	04:09:28	79.4206	32.8228
2	570	04:09:29	79.4011	32.8451
2	571	04:09:30	79.3953	32.8174
2	572	04:09:31	79.3883	32.8237
2	573	04:09:32	79.3903	32.7015
2	574	04:09:33	79.3863	32.8502
2	575	04:09:34	79.3812	32.8497
2	576	04:09:35	79.3995	32.8288
2	577	04:09:36	79.4342	32.7974
2	578	04:09:37	79.417	32.7743
2	579	04:09:38	79.4309	32.7892
2	580	04:09:39	79.4134	32.8529
2	581	04:09:40	79.6456	32.7572
2	582	04:09:41	79.3936	32.8503
2	583	04:09:42	79.4407	32.8473
2	584	04:09:43	79.4117	32.8175
2	585	04:09:44	79.3796	32.749
2	586	04:09:45	79.3909	32.8646
2	587	04:09:46	79.4389	32.6955
2	588	04:09:47	79.4203	32.7362
2	589	04:09:48	79.4065	32.8333
2	590	04:09:49	79.4105	32.7971
2	591	04:09:50	79.4077	32.8069
2	592	04:09:51	79.4146	32.8393
2	593	04:09:52	79.4089	32.8048
2	594	04:09:53	79.3732	32.8246
2	595	04:09:54	79.385	32.8047
2	596	04:09:55	79.4223	32.7815
2	597	04:09:56	79.4251	32.8002
2	598	04:09:57	79.3915	32.847
2	599	04:09:58	79.3737	32.8305
2	600	04:09:59	79.4108	32.7062
2	601	04:10:00	79.3953	32.6728
2	602	04:10:01	79.3974	32.7292
2	603	04:10:02	79.382	32.7308
2	604	04:10:03	79.4046	32.7882
2	605	04:10:04	79.4131	32.8047
2	606	04:10:05	79.4241	32.7041
2	607	04:10:06	79.4251	32.7512
2	608	04:10:07	79.4346	32.7942
2	609	04:10:08	79.4172	32.7986
2	610	04:10:09	79.6553	32.731
2	611	04:10:10	79.4617	32.7004
2	612	04:10:11	79.4021	32.7803
2	613	04:10:12	79.406	32.7603
2	614	04:10:13	79.3822	32.6906
2	615	04:10:14	79.6213	32.6519
2	616	04:10:15	79.431	32.7902
2	617	04:10:16	79.3935	32.8253
2	618	04:10:17	79.4408	32.7765
2	619	04:10:18	79.436	32.7759
2	620	04:10:19	79.3875	32.8259
2	621	04:10:20	79.4086	32.859
2	622	04:10:21	79.3846	32.864
2	623	04:10:22	79.6283	32.7988
2	624	04:10:23	79.395	32.8252
2	625	04:10:24	79.6348	32.7746
2	626	04:10:25	79.6129	32.8398
2	627	04:10:26	79.4508	32.6882
2	628	04:10:27	79.461	32.7267
2	629	04:10:28	79.6296	32.7768
2	630	04:10:29	79.6469	32.7449
2	631	04:10:30	79.4014	32.778
2	632	04:10:31	79.4593	32.8199
2	633	04:10:32	79.6384	32.767
2	634	04:10:33	79.4425	32.8069
2	635	04:10:34	79.431	32.8678
2	636	04:10:35	79.5878	32.7755
2	637	04:10:36	79.6217	32.7289
2	638	04:10:37	79.6566	32.7296
2	639	04:10:38	79.5021	32.7586
2	640	04:10:39	79.4291	32.8227
2	641	04:10:40	79.4687	32.7628
2	642	04:10:41	79.6553	32.7013
2	643	04:10:42	79.4458	32.7128
2	644	04:10:43	79.4524	32.706
2	645	04:10:44	79.6539	32.7079
2	646	04:10:45	79.4838	32.7704
2	647	04:10:46	79.6607	32.6833
2	648	04:10:47	79.4765	32.7156
2	649	04:10:48	79.4586	32.7368
2	650	04:10:49	79.5046	32.7313
2	651	04:10:50	79.6484	32.7131
2	652	04:10:51	79.4729	32.7178
2	653	04:10:52	79.6719	32.6728
2	654	04:10:53	79.5526	32.7732
2	655	04:10:54	79.438	32.7458
2	656	04:10:55	79.6564	32.709
2	657	04:10:56	79.4904	32.7433
2	658	04:10:57	79.4762	32.6996
2	659	04:10:58	79.6778	32.6845
2	660	04:10:59	79.6633	32.7162
2	661	04:11:00	79.4883	32.7159
2	662	04:11:01	79.4622	32.721
2	663	04:11:02	79.4911	32.7365
2	664	04:11:03	79.4931	32.7293
2	665	04:11:04	79.4961	32.6928
2	666	04:11:05	79.481	32.6697
2	667	04:11:06	79.4859	32.7171
2	668	04:11:07	79.6981	32.6515
2	669	04:11:08	79.4745	32.7393
2	670	04:11:09	79.5149	32.69
2	671	04:11:10	79.6878	32.6897
2	672	04:11:11	79.4741	32.7098
2	673	04:11:12	79.5268	32.6948
2	674	04:11:13	79.6734	32.6947
2	675	04:11:14	79.522	32.7063
2	676	04:11:15	79.6716	32.7215
2	677	04:11:16	79.682	32.6836
2	678	04:11:17	79.6004	32.7361
2	679	04:11:18	79.5926	32.6932
2	680	04:11:19	79.544	32.6857
2	681	04:11:20	79.6769	32.7016
2	682	04:11:21	79.7047	32.6743
2	683	04:11:22	79.5868	32.7203
2	684	04:11:23	79.5506	32.6929
2	685	04:11:24	79.5078	32.6515
2	686	04:11:25	79.5583	32.7116
2	687	04:11:26	79.5002	32.6938
2	688	04:11:27	79.5305	32.6934
2	689	04:11:28	79.5676	32.719
2	690	04:11:29	79.4819	32.7029
2	691	04:11:30	79.711	32.6259
2	692	04:11:31	79.5225	32.7019
2	693	04:11:32	79.5649	32.6656
2	694	04:11:33	79.5377	32.6879
2	695	04:11:34	79.6888	32.6489
2	696	04:11:35	79.6217	32.697
2	697	04:11:36	79.5059	32.6985
2	698	04:11:37	79.5032	32.7067
2	699	04:11:38	79.5863	32.7042
2	700	04:11:39	79.5333	32.6781
2	701	04:11:40	79.5244	32.676
2	702	04:11:41	79.5308	32.6975
2	703	04:11:42	79.7084	32.6207
2	704	04:11:43	79.52	32.679
2	705	04:11:44	79.5916	32.6996
2	706	04:11:45	79.569	32.72
2	707	04:11:46	79.5439	32.6937
2	708	04:11:47	79.703	32.6645
2	709	04:11:48	79.537	32.6661
2	710	04:11:49	79.5991	32.6899
2	711	04:11:50	79.7187	32.6882
2	712	04:11:51	79.5398	32.6755
2	713	04:11:52	79.7147	32.6489
2	714	04:11:53	79.7241	32.6507
2	715	04:11:54	79.7161	32.6405
2	716	04:11:55	79.5364	32.6922
2	717	04:11:56	79.5658	32.7146
2	718	04:11:57	79.5355	32.6987
2	719	04:11:58	79.5611	32.64
2	720	04:11:59	79.6265	32.6466
2	721	04:12:00	79.5316	32.6399
2	722	04:12:01	79.7125	32.636
2	723	04:12:02	79.709	32.661
2	724	04:12:03	79.7158	32.6597
2	725	04:12:04	79.545	32.6892
2	726	04:12:05	79.5914	32.6101
2	727	04:12:06	79.6186	32.6771
2	728	04:12:07	79.7424	32.6261
2	729	04:12:08	79.7279	32.6301
2	730	04:12:09	79.7546	32.5876
2	731	04:12:10	79.5661	32.6691
2	732	04:12:11	79.5816	32.6658
2	733	04:12:12	79.7283	32.6127
2	734	04:12:13	79.5623	32.634
2	735	04:12:14	79.7479	32.6016
2	736	04:12:15	79.7408	32.611
2	737	04:12:16	79.7376	32.6047
2	738	04:12:17	79.6325	32.6865
2	739	04:12:18	79.7342	32.6411
2	740	04:12:19	79.5608	32.6786
2	741	04:12:20	79.7366	32.64
2	742	04:12:21	79.7314	32.622
2	743	04:12:22	79.6395	32.6261
2	744	04:12:23	79.7484	32.6443
2	745	04:12:24	79.5923	32.6541
2	746	04:12:25	79.7713	32.6645
2	747	04:12:26	79.7655	32.6325
2	748	04:12:27	79.6126	32.6227
2	749	04:12:28	79.7472	32.6304
2	750	04:12:29	79.5937	32.6516
2	751	04:12:30	79.666	32.6274
2	752	04:12:31	79.5961	32.6688
2	753	04:12:32	79.7392	32.6259
2	754	04:12:33	79.5901	32.5804
2	755	04:12:34	79.5834	32.6735
2	756	04:12:35	79.5936	32.6491
2	757	04:12:36	79.5982	32.6586
2	758	04:12:37	79.6091	32.6114
2	759	04:12:38	79.7447	32.6401
2	760	04:12:39	79.7484	32.6009
2	761	04:12:40	79.6038	32.6857
2	762	04:12:41	79.7589	32.602
2	763	04:12:42	79.7391	32.6357
2	764	04:12:43	79.6256	32.6389
2	765	04:12:44	79.5956	32.692
2	766	04:12:45	79.7494	32.5978
2	767	04:12:46	79.7384	32.6575
2	768	04:12:47	79.7504	32.6207
2	769	04:12:48	79.6259	32.6664
2	770	04:12:49	79.5903	32.666
2	771	04:12:50	79.7642	32.5904
2	772	04:12:51	79.7501	32.6207
2	773	04:12:52	79.7458	32.6263
2	774	04:12:53	79.7642	32.6051
2	775	04:12:54	79.7588	32.5866
2	776	04:12:55	79.5637	32.6546
2	777	04:12:56	79.7573	32.5834
2	778	04:12:57	79.7765	32.5921
2	779	04:12:58	79.6459	32.6338
2	780	04:12:59	79.7581	32.644
2	781	04:13:00	79.7918	32.5457
2	782	04:13:01	79.7762	32.5821
2	783	04:13:02	79.7774	32.5786
2	784	04:13:03	79.7828	32.5741
2	785	04:13:04	79.7682	32.6433
2	786	04:13:05	79.7694	32.6053
2	787	04:13:06	79.767	32.5816
2	788	04:13:07	79.7603	32.609
2	789	04:13:08	79.745	32.6168
2	790	04:13:09	79.6715	32.6017
2	791	04:13:10	79.7681	32.5629
2	792	04:13:11	79.6185	32.6632
2	793	04:13:12	79.7615	32.583
2	794	04:13:13	79.7739	32.5724
2	795	04:13:14	79.7642	32.5994
2	796	04:13:15	79.7514	32.6489
2	797	04:13:16	79.6556	32.5966
2	798	04:13:17	79.769	32.5966
2	799	04:13:18	79.6472	32.6132
2	800	04:13:19	79.7741	32.5238
2	801	04:13:20	79.7514	32.5975
2	802	04:13:21	79.7669	32.6138
2	803	04:13:22	79.7747	32.6167
2	804	04:13:23	79.7788	32.5794
2	805	04:13:24	79.7866	32.5636
2	806	04:13:25	79.7952	32.5426
2	807	04:13:26	79.801	32.5553
2	808	04:13:27	79.7765	32.547
2	809	04:13:28	79.8071	32.5947
2	810	04:13:29	79.8027	32.577
2	811	04:13:30	79.6581	32.643
2	812	04:13:31	79.8145	32.5522
2	813	04:13:32	79.7883	32.5775
2	814	04:13:33	79.8033	32.5634
2	815	04:13:34	79.7774	32.5747
2	816	04:13:35	79.6733	32.6152
2	817	04:13:36	79.7828	32.5722
2	818	04:13:37	79.7838	32.569
2	819	04:13:38	79.7263	32.5632
2	820	04:13:39	79.7839	32.5691
2	821	04:13:40	79.6671	32.6248
2	822	04:13:41	79.7866	32.5865
2	823	04:13:42	79.7879	32.576
2	824	04:13:43	79.6671	32.6186
2	825	04:13:44	79.7975	32.5821
2	826	04:13:45	79.7989	32.5847
2	827	04:13:46	79.7728	32.5716
2	828	04:13:47	79.8023	32.5957
2	829	04:13:48	79.8054	32.5409
2	830	04:13:49	79.7989	32.5744
2	831	04:13:50	79.7921	32.5838
2	832	04:13:51	79.8123	32.5466
2	833	04:13:52	79.7807	32.5953
2	834	04:13:53	79.8117	32.5313
2	835	04:13:54	79.7952	32.6005
2	836	04:13:55	79.8045	32.5687
2	837	04:13:56	79.7851	32.5851
2	838	04:13:57	79.7998	32.5623
2	839	04:13:58	79.8257	32.5341
2	840	04:13:59	79.8173	32.5566
2	841	04:14:00	79.8036	32.5576
2	842	04:14:01	79.7928	32.6179
2	843	04:14:02	79.7944	32.5839
2	844	04:14:03	79.8097	32.5648
2	845	04:14:04	79.8254	32.5528
2	846	04:14:05	79.7866	32.6075
2	847	04:14:06	79.801	32.5812
2	848	04:14:07	79.7072	32.6286
2	849	04:14:08	79.7985	32.6219
2	850	04:14:09	79.8032	32.5739
2	851	04:14:10	79.7972	32.6951
2	852	04:14:11	79.7988	32.5954
2	853	04:14:12	79.7837	32.6453
2	854	04:14:13	79.8037	32.6193
2	855	04:14:14	79.8151	32.6037
2	856	04:14:15	79.8306	32.5482
2	857	04:14:16	79.8043	32.5576
2	858	04:14:17	79.8024	32.5852
2	859	04:14:18	79.7873	32.6194
2	860	04:14:19	79.8252	32.5931
2	861	04:14:20	79.8193	32.6134
2	862	04:14:21	79.8046	32.5924
2	863	04:14:22	79.7898	32.661
2	864	04:14:23	79.8015	32.5963
2	865	04:14:24	79.8028	32.6276
2	866	04:14:25	79.8094	32.5861
2	867	04:14:26	79.8181	32.6435
2	868	04:14:27	79.8181	32.5565
2	869	04:14:28	79.7949	32.6157
2	870	04:14:29	79.8335	32.6122
2	871	04:14:30	79.8156	32.6142
2	872	04:14:31	79.7941	32.6233
2	873	04:14:32	79.8039	32.6169
2	874	04:14:33	79.7972	32.613
2	875	04:14:34	79.8102	32.5799
2	876	04:14:35	79.816	32.6629
2	877	04:14:36	79.8102	32.5865
2	878	04:14:37	79.7866	32.6477
2	879	04:14:38	79.7802	32.6256
2	880	04:14:39	79.7956	32.5968
2	881	04:14:40	79.7938	32.6425
2	882	04:14:41	79.794	32.6132
2	883	04:14:42	79.8032	32.6324
2	884	04:14:43	79.7853	32.6244
2	885	04:14:44	79.8076	32.6285
2	886	04:14:45	79.8006	32.6445
2	887	04:14:46	79.8094	32.6459
2	888	04:14:47	79.8066	32.6515
2	889	04:14:48	79.8033	32.6462
2	890	04:14:49	79.8097	32.6324
2	891	04:14:50	79.8061	32.6372
2	892	04:14:51	79.8027	32.6669
2	893	04:14:52	79.801	32.6486
2	894	04:14:53	79.8024	32.6506
2	895	04:14:54	79.8015	32.5772
2	896	04:14:55	79.7969	32.6244
2	897	04:14:56	79.8113	32.6265
2	898	04:14:57	79.7997	32.6443
2	899	04:14:58	79.7949	32.6268
2	900	04:14:59	79.798	32.6194
2	901	04:15:00	79.7895	32.6473
2	902	04:15:01	79.8079	32.613
2	903	04:15:02	79.7938	32.6348
2	904	04:15:03	79.7928	32.6427
2	905	04:15:04	79.8094	32.642
2	906	04:15:05	79.81	32.6378
2	907	04:15:06	79.7883	32.6473
2	908	04:15:07	79.8076	32.6049
2	909	04:15:08	79.826	32.6023
2	910	04:15:09	79.8084	32.6401
2	911	04:15:10	79.8235	32.6096
2	912	04:15:11	79.8097	32.6388
2	913	04:15:12	79.7979	32.6691
2	914	04:15:13	79.8194	32.5876
2	915	04:15:14	79.8023	32.6312
2	916	04:15:15	79.8321	32.6009
2	917	04:15:16	79.8143	32.654
2	918	04:15:17	79.8214	32.6207
2	919	04:15:18	79.8081	32.6446
2	920	04:15:19	79.814	32.6435
2	921	04:15:20	79.8111	32.622
2	922	04:15:21	79.8077	32.612
2	923	04:15:22	79.8089	32.6325
2	924	04:15:23	79.8213	32.6448
2	925	04:15:24	79.8152	32.6082
2	926	04:15:25	79.8167	32.6382
2	927	04:15:26	79.822	32.6338
2	928	04:15:27	79.8139	32.5847
2	929	04:15:28	79.7342	32.6447
2	930	04:15:29	79.7095	32.6879
2	931	04:15:30	79.8155	32.6548
2	932	04:15:31	79.7566	32.6968
2	933	04:15:32	79.8288	32.6107
2	934	04:15:33	79.6759	32.7239
2	935	04:15:34	79.8054	32.602
2	936	04:15:35	79.8167	32.5897
2	937	04:15:36	79.6403	32.6816
2	938	04:15:37	79.8247	32.5996
2	939	04:15:38	79.8163	32.6231
2	940	04:15:39	79.8058	32.6687
2	941	04:15:40	79.836	32.5808
2	942	04:15:41	79.814	32.6018
2	943	04:15:42	79.8056	32.6538
2	944	04:15:43	79.8464	32.5616
2	945	04:15:44	79.8623	32.5376
2	946	04:15:45	79.8154	32.6395
2	947	04:15:46	79.7067	32.6185
2	948	04:15:47	79.8491	32.5581
2	949	04:15:48	79.6901	32.6754
2	950	04:15:49	79.7348	32.7136
2	951	04:15:50	79.6948	32.6879
2	952	04:15:51	79.8167	32.6866
2	953	04:15:52	79.8689	32.5369
2	954	04:15:53	79.855	32.5857
2	955	04:15:54	79.8677	32.5365
2	956	04:15:55	79.8522	32.6221
2	957	04:15:56	79.88	32.5525
2	958	04:15:57	79.7688	32.6345
2	959	04:15:58	79.8746	32.5211
2	960	04:15:59	79.8892	32.5249
2	961	04:16:00	79.7244	32.6715
2	962	04:16:01	79.8789	32.6309
2	963	04:16:02	79.8722	32.571
2	964	04:16:03	79.8531	32.5712
2	965	04:16:04	79.8828	32.52
2	966	04:16:05	79.8826	32.5555
2	967	04:16:06	79.8598	32.583
2	968	04:16:07	79.8734	32.5838
2	969	04:16:08	79.8902	32.557
2	970	04:16:09	79.8861	32.5432
2	971	04:16:10	79.8838	32.5273
2	972	04:16:11	79.8894	32.5157
2	973	04:16:12	79.8936	32.531
2	974	04:16:13	79.8885	32.5592
2	975	04:16:14	79.8838	32.53
2	976	04:16:15	79.8828	32.531
2	977	04:16:16	79.8872	32.5358
2	978	04:16:17	79.7727	32.6558
2	979	04:16:18	79.8896	32.5866
2	980	04:16:19	79.9078	32.5316
2	981	04:16:20	79.8896	32.5812
2	982	04:16:21	79.9035	32.542
2	983	04:16:22	79.8975	32.5686
2	984	04:16:23	79.8994	32.5517
2	985	04:16:24	79.8875	32.5654
2	986	04:16:25	79.899	32.5372
2	987	04:16:26	79.8945	32.5821
2	988	04:16:27	79.8966	32.6124
2	989	04:16:28	79.8814	32.5793
2	990	04:16:29	79.8827	32.6302
2	991	04:16:30	79.8075	32.6327
2	992	04:16:31	79.9118	32.5808
2	993	04:16:32	79.8577	32.67
2	994	04:16:33	79.7965	32.6299
2	995	04:16:34	79.9106	32.5783
2	996	04:16:35	79.8954	32.6181
2	997	04:16:36	79.8926	32.6091
2	998	04:16:37	79.8883	32.6318
2	999	04:16:38	79.9154	32.5934
2	1000	04:16:39	79.9022	32.5589
2	1001	04:16:40	79.9182	32.5542
2	1002	04:16:41	79.8772	32.622
2	1003	04:16:42	79.8967	32.5544
2	1004	04:16:43	79.909	32.5738
2	1005	04:16:44	79.9099	32.6461
2	1006	04:16:45	79.8917	32.5917
2	1007	04:16:46	79.9123	32.5713
2	1008	04:16:47	79.8862	32.6155
2	1009	04:16:48	79.8241	32.6034
2	1010	04:16:49	79.8983	32.5852
2	1011	04:16:50	79.9114	32.5457
2	1012	04:16:51	79.9065	32.5808
2	1013	04:16:52	79.9049	32.5815
2	1014	04:16:53	79.9031	32.6149
2	1015	04:16:54	79.8977	32.6193
2	1016	04:16:55	79.8965	32.5744
2	1017	04:16:56	79.8899	32.5902
2	1018	04:16:57	79.9055	32.6032
2	1019	04:16:58	79.898	32.5986
2	1020	04:16:59	79.9127	32.6037
2	1021	04:17:00	79.9051	32.5851
2	1022	04:17:01	79.9046	32.6049
2	1023	04:17:02	79.9029	32.541
2	1024	04:17:03	79.9019	32.5973
2	1025	04:17:04	79.9032	32.583
2	1026	04:17:05	79.893	32.6115
2	1027	04:17:06	79.9123	32.5592
2	1028	04:17:07	79.8952	32.5931
2	1029	04:17:08	79.8904	32.6141
2	1030	04:17:09	79.8915	32.5947
2	1031	04:17:10	79.9015	32.6355
2	1032	04:17:11	79.9223	32.5539
2	1033	04:17:12	79.9159	32.6234
2	1034	04:17:13	79.9069	32.6449
2	1035	04:17:14	79.9118	32.6179
2	1036	04:17:15	79.9118	32.5914
2	1037	04:17:16	79.9065	32.6286
2	1038	04:17:17	79.9055	32.591
2	1039	04:17:18	79.9026	32.6245
2	1040	04:17:19	79.9042	32.591
2	1041	04:17:20	79.9105	32.6473
2	1042	04:17:21	79.9132	32.559
2	1043	04:17:22	79.9045	32.5778
2	1044	04:17:23	79.9195	32.6275
2	1045	04:17:24	79.9259	32.5944
2	1046	04:17:25	79.9275	32.5777
2	1047	04:17:26	79.9152	32.547
2	1048	04:17:27	79.9167	32.5799
2	1049	04:17:28	79.9209	32.595
2	1050	04:17:29	79.9219	32.5931
2	1051	04:17:30	79.918	32.5944
2	1052	04:17:31	79.9119	32.6091
2	1053	04:17:32	79.9021	32.6165
2	1054	04:17:33	79.9104	32.6193
2	1055	04:17:34	79.9145	32.5927
2	1056	04:17:35	79.9461	32.5479
2	1057	04:17:36	79.9198	32.6273
2	1058	04:17:37	79.9365	32.6018
2	1059	04:17:38	79.9244	32.6557
2	1060	04:17:39	79.9225	32.5821
2	1061	04:17:40	79.9331	32.5673
2	1062	04:17:41	79.9359	32.573
2	1063	04:17:42	79.9448	32.5843
2	1064	04:17:43	79.9236	32.5855
2	1065	04:17:44	79.9224	32.6178
2	1066	04:17:45	79.9246	32.597
2	1067	04:17:46	79.9271	32.5978
2	1068	04:17:47	79.9159	32.6096
2	1069	04:17:48	79.9536	32.5757
2	1070	04:17:49	79.9173	32.5889
2	1071	04:17:50	79.9403	32.5931
2	1072	04:17:51	79.9305	32.6142
2	1073	04:17:52	79.9424	32.5369
2	1074	04:17:53	79.9188	32.5895
2	1075	04:17:54	79.9504	32.5848
2	1076	04:17:55	79.943	32.5983
2	1077	04:17:56	79.9161	32.6006
2	1078	04:17:57	79.9332	32.6193
2	1079	04:17:58	79.9387	32.573
2	1080	04:17:59	79.9536	32.5866
2	1081	04:18:00	79.9371	32.602
2	1082	04:18:01	79.9504	32.5582
2	1083	04:18:02	79.9297	32.6617
2	1084	04:18:03	79.9305	32.6142
2	1085	04:18:04	79.9573	32.5972
2	1086	04:18:05	79.9311	32.6575
2	1087	04:18:06	79.9304	32.5885
2	1088	04:18:07	79.9304	32.5989
2	1089	04:18:08	79.9597	32.5397
2	1090	04:18:09	79.9371	32.5887
2	1091	04:18:10	79.9449	32.611
2	1092	04:18:11	79.9448	32.5635
2	1093	04:18:12	79.939	32.5825
2	1094	04:18:13	79.9704	32.5289
2	1095	04:18:14	79.9523	32.5726
2	1096	04:18:15	79.9563	32.5689
2	1097	04:18:16	79.947	32.575
2	1098	04:18:17	79.947	32.608
2	1099	04:18:18	79.9541	32.5774
2	1100	04:18:19	79.9419	32.5877
2	1101	04:18:20	79.9621	32.5722
2	1102	04:18:21	79.9481	32.5613
2	1103	04:18:22	79.9491	32.577
2	1104	04:18:23	79.9622	32.5825
2	1105	04:18:24	79.9706	32.5773
2	1106	04:18:25	79.9414	32.5809
2	1107	04:18:26	79.9539	32.5726
2	1108	04:18:27	79.9679	32.5931
2	1109	04:18:28	79.9508	32.5773
2	1110	04:18:29	79.9469	32.618
2	1111	04:18:30	79.9653	32.5927
2	1112	04:18:31	79.9636	32.5471
2	1113	04:18:32	79.9659	32.6265
2	1114	04:18:33	79.9522	32.5893
2	1115	04:18:34	79.9662	32.539
2	1116	04:18:35	79.9532	32.5807
2	1117	04:18:36	79.974	32.5866
2	1118	04:18:37	79.9789	32.522
2	1119	04:18:38	79.9679	32.5865
2	1120	04:18:39	79.9666	32.5615
2	1121	04:18:40	79.9522	32.6397
2	1122	04:18:41	79.963	32.6077
2	1123	04:18:42	79.9715	32.5628
2	1124	04:18:43	79.9442	32.571
2	1125	04:18:44	79.9848	32.5591
2	1126	04:18:45	79.9823	32.5595
2	1127	04:18:46	79.9664	32.5621
2	1128	04:18:47	79.9849	32.5676
2	1129	04:18:48	79.9942	32.5339
2	1130	04:18:49	79.9769	32.5682
2	1131	04:18:50	79.981	32.5262
2	1132	04:18:51	79.989	32.5117
2	1133	04:18:52	79.9777	32.574
2	1134	04:18:53	79.985	32.5688
2	1135	04:18:54	79.9795	32.5416
2	1136	04:18:55	79.989	32.5709
2	1137	04:18:56	79.9676	32.582
2	1138	04:18:57	79.9754	32.5498
2	1139	04:18:58	79.9862	32.5634
2	1140	04:18:59	79.9903	32.5129
2	1141	04:19:00	79.9947	32.5273
2	1142	04:19:01	80.0018	32.4833
2	1143	04:19:02	79.9998	32.5211
2	1144	04:19:03	79.9955	32.5563
2	1145	04:19:04	80.0194	32.5158
2	1146	04:19:05	80.0036	32.469
2	1147	04:19:06	80.0156	32.5036
2	1148	04:19:07	80.0283	32.5162
2	1149	04:19:08	80.0321	32.4847
2	1150	04:19:09	80.0207	32.5076
2	1151	04:19:10	80.0131	32.5839
2	1152	04:19:11	80.0032	32.5154
2	1153	04:19:12	80.0199	32.5036
2	1154	04:19:13	80.0128	32.4978
2	1155	04:19:14	80.01	32.5523
2	1156	04:19:15	80.0048	32.5906
2	1157	04:19:16	80.0203	32.5498
2	1158	04:19:17	79.9931	32.5948
2	1159	04:19:18	80.0244	32.513
2	1160	04:19:19	80.0258	32.5401
2	1161	04:19:20	80.024	32.4793
2	1162	04:19:21	80.0288	32.5766
2	1163	04:19:22	80.0299	32.5633
2	1164	04:19:23	80.0455	32.4713
2	1165	04:19:24	80.0421	32.5008
2	1166	04:19:25	80.0388	32.5264
2	1167	04:19:26	80.0254	32.5299
2	1168	04:19:27	80.0513	32.4934
2	1169	04:19:28	80.0212	32.5145
2	1170	04:19:29	80.0422	32.5209
2	1171	04:19:30	80.0525	32.4855
2	1172	04:19:31	80.0442	32.5177
2	1173	04:19:32	80.0249	32.5324
2	1174	04:19:33	80.0376	32.5129
2	1175	04:19:34	80.0355	32.4877
2	1176	04:19:35	80.0527	32.5457
2	1177	04:19:36	80.0644	32.4838
2	1178	04:19:37	80.0781	32.4524
2	1179	04:19:38	80.0878	32.4596
2	1180	04:19:39	80.0814	32.4648
2	1181	04:19:40	80.0475	32.5808
2	1182	04:19:41	80.0599	32.5539
2	1183	04:19:42	80.0909	32.4199
2	1184	04:19:43	80.0785	32.4687
2	1185	04:19:44	80.0555	32.5514
2	1186	04:19:45	80.0492	32.5533
2	1187	04:19:46	80.0553	32.4678
2	1188	04:19:47	80.0525	32.5131
2	1189	04:19:48	80.0895	32.475
2	1190	04:19:49	80.0951	32.5005
2	1191	04:19:50	80.1086	32.4432
2	1192	04:19:51	80.0907	32.4988
2	1193	04:19:52	80.0869	32.4896
2	1194	04:19:53	80.0878	32.4625
2	1195	04:19:54	80.1133	32.4376
2	1196	04:19:55	80.1105	32.4573
2	1197	04:19:56	80.146	32.3887
2	1198	04:19:57	80.1319	32.4213
2	1199	04:19:58	80.1149	32.4733
2	1200	04:19:59	80.1323	32.4259
2	1201	04:20:00	80.105	32.434
2	1202	04:20:04	80.1047	32.4914
2	1203	04:20:05	80.111	32.3827
2	1204	04:20:05	80.106	32.4278
2	1205	04:20:06	80.1035	32.4503
2	1206	04:20:06	80.1157	32.4181
2	1207	04:20:06	80.0873	32.5225
2	1208	04:20:07	80.1084	32.4803
2	1209	04:20:08	80.1038	32.506
2	1210	04:20:09	80.1066	32.4741
2	1211	04:20:10	80.109	32.4827
2	1212	04:20:11	80.0807	32.4983
2	1213	04:20:12	80.1082	32.4781
2	1214	04:20:13	80.0822	32.5691
2	1215	04:20:14	80.1147	32.4629
2	1216	04:20:15	80.091	32.548
2	1217	04:20:16	80.098	32.505
2	1218	04:20:17	80.0909	32.5146
2	1219	04:20:18	80.088	32.5386
2	1220	04:20:19	80.084	32.5508
2	1221	04:20:20	80.1189	32.4573
2	1222	04:20:21	80.0994	32.4748
2	1223	04:20:22	80.1159	32.4276
2	1224	04:20:23	80.0954	32.5289
2	1225	04:20:24	80.1143	32.4722
2	1226	04:20:25	80.1259	32.4419
2	1227	04:20:26	80.122	32.4241
2	1228	04:20:27	80.1074	32.4955
2	1229	04:20:28	80.1203	32.4224
2	1230	04:20:29	80.1175	32.4757
2	1231	04:20:30	80.1055	32.5441
2	1232	04:20:31	80.1089	32.4858
2	1233	04:20:32	80.1284	32.4437
2	1234	04:20:33	80.1025	32.4795
2	1235	04:20:34	80.116	32.4848
2	1236	04:20:35	80.1202	32.4613
2	1237	04:20:36	80.1064	32.5217
2	1238	04:20:37	80.1287	32.4238
2	1239	04:20:38	80.1313	32.4669
2	1240	04:20:39	80.1116	32.535
2	1241	04:20:40	80.1226	32.5075
2	1242	04:20:41	80.1305	32.4227
2	1243	04:20:42	80.122	32.4679
2	1244	04:20:43	80.1327	32.4408
2	1245	04:20:44	80.1094	32.4961
2	1246	04:20:45	80.144	32.4255
2	1247	04:20:46	80.1413	32.4084
2	1248	04:20:47	80.1254	32.4845
2	1249	04:20:48	80.1366	32.4273
2	1250	04:20:49	80.1217	32.5477
2	1251	04:20:50	80.1337	32.4703
2	1252	04:20:51	80.1351	32.4762
2	1253	04:20:52	80.1423	32.476
2	1254	04:20:53	80.1094	32.5748
2	1255	04:20:54	80.1163	32.516
2	1256	04:20:55	80.1413	32.4307
2	1257	04:20:56	80.1431	32.4002
2	1258	04:20:57	80.1409	32.4688
2	1259	04:20:58	80.1235	32.5044
2	1260	04:20:59	80.1464	32.4325
2	1261	04:21:00	80.1208	32.4846
2	1262	04:21:01	80.1482	32.4768
2	1263	04:21:02	80.1145	32.5346
2	1264	04:21:03	80.1366	32.4657
2	1265	04:21:04	80.1157	32.5328
2	1266	04:21:05	80.1258	32.4854
2	1267	04:21:06	80.128	32.5147
2	1268	04:21:07	80.138	32.4502
2	1269	04:21:08	80.1311	32.5376
2	1270	04:21:09	80.1405	32.4134
2	1271	04:21:10	80.1371	32.4964
2	1272	04:21:11	80.1409	32.5004
2	1273	04:21:12	80.1443	32.4872
2	1274	04:21:13	80.1302	32.5251
2	1275	04:21:14	80.1208	32.5591
2	1276	04:21:15	80.1352	32.5283
2	1277	04:21:16	80.1301	32.5103
2	1278	04:21:17	80.1427	32.5257
2	1279	04:21:18	80.1336	32.5119
2	1280	04:21:19	80.1402	32.513
2	1281	04:21:20	80.1356	32.4915
2	1282	04:21:21	80.1394	32.4938
2	1283	04:21:22	80.1498	32.5348
2	1284	04:21:23	80.1645	32.5183
2	1285	04:21:24	80.1628	32.4924
2	1286	04:21:25	80.1748	32.4959
[truncated: 94,004 more rows]
