# Supplementary material for: The type IV pilus chemoreceptor PilJ controls chemotaxis of one bacterial species towards another
Source: PLoS Biol. 2024 Feb 13;22(2):e3002488. doi: 10.1371/journal.pbio.3002488 (PMC10896506; doi:10.1371/journal.pbio.3002488)
Supplement: S5 Data — (XLSX) [file pbio.3002488.s036.xlsx]

## Sheet: Fig 3 pilJ Q412A, E413A
Figure 3
The data below in each row collectively show the positions of tracked bacterial cells within the field of view, at each frame in which the cell was tracked. Frames were imaged at a 1 sec interval, which can be seen in the clock time (actual recorded time when tracked in hr:min:sec based on start time).
All XY positions across clock times for a given cell (each cell given a cell number ID) were plotted with the codes found in S1-3_Code to generate the trajectories used in Fig 3D.
The data on this page are for the trajectories used to generate the representative P. aeruginosa pilJQ412A, E413A graphs in Fig 3D.
Cell Number ID	Frame Number	Clock Time [s]	PositionX [µm]	PositionY [µm]
1	1	01:00:00	88.5288	66.0474
1	2	01:00:04	88.5612	66.0434
1	3	01:00:05	88.5698	66.0428
1	4	01:00:05	88.5363	66.0552
1	5	01:00:06	88.5274	66.0685
1	6	01:00:06	88.5133	66.0722
1	7	01:00:06	88.5533	66.0647
1	8	01:00:07	88.5265	66.0663
1	9	01:00:08	88.5608	66.0616
1	10	01:00:09	88.5669	66.0504
1	11	01:00:10	88.5794	66.0489
1	12	01:00:11	88.5367	66.0611
1	13	01:00:12	88.5752	66.0492
1	14	01:00:13	88.514	66.0762
1	15	01:00:14	88.4983	66.0863
1	16	01:00:15	88.5021	66.0819
1	17	01:00:16	88.4799	66.0759
1	18	01:00:17	88.5079	66.0744
1	19	01:00:18	88.5461	66.0669
1	20	01:00:19	88.5551	66.0663
1	21	01:00:20	88.5397	66.0604
1	22	01:00:21	88.5348	66.0606
1	23	01:00:22	88.4725	66.0696
1	24	01:00:23	88.4459	66.0671
1	25	01:00:24	88.4776	66.0608
1	26	01:00:25	88.4649	66.0583
1	27	01:00:26	88.4641	66.069
1	28	01:00:27	88.4855	66.068
1	29	01:00:28	88.4917	66.0623
1	30	01:00:29	88.4535	66.0714
1	31	01:00:30	88.4359	66.0792
1	32	01:00:31	88.4425	66.0755
1	33	01:00:32	88.4012	66.078
1	34	01:00:33	88.3924	66.0796
1	35	01:00:34	88.4658	66.0642
1	36	01:00:35	88.4302	66.0711
1	37	01:00:36	88.4607	66.0675
1	38	01:00:37	88.4687	66.0697
1	39	01:00:38	88.4609	66.0689
1	40	01:00:39	88.4489	66.0741
1	41	01:00:40	88.4698	66.0607
1	42	01:00:41	88.3789	66.0907
1	43	01:00:42	88.3778	66.0927
1	44	01:00:43	88.4526	66.0721
1	45	01:00:44	88.4398	66.0676
1	46	01:00:45	88.4618	66.069
1	47	01:00:46	88.4387	66.0729
1	48	01:00:47	88.4604	66.0616
1	49	01:00:48	88.4383	66.0653
1	50	01:00:49	88.4347	66.0673
1	51	01:00:50	88.4664	66.0695
1	52	01:00:51	88.4938	66.0656
1	53	01:00:52	88.5912	66.0506
1	54	01:00:53	88.6147	66.0633
1	55	01:00:54	88.7093	66.0427
1	56	01:00:55	88.5858	66.0419
1	57	01:00:56	88.6015	66.0402
1	58	01:00:57	88.5939	66.0283
1	59	01:00:58	88.5669	66.0324
1	60	01:00:59	88.5813	66.0245
1	61	01:01:00	88.61	66.0229
1	62	01:01:01	88.6168	66.0323
1	63	01:01:02	88.587	66.0248
1	64	01:01:03	88.5571	66.0332
1	65	01:01:04	88.5387	66.0297
1	66	01:01:05	88.5673	66.0392
1	67	01:01:06	88.5378	66.0313
1	68	01:01:07	88.5589	66.0271
1	69	01:01:08	88.5757	66.026
1	70	01:01:09	88.5559	66.0259
1	71	01:01:10	88.6107	66.0118
1	72	01:01:11	88.5428	66.0169
1	73	01:01:12	88.5093	66.0184
1	74	01:01:13	88.5436	66.0259
1	75	01:01:14	88.5402	66.0297
1	76	01:01:15	88.5261	66.0267
1	77	01:01:16	88.5353	66.0263
1	78	01:01:17	88.525	66.0297
1	79	01:01:18	88.5553	66.0327
1	80	01:01:19	88.5475	66.0357
1	81	01:01:20	88.5295	66.0476
1	82	01:01:21	88.544	66.0486
1	83	01:01:22	88.5617	66.0453
1	84	01:01:23	88.5488	66.0383
1	85	01:01:24	88.5368	66.0389
1	86	01:01:25	88.4962	66.0505
1	87	01:01:26	88.5014	66.0542
1	88	01:01:27	88.4689	66.0637
1	89	01:01:28	88.4438	66.0743
1	90	01:01:29	88.4674	66.0525
1	91	01:01:30	88.5044	66.0509
1	92	01:01:31	88.4731	66.0515
1	93	01:01:32	88.5372	66.0486
1	94	01:01:33	88.5055	66.0524
1	95	01:01:34	88.4765	66.0721
1	96	01:01:35	88.5506	66.0527
1	97	01:01:36	88.5024	66.0614
1	98	01:01:37	88.4656	66.0663
1	99	01:01:38	88.4896	66.0604
1	100	01:01:39	88.5094	66.0666
1	101	01:01:40	88.5104	66.0561
1	102	01:01:41	88.5351	66.0542
1	103	01:01:42	88.5421	66.0537
1	104	01:01:43	88.5255	66.063
1	105	01:01:44	88.5084	66.0775
1	106	01:01:45	88.5344	66.0687
1	107	01:01:46	88.5098	66.068
1	108	01:01:47	88.5373	66.0604
1	109	01:01:48	88.5411	66.0596
1	110	01:01:49	88.5338	66.0559
1	111	01:01:50	88.5441	66.0652
1	112	01:01:51	88.5334	66.0743
1	113	01:01:52	88.6166	66.0769
1	114	01:01:53	88.5323	66.0769
1	115	01:01:54	88.5637	66.0628
1	116	01:01:55	88.5804	66.0548
1	117	01:01:56	88.5694	66.0649
1	118	01:01:57	88.5588	66.0666
1	119	01:01:58	88.5306	66.0733
1	120	01:01:59	88.5376	66.0781
1	121	01:02:00	88.5565	66.0725
1	122	01:02:01	88.6238	66.0489
1	123	01:02:02	88.5594	66.0502
1	124	01:02:03	88.561	66.0453
1	125	01:02:04	88.5602	66.0622
1	126	01:02:05	88.5941	66.0464
1	127	01:02:06	88.6885	66.0408
1	128	01:02:07	88.5355	66.056
1	129	01:02:08	88.5185	66.0565
1	130	01:02:09	88.4655	66.0685
1	131	01:02:10	88.4911	66.0534
1	132	01:02:11	88.4933	66.0508
1	133	01:02:12	88.4898	66.0561
1	134	01:02:13	88.5495	66.058
1	135	01:02:14	88.54	66.0678
1	136	01:02:15	88.5623	66.0698
1	137	01:02:16	88.5037	66.0558
1	138	01:02:17	88.4765	66.0644
1	139	01:02:18	88.4357	66.0771
1	140	01:02:19	88.4458	66.0797
1	141	01:02:20	88.4768	66.0808
1	142	01:02:21	88.5239	66.0722
1	143	01:02:22	88.5687	66.0693
1	144	01:02:23	88.5737	66.0639
1	145	01:02:24	88.5466	66.0661
1	146	01:02:25	88.5621	66.0679
1	147	01:02:26	88.5838	66.0566
1	148	01:02:27	88.621	66.0536
1	149	01:02:28	88.5664	66.0653
1	150	01:02:29	88.5576	66.0727
1	151	01:02:30	88.5495	66.0762
1	152	01:02:31	88.5245	66.0763
1	153	01:02:32	88.4917	66.0673
1	154	01:02:33	88.486	66.0726
1	155	01:02:34	88.4916	66.0746
1	156	01:02:35	88.5323	66.0728
1	157	01:02:36	88.5174	66.0755
1	158	01:02:37	88.507	66.0766
1	159	01:02:38	88.5333	66.0645
1	160	01:02:39	88.5068	66.0591
1	161	01:02:40	88.4909	66.0635
1	162	01:02:41	88.5188	66.0697
1	163	01:02:42	88.5381	66.0667
1	164	01:02:43	88.5452	66.0601
1	165	01:02:44	88.5474	66.0501
1	166	01:02:45	88.5712	66.0516
1	167	01:02:46	88.5805	66.05
1	168	01:02:47	88.6022	66.0476
1	169	01:02:48	88.6151	66.0425
1	170	01:02:49	88.5788	66.0578
1	171	01:02:50	88.608	66.0431
1	172	01:02:51	88.5973	66.0507
1	173	01:02:52	88.638	66.0451
1	174	01:02:53	88.5897	66.0585
1	175	01:02:54	88.6049	66.0552
1	176	01:02:55	88.6342	66.0569
1	177	01:02:56	88.6264	66.0464
1	178	01:02:57	88.59	66.0544
1	179	01:02:58	88.6255	66.0436
1	180	01:02:59	88.6574	66.0392
1	181	01:03:00	88.6604	66.0365
1	182	01:03:01	88.6762	66.0408
1	183	01:03:02	88.6428	66.0379
1	184	01:03:03	88.6846	66.0302
1	185	01:03:04	88.656	66.036
1	186	01:03:05	88.6406	66.04
1	187	01:03:06	88.6224	66.0477
1	188	01:03:07	88.6087	66.0618
1	189	01:03:08	88.6237	66.0614
1	190	01:03:09	88.6245	66.0643
1	191	01:03:10	88.6184	66.0586
1	192	01:03:11	88.6581	66.0518
1	193	01:03:12	88.7322	66.0454
1	194	01:03:13	88.8657	66.0299
1	195	01:03:14	89.0561	65.9965
1	196	01:03:15	89.3236	65.9698
1	197	01:03:16	89.4011	65.9723
1	198	01:03:17	89.4629	65.9578
1	199	01:03:18	89.4566	65.9644
1	200	01:03:19	89.4467	65.9332
1	201	01:03:20	89.1332	65.9518
1	202	01:03:21	89.053	65.9627
1	203	01:03:22	89.0805	65.9581
1	204	01:03:23	89.099	65.955
1	205	01:03:24	89.0987	65.9601
1	206	01:03:25	89.124	65.9579
1	207	01:03:26	89.163	65.963
1	208	01:03:27	89.0958	65.9405
1	209	01:03:28	88.9562	65.9722
1	210	01:03:29	89.0098	65.9539
1	211	01:03:30	88.8587	65.9995
1	212	01:03:31	88.7248	66.0193
1	213	01:03:32	88.7263	66.0233
1	214	01:03:33	88.7301	66.0179
1	215	01:03:34	88.7699	66.0222
1	216	01:03:35	88.8727	66.0106
1	217	01:03:36	88.9046	65.9897
1	218	01:03:37	88.9831	65.9786
1	219	01:03:38	88.9836	65.9822
1	220	01:03:39	88.9641	65.9975
1	221	01:03:40	89.0053	65.9874
1	222	01:03:41	89.0326	65.9894
1	223	01:03:42	89.16	65.9739
1	224	01:03:43	89.1607	65.9668
1	225	01:03:44	89.1882	65.9822
1	226	01:03:45	89.1069	65.9619
1	227	01:03:46	89.1091	65.9558
1	228	01:03:47	89.0846	65.9503
1	229	01:03:48	89.0405	65.9321
1	230	01:03:49	89.0419	65.93
1	231	01:03:50	89.0344	65.9441
1	232	01:03:51	88.9397	65.9718
1	233	01:03:52	88.9485	65.9615
1	234	01:03:53	88.8931	65.983
1	235	01:03:54	88.7072	66.0197
1	236	01:03:55	88.6415	66.0292
1	237	01:03:56	88.63	66.0351
1	238	01:03:57	88.6861	66.0354
1	239	01:03:58	88.6899	66.0369
1	240	01:03:59	88.6914	66.0333
1	241	01:04:00	88.6857	66.0258
1	242	01:04:01	88.7305	66.0286
1	243	01:04:02	88.6989	66.0276
1	244	01:04:03	88.794	66.0132
1	245	01:04:04	88.9216	65.9832
1	246	01:04:05	89.0051	65.9675
1	247	01:04:06	88.9855	65.9762
1	248	01:04:07	88.9927	65.9953
1	249	01:04:08	89.0351	65.9998
1	250	01:04:09	88.9733	65.9691
1	251	01:04:10	88.9926	65.9748
1	252	01:04:11	88.9819	65.9684
1	253	01:04:12	88.9404	65.9745
1	254	01:04:13	88.8716	65.9801
1	255	01:04:14	88.9059	65.9826
1	256	01:04:15	88.9905	65.973
1	257	01:04:16	88.9314	65.9711
1	258	01:04:17	88.9369	65.9791
1	259	01:04:18	88.8797	65.9902
1	260	01:04:19	88.8925	65.9791
1	261	01:04:20	88.8569	65.987
1	262	01:04:21	88.8464	65.9918
1	263	01:04:22	88.8153	65.9898
1	264	01:04:23	88.798	65.9917
1	265	01:04:24	88.7366	66.0038
1	266	01:04:25	88.7578	66.0062
1	267	01:04:26	88.7287	66.002
1	268	01:04:27	88.6942	66.0056
1	269	01:04:28	88.6895	66.0049
1	270	01:04:29	88.6785	66.0114
1	271	01:04:30	88.6448	66.0095
1	272	01:04:31	88.6519	66.0123
1	273	01:04:32	88.7677	65.9986
1	274	01:04:33	88.7724	65.9855
1	275	01:04:34	89.0057	65.9382
1	276	01:04:35	89.016	65.9357
1	277	01:04:36	88.9653	65.9582
1	278	01:04:37	88.9578	65.9592
1	279	01:04:38	89.0093	65.9569
1	280	01:04:39	89.0329	65.9531
1	281	01:04:40	89.0717	65.9573
1	282	01:04:41	89.0029	65.9449
1	283	01:04:42	88.9607	65.9403
1	284	01:04:43	88.971	65.9389
1	285	01:04:44	88.9847	65.934
1	286	01:04:45	88.9667	65.9318
1	287	01:04:46	89.0204	65.9302
1	288	01:04:47	89.0085	65.9315
1	289	01:04:48	89.0517	65.9398
1	290	01:04:49	89.1075	65.9348
1	291	01:04:50	89.1382	65.9373
1	292	01:04:51	89.1557	65.9421
1	293	01:04:52	89.2263	65.9529
1	294	01:04:53	89.1807	65.9514
1	295	01:04:54	89.1846	65.9493
1	296	01:04:55	89.1632	65.9499
1	297	01:04:56	89.2776	65.9509
1	298	01:04:57	89.1482	65.9449
1	299	01:04:58	89.1221	65.9441
1	300	01:04:59	89.126	65.9503
1	301	01:05:00	89.1171	65.9583
1	302	01:05:01	89.0212	65.9483
1	303	01:05:02	88.9579	65.9582
1	304	01:05:03	88.7304	66.0151
1	305	01:05:04	88.7128	66.0112
1	306	01:05:05	88.817	66.006
1	307	01:05:06	88.8602	66.0015
1	308	01:05:07	88.9133	65.9985
1	309	01:05:08	88.8896	66.008
1	310	01:05:09	88.8601	66.0059
1	311	01:05:10	88.8706	65.9939
1	312	01:05:11	88.9284	65.9963
1	313	01:05:12	88.9315	65.9929
1	314	01:05:13	88.9603	65.9931
1	315	01:05:14	89.0851	65.9671
1	316	01:05:15	88.9552	65.9823
1	317	01:05:16	89.0579	65.9781
1	318	01:05:17	88.9342	65.9906
1	319	01:05:18	88.8743	66.0021
1	320	01:05:19	88.8287	66.0155
1	321	01:05:20	88.7597	66.0237
1	322	01:05:21	88.7321	66.0406
1	323	01:05:22	88.7308	66.0159
1	324	01:05:23	88.8127	65.9894
1	325	01:05:24	88.9715	65.985
1	326	01:05:25	88.948	65.9794
1	327	01:05:26	88.9694	65.9833
1	328	01:05:27	88.9775	65.9854
1	329	01:05:28	88.9635	65.9886
1	330	01:05:29	88.9448	65.9732
1	331	01:05:30	88.9829	65.9669
1	332	01:05:31	88.9786	65.9689
1	333	01:05:32	88.9814	65.9689
1	334	01:05:33	89.0238	65.9654
1	335	01:05:34	88.9863	65.9678
1	336	01:05:35	88.9933	65.959
1	337	01:05:36	89.0083	65.9444
1	338	01:05:37	88.9529	65.9581
1	339	01:05:38	88.8632	65.9743
1	340	01:05:39	88.8848	65.976
1	341	01:05:40	88.8569	65.9895
1	342	01:05:41	88.9409	65.9713
1	343	01:05:42	89.0657	65.9425
1	344	01:05:43	89.0663	65.9524
1	345	01:05:44	89.1008	65.9504
1	346	01:05:45	89.142	65.9493
1	347	01:05:46	89.1651	65.9511
1	348	01:05:47	88.9888	65.9572
1	349	01:05:48	88.9566	65.9711
1	350	01:05:49	89.0201	65.9634
1	351	01:05:50	88.9903	65.9627
1	352	01:05:51	88.9987	65.9638
1	353	01:05:52	89.0219	65.952
1	354	01:05:53	89.048	65.947
1	355	01:05:54	89.0222	65.9475
1	356	01:05:55	89.1535	65.9256
1	357	01:05:56	89.1915	65.9175
1	358	01:05:57	89.1395	65.9203
1	359	01:05:58	89.0271	65.9634
1	360	01:05:59	88.9873	65.9855
1	361	01:06:00	89.0393	65.9886
1	362	01:06:01	89.0761	65.9907
1	363	01:06:02	89.1894	65.965
1	364	01:06:03	89.261	65.9596
1	365	01:06:04	89.3741	65.9602
1	366	01:06:05	89.3741	65.9546
1	367	01:06:06	89.3278	65.9547
1	368	01:06:07	89.4682	65.9144
1	369	01:06:08	89.392	65.8954
1	370	01:06:09	89.3432	65.8988
1	371	01:06:10	89.3009	65.9352
1	372	01:06:11	89.1315	65.9569
1	373	01:06:12	89.143	65.9566
1	374	01:06:13	89.2209	65.949
1	375	01:06:14	89.2302	65.9624
1	376	01:06:15	89.2582	65.9743
1	377	01:06:16	89.1105	65.9638
1	378	01:06:17	88.9186	65.9929
1	379	01:06:18	88.9348	65.9831
1	380	01:06:19	88.9119	65.9996
1	381	01:06:20	88.9296	65.9951
1	382	01:06:21	88.9117	65.9971
1	383	01:06:22	88.9658	65.9888
1	384	01:06:23	88.9732	65.993
1	385	01:06:24	88.9625	65.9917
1	386	01:06:25	88.9279	65.9875
1	387	01:06:26	88.9452	65.9797
1	388	01:06:27	88.9431	65.9804
1	389	01:06:28	89.1359	65.9505
1	390	01:06:29	89.1988	65.945
1	391	01:06:30	89.2356	65.9412
1	392	01:06:31	89.2535	65.9433
1	393	01:06:32	89.2118	65.9491
1	394	01:06:33	89.2314	65.9419
1	395	01:06:34	89.0757	65.9584
1	396	01:06:35	88.9255	65.9808
1	397	01:06:36	88.9658	65.983
1	398	01:06:37	88.969	65.9717
1	399	01:06:38	88.9498	65.9727
1	400	01:06:39	88.9719	65.9604
1	401	01:06:40	88.971	65.968
1	402	01:06:41	89.0379	65.9726
1	403	01:06:42	89.1613	65.9461
1	404	01:06:43	89.3107	65.932
1	405	01:06:44	89.3944	65.9213
1	406	01:06:45	89.3937	65.9216
1	407	01:06:46	89.248	65.9523
1	408	01:06:47	88.9901	65.9749
1	409	01:06:48	88.9918	65.9776
1	410	01:06:49	88.9807	65.975
1	411	01:06:50	89.0781	65.9828
1	412	01:06:51	89.05	65.9759
1	413	01:06:52	89.099	65.9602
1	414	01:06:53	89.1797	65.9574
1	415	01:06:54	89.3275	65.9406
1	416	01:06:55	89.4191	65.9282
1	417	01:06:56	89.5492	65.9226
1	418	01:06:57	89.4737	65.9213
1	419	01:06:58	89.4892	65.9065
1	420	01:06:59	89.4034	65.9143
1	421	01:07:00	89.345	65.9018
1	422	01:07:01	89.3384	65.9007
1	423	01:07:02	89.2732	65.9337
1	424	01:07:03	89.0406	65.971
1	425	01:07:04	89.0836	65.9631
1	426	01:07:05	89.0875	65.971
1	427	01:07:06	89.092	65.9719
1	428	01:07:07	89.0832	65.9709
1	429	01:07:08	89.1459	65.968
1	430	01:07:09	88.9807	65.9844
1	431	01:07:10	88.9971	65.9769
1	432	01:07:11	89.125	65.9572
1	433	01:07:12	89.2063	65.9425
1	434	01:07:13	89.3201	65.927
1	435	01:07:14	89.4269	65.9167
1	436	01:07:15	89.4743	65.9197
1	437	01:07:16	89.4695	65.9204
1	438	01:07:17	89.4874	65.9156
1	439	01:07:18	89.2677	65.9337
1	440	01:07:19	89.0483	65.9675
1	441	01:07:20	89.0973	65.9626
1	442	01:07:21	89.2224	65.9329
1	443	01:07:22	89.3116	65.9289
1	444	01:07:23	89.3723	65.9276
1	445	01:07:24	89.4131	65.9221
1	446	01:07:25	89.4007	65.9273
1	447	01:07:26	89.3865	65.9302
1	448	01:07:27	89.3441	65.9385
1	449	01:07:28	89.3838	65.9224
1	450	01:07:29	89.3703	65.9282
1	451	01:07:30	89.3934	65.923
1	452	01:07:31	89.3747	65.925
1	453	01:07:32	89.3864	65.9243
1	454	01:07:33	89.3497	65.9268
1	455	01:07:34	89.2902	65.9382
1	456	01:07:35	89.2873	65.9338
1	457	01:07:36	89.2442	65.9354
1	458	01:07:37	89.019	65.9609
1	459	01:07:38	88.9964	65.9531
1	460	01:07:39	89.1038	65.9511
1	461	01:07:40	89.1652	65.9306
1	462	01:07:41	89.2813	65.9184
1	463	01:07:42	89.3677	65.8858
1	464	01:07:43	89.376	65.9015
1	465	01:07:44	89.3321	65.9173
1	466	01:07:45	89.3254	65.9233
1	467	01:07:46	89.3394	65.9266
1	468	01:07:47	89.3589	65.9205
1	469	01:07:48	89.4033	65.9192
1	470	01:07:49	89.446	65.9096
1	471	01:07:50	89.3537	65.9196
1	472	01:07:51	89.1707	65.9437
1	473	01:07:52	89.1412	65.9434
1	474	01:07:53	89.0779	65.95
1	475	01:07:54	89.0815	65.9533
1	476	01:07:55	89.0806	65.962
1	477	01:07:56	89.0854	65.9625
1	478	01:07:57	89.0824	65.9744
1	479	01:07:58	89.1243	65.9512
1	480	01:07:59	89.1368	65.9576
1	481	01:08:00	89.1327	65.9549
1	482	01:08:01	89.1469	65.9521
1	483	01:08:02	89.1462	65.9306
1	484	01:08:03	89.1121	65.9454
1	485	01:08:04	89.1325	65.9428
1	486	01:08:05	89.1225	65.938
1	487	01:08:06	89.1513	65.9367
1	488	01:08:07	89.1373	65.9501
1	489	01:08:08	89.1931	65.9412
1	490	01:08:09	89.2253	65.9288
1	491	01:08:10	89.2966	65.9276
1	492	01:08:11	89.319	65.9239
1	493	01:08:12	89.3424	65.9209
1	494	01:08:13	89.3836	65.9146
1	495	01:08:14	89.55	65.8862
1	496	01:08:15	89.5824	65.8895
1	497	01:08:16	89.5369	65.9066
1	498	01:08:17	89.3557	65.9199
1	499	01:08:18	89.3378	65.9326
1	500	01:08:19	89.255	65.9532
1	501	01:08:20	89.2111	65.9516
1	502	01:08:21	89.2268	65.9507
1	503	01:08:22	89.1825	65.9564
1	504	01:08:23	89.0652	65.966
1	505	01:08:24	89.048	65.9778
1	506	01:08:25	89.2739	65.9216
1	507	01:08:26	89.281	65.9263
1	508	01:08:27	89.3475	65.9159
1	509	01:08:28	89.3622	65.9224
1	510	01:08:29	89.3651	65.9185
1	511	01:08:30	89.3484	65.9226
1	512	01:08:31	89.3861	65.909
1	513	01:08:32	89.3759	65.9103
1	514	01:08:33	89.4023	65.9103
1	515	01:08:34	89.4121	65.9179
1	516	01:08:35	89.4295	65.91
1	517	01:08:36	89.3239	65.9123
1	518	01:08:37	89.2931	65.9192
1	519	01:08:38	89.2718	65.9286
1	520	01:08:39	89.2338	65.938
1	521	01:08:40	89.2755	65.9431
1	522	01:08:41	89.3389	65.9295
1	523	01:08:42	89.3637	65.9252
1	524	01:08:43	89.3215	65.9309
1	525	01:08:44	89.2981	65.934
1	526	01:08:45	89.2825	65.9364
1	527	01:08:46	89.224	65.9353
1	528	01:08:47	89.1719	65.9451
1	529	01:08:48	89.2084	65.9349
1	530	01:08:49	89.2332	65.9387
1	531	01:08:50	89.2884	65.9364
1	532	01:08:51	89.2751	65.9386
1	533	01:08:52	89.214	65.9478
1	534	01:08:53	89.1754	65.9503
1	535	01:08:54	89.1607	65.9544
1	536	01:08:55	89.1768	65.958
1	537	01:08:56	89.2659	65.945
1	538	01:08:57	89.2886	65.9425
1	539	01:08:58	89.2846	65.9332
1	540	01:08:59	89.2228	65.9412
1	541	01:09:00	89.2389	65.9433
1	542	01:09:01	89.2481	65.9428
1	543	01:09:02	89.2424	65.9418
1	544	01:09:03	89.2622	65.9467
1	545	01:09:04	89.2449	65.9511
1	546	01:09:05	89.2661	65.9412
1	547	01:09:06	89.2724	65.942
1	548	01:09:07	89.2445	65.9504
1	549	01:09:08	89.2259	65.9532
1	550	01:09:09	89.2206	65.951
1	551	01:09:10	89.2504	65.9427
1	552	01:09:11	89.2741	65.9441
1	553	01:09:12	89.259	65.9463
1	554	01:09:13	89.2888	65.9252
1	555	01:09:14	89.3188	65.9243
1	556	01:09:15	89.3308	65.9246
1	557	01:09:16	89.3443	65.9296
1	558	01:09:17	89.3875	65.9174
1	559	01:09:18	89.4832	65.9146
1	560	01:09:19	89.3395	65.9232
1	561	01:09:20	89.272	65.9201
1	562	01:09:21	89.3362	65.9113
1	563	01:09:22	89.2553	65.9156
1	564	01:09:23	89.2651	65.9184
1	565	01:09:24	89.2849	65.9165
1	566	01:09:25	89.3145	65.92
1	567	01:09:26	89.3308	65.9247
1	568	01:09:27	89.257	65.9202
1	569	01:09:28	89.3302	65.917
1	570	01:09:29	89.269	65.9223
1	571	01:09:30	89.3063	65.9242
1	572	01:09:31	89.3051	65.908
1	573	01:09:32	89.2616	65.9145
1	574	01:09:33	89.2764	65.9113
1	575	01:09:34	89.2655	65.9204
1	576	01:09:35	89.231	65.9152
1	577	01:09:36	89.2225	65.9214
1	578	01:09:37	89.2464	65.9232
1	579	01:09:38	89.2313	65.9294
1	580	01:09:39	89.1826	65.9388
1	581	01:09:40	89.3524	65.9176
1	582	01:09:41	89.2774	65.9194
1	583	01:09:42	89.3295	65.9171
1	584	01:09:43	89.3141	65.9221
1	585	01:09:44	89.3342	65.9075
1	586	01:09:45	89.2988	65.9025
1	587	01:09:46	89.3069	65.9132
1	588	01:09:47	89.2428	65.9187
1	589	01:09:48	89.3173	65.9129
1	590	01:09:49	89.3269	65.9186
1	591	01:09:50	89.3171	65.9253
1	592	01:09:51	89.3405	65.9234
1	593	01:09:52	89.2972	65.9202
1	594	01:09:53	89.2205	65.9313
1	595	01:09:54	89.1885	65.9295
1	596	01:09:55	89.1846	65.9314
1	597	01:09:56	89.1753	65.9322
1	598	01:09:57	89.1911	65.9324
1	599	01:09:58	89.1611	65.9351
1	600	01:09:59	89.2227	65.9318
1	601	01:10:00	89.2092	65.9355
1	602	01:10:01	89.1263	65.946
1	603	01:10:02	89.0765	65.9452
1	604	01:10:03	89.0759	65.9529
1	605	01:10:04	89.195	65.9382
1	606	01:10:05	89.2094	65.9375
1	607	01:10:06	89.2273	65.9394
1	608	01:10:07	89.2966	65.9321
1	609	01:10:08	89.2988	65.9333
1	610	01:10:09	89.3016	65.9302
1	611	01:10:10	89.3065	65.9296
1	612	01:10:11	89.2927	65.939
1	613	01:10:12	89.2753	65.9348
1	614	01:10:13	89.3235	65.9245
1	615	01:10:14	89.3292	65.9288
1	616	01:10:15	89.3211	65.9295
1	617	01:10:16	89.3331	65.9245
1	618	01:10:17	89.3459	65.9295
1	619	01:10:18	89.3393	65.927
1	620	01:10:19	89.2938	65.9329
1	621	01:10:20	89.268	65.9359
1	622	01:10:21	89.235	65.9325
1	623	01:10:22	89.272	65.9366
1	624	01:10:23	89.3038	65.9417
1	625	01:10:24	89.3505	65.9309
1	626	01:10:25	89.3295	65.9302
1	627	01:10:26	89.3526	65.9322
1	628	01:10:27	89.352	65.9228
1	629	01:10:28	89.3594	65.9236
1	630	01:10:29	89.3516	65.9248
1	631	01:10:30	89.3735	65.9194
1	632	01:10:31	89.3641	65.9226
1	633	01:10:32	89.3795	65.9072
1	634	01:10:33	89.3788	65.9125
1	635	01:10:34	89.3086	65.9207
1	636	01:10:35	89.3153	65.9213
1	637	01:10:36	89.2696	65.9278
1	638	01:10:37	89.2807	65.9273
1	639	01:10:38	89.2888	65.9226
1	640	01:10:39	89.2821	65.9269
1	641	01:10:40	89.3056	65.9273
1	642	01:10:41	89.2705	65.9318
1	643	01:10:42	89.2921	65.931
1	644	01:10:43	89.2885	65.929
1	645	01:10:44	89.259	65.939
1	646	01:10:45	89.2073	65.9403
1	647	01:10:46	89.199	65.9418
1	648	01:10:47	89.2275	65.9369
1	649	01:10:48	89.2019	65.936
1	650	01:10:49	89.1677	65.9307
1	651	01:10:50	89.2183	65.917
1	652	01:10:51	89.2668	65.9331
1	653	01:10:52	89.3072	65.9298
1	654	01:10:53	89.3153	65.9262
1	655	01:10:54	89.3008	65.932
1	656	01:10:55	89.2603	65.9432
1	657	01:10:56	89.2587	65.939
1	658	01:10:57	89.24	65.9505
1	659	01:10:58	89.3526	65.931
1	660	01:10:59	89.3584	65.9258
1	661	01:11:00	89.3421	65.9211
1	662	01:11:01	89.343	65.9206
1	663	01:11:02	89.3461	65.9211
1	664	01:11:03	89.3236	65.9251
1	665	01:11:04	89.391	65.9138
1	666	01:11:05	89.3449	65.9317
1	667	01:11:06	89.3478	65.9345
1	668	01:11:07	89.3381	65.9267
1	669	01:11:08	89.3378	65.9234
1	670	01:11:09	89.3038	65.9383
1	671	01:11:10	89.2967	65.949
1	672	01:11:11	89.2812	65.943
1	673	01:11:12	89.3025	65.9391
1	674	01:11:13	89.3485	65.9338
1	675	01:11:14	89.3006	65.9345
1	676	01:11:15	89.3055	65.9308
1	677	01:11:16	89.2832	65.9358
1	678	01:11:17	89.2967	65.934
1	679	01:11:18	89.2696	65.9405
1	680	01:11:19	89.2796	65.9465
1	681	01:11:20	89.3357	65.9341
1	682	01:11:21	89.3359	65.9375
1	683	01:11:22	89.3405	65.9381
1	684	01:11:23	89.3609	65.9366
1	685	01:11:24	89.3437	65.9387
1	686	01:11:25	89.3662	65.9385
1	687	01:11:26	89.3661	65.9355
1	688	01:11:27	89.3707	65.9385
1	689	01:11:28	89.3481	65.9413
1	690	01:11:29	89.3287	65.9386
1	691	01:11:30	89.3394	65.9377
1	692	01:11:31	89.3053	65.9509
1	693	01:11:32	89.3005	65.9543
1	694	01:11:33	89.3298	65.9473
1	695	01:11:34	89.3278	65.9434
1	696	01:11:35	89.3396	65.9418
1	697	01:11:36	89.3532	65.9388
1	698	01:11:37	89.3378	65.9359
1	699	01:11:38	89.3313	65.9389
1	700	01:11:39	89.2569	65.9551
1	701	01:11:40	89.2728	65.9449
1	702	01:11:41	89.2687	65.9561
1	703	01:11:42	89.2597	65.9541
1	704	01:11:43	89.2569	65.9575
1	705	01:11:44	89.2301	65.9725
1	706	01:11:45	89.2133	65.9727
1	707	01:11:46	89.2212	65.9667
1	708	01:11:47	89.2102	65.9693
1	709	01:11:48	89.2067	65.9688
1	710	01:11:49	89.0662	65.9854
1	711	01:11:50	89.0141	66.0127
1	712	01:11:51	89.0023	66.0249
1	713	01:11:52	89.303	65.9443
1	714	01:11:53	89.3052	65.9387
1	715	01:11:54	89.3423	65.9305
1	716	01:11:55	89.3455	65.9277
1	717	01:11:56	89.3784	65.9331
1	718	01:11:57	89.3214	65.9206
1	719	01:11:58	89.322	65.916
1	720	01:11:59	89.3263	65.9256
1	721	01:12:00	89.3321	65.9339
1	722	01:12:01	89.3275	65.9389
1	723	01:12:02	89.2419	65.9332
1	724	01:12:03	89.2488	65.9381
1	725	01:12:04	89.296	65.9467
1	726	01:12:05	89.3711	65.9277
1	727	01:12:06	89.3658	65.9212
1	728	01:12:07	89.3426	65.9422
1	729	01:12:08	89.4085	65.9183
1	730	01:12:09	89.2752	65.9107
1	731	01:12:10	89.3109	65.899
1	732	01:12:11	89.2668	65.9157
1	733	01:12:12	89.3305	65.8912
1	734	01:12:13	89.3066	65.903
1	735	01:12:14	89.3228	65.9026
1	736	01:12:15	89.3296	65.9048
1	737	01:12:16	89.3287	65.9067
1	738	01:12:17	89.3014	65.9082
1	739	01:12:18	89.2618	65.9269
1	740	01:12:19	89.2357	65.9306
1	741	01:12:20	89.183	65.9416
1	742	01:12:21	89.1837	65.9429
1	743	01:12:22	89.1847	65.9417
1	744	01:12:23	89.1899	65.9383
1	745	01:12:24	89.2181	65.9234
1	746	01:12:25	89.2603	65.9128
1	747	01:12:26	89.2005	65.9279
1	748	01:12:27	89.1721	65.9392
1	749	01:12:28	89.1501	65.9499
1	750	01:12:29	89.1835	65.9411
1	751	01:12:30	89.1571	65.9491
1	752	01:12:31	89.2133	65.946
1	753	01:12:32	89.2413	65.9532
1	754	01:12:33	89.2279	65.9676
1	755	01:12:34	89.2789	65.9529
1	756	01:12:35	89.2514	65.9601
1	757	01:12:36	89.2584	65.954
1	758	01:12:37	89.2683	65.9418
1	759	01:12:38	89.2882	65.9414
1	760	01:12:39	89.2783	65.9441
1	761	01:12:40	89.1956	65.9463
1	762	01:12:41	89.2674	65.9377
1	763	01:12:42	89.26	65.9273
1	764	01:12:43	89.2906	65.9147
1	765	01:12:44	89.3	65.9178
1	766	01:12:45	89.3674	65.9064
1	767	01:12:46	89.297	65.9236
1	768	01:12:47	89.3175	65.9128
1	769	01:12:48	89.316	65.9128
1	770	01:12:49	89.3002	65.9171
1	771	01:12:50	89.2534	65.9331
1	772	01:12:51	89.3091	65.9223
1	773	01:12:52	89.2827	65.9275
1	774	01:12:53	89.2531	65.9362
1	775	01:12:54	89.2724	65.9409
1	776	01:12:55	89.3045	65.9377
1	777	01:12:56	89.3616	65.9366
1	778	01:12:57	89.3332	65.9402
1	779	01:12:58	89.3239	65.9408
1	780	01:12:59	89.395	65.9335
1	781	01:13:00	89.3711	65.9379
1	782	01:13:01	89.4228	65.9337
1	783	01:13:02	89.3726	65.9394
1	784	01:13:03	89.2571	65.9379
1	785	01:13:04	89.3003	65.9256
1	786	01:13:05	89.3075	65.9137
1	787	01:13:06	89.2969	65.9201
1	788	01:13:07	89.3115	65.9192
1	789	01:13:08	89.2968	65.9313
1	790	01:13:09	89.2448	65.947
1	791	01:13:10	89.2557	65.9578
1	792	01:13:11	89.2413	65.959
1	793	01:13:12	89.2863	65.9607
1	794	01:13:13	89.323	65.9621
1	795	01:13:14	89.3128	65.9368
1	796	01:13:15	89.3923	65.9236
1	797	01:13:16	89.4116	65.9244
1	798	01:13:17	89.3746	65.9369
1	799	01:13:18	89.3844	65.9382
1	800	01:13:19	89.4108	65.9325
1	801	01:13:20	89.3669	65.9376
1	802	01:13:21	89.4	65.9367
1	803	01:13:22	89.3881	65.9325
1	804	01:13:23	89.3526	65.9171
1	805	01:13:24	89.3459	65.9122
1	806	01:13:25	89.2883	65.9277
1	807	01:13:26	89.2754	65.9308
1	808	01:13:27	89.2713	65.9327
1	809	01:13:28	89.3027	65.9275
1	810	01:13:29	89.31	65.9314
1	811	01:13:30	89.2427	65.9336
1	812	01:13:31	89.2824	65.9225
1	813	01:13:32	89.2783	65.9195
1	814	01:13:33	89.274	65.9256
1	815	01:13:34	89.314	65.914
1	816	01:13:35	89.2876	65.914
1	817	01:13:36	89.3282	65.9056
1	818	01:13:37	89.3124	65.9137
1	819	01:13:38	89.289	65.9149
1	820	01:13:39	89.263	65.9279
1	821	01:13:40	89.2581	65.9283
1	822	01:13:41	89.2362	65.9356
1	823	01:13:42	89.2058	65.9469
1	824	01:13:43	89.2331	65.9425
1	825	01:13:44	89.254	65.9456
1	826	01:13:45	89.2651	65.948
1	827	01:13:46	89.194	65.9567
1	828	01:13:47	89.2532	65.9421
1	829	01:13:48	89.2012	65.9495
1	830	01:13:49	89.182	65.9558
1	831	01:13:50	89.176	65.9631
1	832	01:13:51	89.1713	65.961
1	833	01:13:52	89.1708	65.9651
1	834	01:13:53	89.168	65.9675
1	835	01:13:54	89.2038	65.9594
1	836	01:13:55	89.2544	65.9564
1	837	01:13:56	89.2146	65.9582
1	838	01:13:57	89.2718	65.9568
1	839	01:13:58	89.2917	65.9599
1	840	01:13:59	89.2308	65.9512
1	841	01:14:00	89.2786	65.9326
1	842	01:14:01	89.3091	65.9479
1	843	01:14:02	89.2817	65.9529
1	844	01:14:03	89.3046	65.946
1	845	01:14:04	89.1949	65.9521
1	846	01:14:05	89.3063	65.9208
1	847	01:14:06	89.213	65.9466
1	848	01:14:07	89.225	65.95
1	849	01:14:08	89.1892	65.9647
1	850	01:14:09	89.2882	65.9308
1	851	01:14:10	89.359	65.919
1	852	01:14:11	89.3287	65.9278
1	853	01:14:12	89.3267	65.9229
1	854	01:14:13	89.3137	65.9298
1	855	01:14:14	89.3506	65.9187
1	856	01:14:15	89.2897	65.9299
1	857	01:14:16	89.2235	65.952
1	858	01:14:17	89.2886	65.9397
1	859	01:14:18	89.309	65.9279
1	860	01:14:19	89.3252	65.9227
1	861	01:14:20	89.3333	65.9193
1	862	01:14:21	89.3408	65.9181
1	863	01:14:22	89.3123	65.9203
1	864	01:14:23	89.3465	65.9116
1	865	01:14:24	89.3635	65.909
1	866	01:14:25	89.3264	65.9202
1	867	01:14:26	89.269	65.9348
1	868	01:14:27	89.2609	65.9423
1	869	01:14:28	89.278	65.9324
1	870	01:14:29	89.2753	65.9449
1	871	01:14:30	89.2578	65.9401
1	872	01:14:31	89.2957	65.9338
1	873	01:14:32	89.3276	65.9224
1	874	01:14:33	89.3263	65.9289
1	875	01:14:34	89.2349	65.9487
1	876	01:14:35	89.2711	65.9412
1	877	01:14:36	89.2563	65.956
1	878	01:14:37	89.2492	65.9602
1	879	01:14:38	89.2737	65.9455
1	880	01:14:39	89.2503	65.954
1	881	01:14:40	89.2519	65.9501
1	882	01:14:41	89.2555	65.9504
1	883	01:14:42	89.2585	65.9484
1	884	01:14:43	89.2363	65.9564
1	885	01:14:44	89.2166	65.9672
1	886	01:14:45	89.1667	65.9744
1	887	01:14:46	89.2341	65.9589
1	888	01:14:47	89.2313	65.9537
1	889	01:14:48	89.134	65.9812
1	890	01:14:49	89.1989	65.9672
1	891	01:14:50	89.1809	65.97
1	892	01:14:51	89.2372	65.9483
1	893	01:14:52	89.2654	65.938
1	894	01:14:53	89.2672	65.9418
1	895	01:14:54	89.2824	65.9399
1	896	01:14:55	89.3157	65.9212
1	897	01:14:56	89.3036	65.9206
1	898	01:14:57	89.3147	65.9142
1	899	01:14:58	89.2732	65.9283
1	900	01:14:59	89.3034	65.9213
1	901	01:15:00	89.324	65.9142
1	902	01:15:01	89.2669	65.9319
1	903	01:15:02	89.2605	65.9351
1	904	01:15:03	89.2802	65.9315
1	905	01:15:04	89.2506	65.9364
1	906	01:15:05	89.2672	65.9397
1	907	01:15:06	89.2974	65.9351
1	908	01:15:07	89.2825	65.9433
1	909	01:15:08	89.2871	65.9446
1	910	01:15:09	89.2757	65.9473
1	911	01:15:10	89.2814	65.9479
1	912	01:15:11	89.285	65.9499
1	913	01:15:12	89.262	65.9529
1	914	01:15:13	89.2215	65.9703
1	915	01:15:14	89.2816	65.9578
1	916	01:15:15	89.1844	65.9779
1	917	01:15:16	89.2213	65.962
1	918	01:15:17	89.2629	65.9558
1	919	01:15:18	89.2567	65.9568
1	920	01:15:19	89.2491	65.9566
1	921	01:15:20	89.2579	65.9569
1	922	01:15:21	89.2693	65.9489
1	923	01:15:22	89.3059	65.9367
1	924	01:15:23	89.3021	65.9373
1	925	01:15:24	89.2782	65.9395
1	926	01:15:25	89.2823	65.9498
1	927	01:15:26	89.2345	65.9608
1	928	01:15:27	89.1811	65.9739
1	929	01:15:28	89.2326	65.9675
1	930	01:15:29	89.2995	65.9468
1	931	01:15:30	89.2949	65.9417
1	932	01:15:31	89.299	65.9446
1	933	01:15:32	89.2811	65.9539
1	934	01:15:33	89.2228	65.964
1	935	01:15:34	89.2999	65.9533
1	936	01:15:35	89.299	65.9577
1	937	01:15:36	89.2787	65.9622
1	938	01:15:37	89.2333	65.978
1	939	01:15:38	89.2822	65.9623
1	940	01:15:39	89.1678	65.9989
1	941	01:15:40	89.1512	65.9958
1	942	01:15:41	89.1269	66.0058
1	943	01:15:42	89.1447	66.0011
1	944	01:15:43	89.1881	65.9908
1	945	01:15:44	89.204	65.9968
1	946	01:15:45	89.1756	66.0038
1	947	01:15:46	89.1968	66.0084
1	948	01:15:47	89.2376	66.0058
1	949	01:15:48	89.1707	66.0026
1	950	01:15:49	89.173	66.0026
1	951	01:15:50	89.1506	65.9969
1	952	01:15:51	89.2041	65.9724
1	953	01:15:52	89.1251	66.0058
1	954	01:15:53	89.1734	65.9889
1	955	01:15:54	89.1223	66.0133
1	956	01:15:55	89.0951	66.0102
1	957	01:15:56	89.1021	66.0032
1	958	01:15:57	89.1482	65.995
1	959	01:15:58	89.065	66.0134
1	960	01:15:59	89.0706	66.0129
1	961	01:16:00	89.1506	65.9828
1	962	01:16:01	89.1699	65.9792
1	963	01:16:02	89.2019	65.981
1	964	01:16:03	89.1866	65.9903
1	965	01:16:04	89.1776	66.0049
1	966	01:16:05	89.2182	65.994
1	967	01:16:06	89.201	65.993
1	968	01:16:07	89.2339	65.9909
1	969	01:16:08	89.298	65.9842
1	970	01:16:09	89.226	65.9962
1	971	01:16:10	89.2515	65.9982
1	972	01:16:11	89.1621	66.006
1	973	01:16:12	89.2137	65.9944
1	974	01:16:13	89.2068	65.9861
1	975	01:16:14	89.2451	65.9709
1	976	01:16:15	89.1547	66.0017
1	977	01:16:16	89.1445	66.0102
1	978	01:16:17	89.1839	66.0082
1	979	01:16:18	89.1406	66.0081
1	980	01:16:19	89.1361	66.0106
1	981	01:16:20	89.127	66.0088
1	982	01:16:21	89.1331	66.0029
1	983	01:16:22	89.1753	66.0044
1	984	01:16:23	89.1716	66.0089
1	985	01:16:24	89.1674	66.0038
1	986	01:16:25	89.1515	66.0053
1	987	01:16:26	89.1306	66.0059
1	988	01:16:27	89.187	66.002
1	989	01:16:28	89.1942	65.9919
1	990	01:16:29	89.2113	65.9862
1	991	01:16:30	89.198	65.99
1	992	01:16:31	89.1494	66.0056
1	993	01:16:32	89.1399	65.9965
1	994	01:16:33	89.1667	65.9846
1	995	01:16:34	89.1779	65.9837
1	996	01:16:35	89.1963	65.9817
1	997	01:16:36	89.1867	65.9857
1	998	01:16:37	89.1088	66.0078
1	999	01:16:38	89.1834	66.0027
1	1000	01:16:39	89.1399	66.0008
1	1001	01:16:40	89.1614	65.9861
1	1002	01:16:41	89.1813	65.9826
1	1003	01:16:42	89.1726	65.9878
1	1004	01:16:43	89.1442	65.9982
1	1005	01:16:44	89.1282	65.9919
1	1006	01:16:45	89.1529	65.9908
1	1007	01:16:46	89.1304	66.0026
1	1008	01:16:47	89.1012	66.0107
1	1009	01:16:48	89.1304	66.0049
1	1010	01:16:49	89.1801	65.9944
1	1011	01:16:50	89.216	65.98
1	1012	01:16:51	89.128	66.0063
1	1013	01:16:52	89.1581	66.0088
1	1014	01:16:53	89.152	66.0083
1	1015	01:16:54	89.1151	66.0178
1	1016	01:16:55	89.099	66.0259
1	1017	01:16:56	89.1337	66.0166
1	1018	01:16:57	89.121	66.0198
1	1019	01:16:58	89.1175	66.0216
1	1020	01:16:59	89.199	66.0055
1	1021	01:17:00	89.1542	66.014
1	1022	01:17:01	89.1835	66.0083
1	1023	01:17:02	89.15	66.0113
1	1024	01:17:03	89.1511	66.0073
1	1025	01:17:04	89.0664	66.0239
1	1026	01:17:05	88.9894	66.0357
1	1027	01:17:06	89.034	66.0185
1	1028	01:17:07	89.0252	66.0245
1	1029	01:17:08	88.9945	66.0385
1	1030	01:17:09	88.968	66.056
1	1031	01:17:10	89.0359	66.0347
1	1032	01:17:11	89.077	66.0193
1	1033	01:17:12	89.1451	66.0077
1	1034	01:17:13	89.2058	65.9979
1	1035	01:17:14	89.2194	65.9953
1	1036	01:17:15	89.2719	65.9713
1	1037	01:17:16	89.2872	65.961
1	1038	01:17:17	89.2642	65.9676
1	1039	01:17:18	89.2438	65.9714
1	1040	01:17:19	89.279	65.9644
1	1041	01:17:20	89.1766	65.9904
1	1042	01:17:21	89.1224	66.0139
1	1043	01:17:22	89.178	66.0001
1	1044	01:17:23	89.132	66.0116
1	1045	01:17:24	89.162	65.9981
1	1046	01:17:25	89.1738	66.0006
1	1047	01:17:26	89.1638	66.0027
1	1048	01:17:27	89.165	66.006
1	1049	01:17:28	89.1665	65.9994
1	1050	01:17:29	89.1855	65.995
1	1051	01:17:30	89.2099	65.9908
1	1052	01:17:31	89.2318	65.9884
1	1053	01:17:32	89.1858	65.9998
1	1054	01:17:33	89.2063	65.9912
1	1055	01:17:34	89.2078	65.9917
1	1056	01:17:35	89.2425	65.9707
1	1057	01:17:36	89.2688	65.9658
1	1058	01:17:37	89.2767	65.9625
1	1059	01:17:38	89.2992	65.9553
1	1060	01:17:39	89.2974	65.9565
1	1061	01:17:40	89.3091	65.9529
1	1062	01:17:41	89.2622	65.9728
1	1063	01:17:42	89.2613	65.9737
1	1064	01:17:43	89.2298	65.9858
1	1065	01:17:44	89.2074	65.9862
1	1066	01:17:45	89.2318	65.9776
1	1067	01:17:46	89.2511	65.9858
1	1068	01:17:47	89.2365	65.9864
1	1069	01:17:48	89.1989	65.9976
1	1070	01:17:49	89.2047	65.9845
1	1071	01:17:50	89.1575	65.991
1	1072	01:17:51	89.1368	66.0044
1	1073	01:17:52	89.098	66.0148
1	1074	01:17:53	89.0842	66.0055
1	1075	01:17:54	89.1977	65.9836
1	1076	01:17:55	89.1655	65.9943
1	1077	01:17:56	89.1655	65.9958
1	1078	01:17:57	89.1449	65.9968
1	1079	01:17:58	89.1704	65.9896
1	1080	01:17:59	89.1241	65.993
1	1081	01:18:00	89.2082	65.983
1	1082	01:18:01	89.1324	66.0003
1	1083	01:18:02	89.1734	65.9965
1	1084	01:18:03	89.1452	66.0094
1	1085	01:18:04	89.1612	66.0109
1	1086	01:18:05	89.1051	66.0272
1	1087	01:18:06	89.1337	66.0191
1	1088	01:18:07	89.1552	66.0083
1	1089	01:18:08	89.1591	66.0116
1	1090	01:18:09	89.0784	66.0247
1	1091	01:18:10	89.1014	66.0276
1	1092	01:18:11	89.1019	66.0256
1	1093	01:18:12	89.1339	66.0202
1	1094	01:18:13	89.0991	66.0256
1	1095	01:18:14	89.1553	66.0162
1	1096	01:18:15	89.1201	66.0196
1	1097	01:18:16	89.1744	66.0066
1	1098	01:18:17	89.18	65.9963
1	1099	01:18:18	89.1277	66.014
1	1100	01:18:19	89.1693	66.0004
1	1101	01:18:20	89.1538	66.0014
1	1102	01:18:21	89.2171	65.9816
1	1103	01:18:22	89.2011	65.9868
1	1104	01:18:23	89.1913	65.9854
1	1105	01:18:24	89.1804	65.992
1	1106	01:18:25	89.1872	65.989
1	1107	01:18:26	89.2431	65.9795
1	1108	01:18:27	89.2638	65.9725
1	1109	01:18:28	89.2381	65.9755
1	1110	01:18:29	89.2507	65.9797
1	1111	01:18:30	89.2094	65.9868
1	1112	01:18:31	89.1575	65.9995
1	1113	01:18:32	89.194	65.9908
1	1114	01:18:33	89.2264	65.9865
1	1115	01:18:34	89.2163	65.9821
1	1116	01:18:35	89.2482	65.9779
1	1117	01:18:36	89.2161	65.982
1	1118	01:18:37	89.2132	65.98
1	1119	01:18:38	89.1916	65.9876
1	1120	01:18:39	89.1686	65.991
1	1121	01:18:40	89.1648	65.9872
1	1122	01:18:41	89.1496	65.9896
1	1123	01:18:42	89.199	65.9846
1	1124	01:18:43	89.1383	65.9971
1	1125	01:18:44	89.1463	66.0076
1	1126	01:18:45	89.1729	65.9964
1	1127	01:18:46	89.1531	66.0023
1	1128	01:18:47	89.215	65.9953
1	1129	01:18:48	89.2408	65.9928
1	1130	01:18:49	89.2121	65.9938
1	1131	01:18:50	89.1668	65.9967
1	1132	01:18:51	89.18	65.9924
1	1133	01:18:52	89.2164	65.9858
1	1134	01:18:53	89.225	65.9843
1	1135	01:18:54	89.2305	65.9814
1	1136	01:18:55	89.2462	65.9861
1	1137	01:18:56	89.2373	65.9843
1	1138	01:18:57	89.214	65.988
1	1139	01:18:58	89.2376	65.9772
1	1140	01:18:59	89.2259	65.98
1	1141	01:19:00	89.2263	65.9844
1	1142	01:19:01	89.1954	65.9856
1	1143	01:19:02	89.2328	65.9839
1	1144	01:19:03	89.2371	65.982
1	1145	01:19:04	89.1899	65.9871
1	1146	01:19:05	89.2161	65.9784
1	1147	01:19:06	89.2337	65.9844
1	1148	01:19:07	89.2436	65.9801
1	1149	01:19:08	89.1837	65.9904
1	1150	01:19:09	89.201	65.9855
1	1151	01:19:10	89.2068	65.9916
1	1152	01:19:11	89.2126	65.9885
1	1153	01:19:12	89.2151	65.9912
1	1154	01:19:13	89.2382	65.9841
1	1155	01:19:14	89.2394	65.9855
1	1156	01:19:15	89.2165	65.9918
1	1157	01:19:16	89.2348	65.9825
1	1158	01:19:17	89.211	65.9921
1	1159	01:19:18	89.206	65.9917
1	1160	01:19:19	89.2193	65.9888
1	1161	01:19:20	89.2021	65.9912
1	1162	01:19:21	89.2261	65.9851
1	1163	01:19:22	89.209	65.9907
1	1164	01:19:23	89.2349	65.9908
1	1165	01:19:24	89.2211	65.9918
1	1166	01:19:25	89.1447	66.0115
1	1167	01:19:26	89.1986	66.0031
1	1168	01:19:27	89.1969	65.9979
1	1169	01:19:28	89.1488	65.9986
1	1170	01:19:29	89.1878	65.9867
1	1171	01:19:30	89.1861	65.9909
1	1172	01:19:31	89.1681	65.9899
1	1173	01:19:32	89.2142	65.989
1	1174	01:19:33	89.2325	65.9932
1	1175	01:19:34	89.2429	65.9867
1	1176	01:19:35	89.2847	65.98
1	1177	01:19:36	89.315	65.9666
1	1178	01:19:37	89.429	65.9378
1	1179	01:19:38	89.4446	65.9441
1	1180	01:19:39	89.3522	65.9651
1	1181	01:19:40	89.3923	65.9534
1	1182	01:19:41	89.386	65.9578
1	1183	01:19:42	89.4348	65.9437
1	1184	01:19:43	89.4155	65.9503
1	1185	01:19:44	89.351	65.9624
1	1186	01:19:45	89.3055	65.9732
1	1187	01:19:46	89.3355	65.9696
1	1188	01:19:47	89.3359	65.9735
1	1189	01:19:48	89.2235	65.9961
1	1190	01:19:49	89.2942	65.9843
1	1191	01:19:50	89.2082	65.9992
1	1192	01:19:51	89.1885	66.0038
1	1193	01:19:52	89.1075	66.0298
1	1194	01:19:53	89.0557	66.0398
1	1195	01:19:54	89.0866	66.037
1	1196	01:19:55	89.1626	66.0038
1	1197	01:19:56	89.0564	66.0144
1	1198	01:19:57	89.0379	66.0148
1	1199	01:19:58	88.9602	66.0281
1	1200	01:19:59	89.0191	66.0102
1	1201	01:20:00	89.0216	66.0244
1	1202	01:20:04	89.0371	66.0195
1	1203	01:20:05	88.9377	66.044
1	1204	01:20:05	88.9439	66.0484
1	1205	01:20:06	88.8617	66.0687
1	1206	01:20:06	88.9664	66.051
1	1207	01:20:06	88.9522	66.0526
1	1208	01:20:07	88.9654	66.0478
1	1209	01:20:08	88.8616	66.0779
1	1210	01:20:09	88.9264	66.0496
1	1211	01:20:10	88.9324	66.0597
1	1212	01:20:11	88.9532	66.044
1	1213	01:20:12	88.9588	66.0482
1	1214	01:20:13	88.9486	66.046
1	1215	01:20:14	88.9728	66.0448
1	1216	01:20:15	88.9404	66.0499
1	1217	01:20:16	88.9608	66.0477
1	1218	01:20:17	88.9537	66.0525
1	1219	01:20:18	88.9976	66.036
1	1220	01:20:19	89.0233	66.0358
1	1221	01:20:20	88.9804	66.0529
1	1222	01:20:21	88.9477	66.051
1	1223	01:20:22	88.9573	66.0487
1	1224	01:20:23	89.0277	66.0404
1	1225	01:20:24	88.9777	66.0437
1	1226	01:20:25	88.9882	66.045
1	1227	01:20:26	88.99	66.0476
1	1228	01:20:27	88.9237	66.071
1	1229	01:20:28	88.9565	66.0539
1	1230	01:20:29	88.9264	66.0644
1	1231	01:20:30	88.9245	66.0736
1	1232	01:20:31	88.9235	66.0719
1	1233	01:20:32	88.865	66.0885
1	1234	01:20:33	88.9083	66.0736
1	1235	01:20:34	88.9415	66.0587
1	1236	01:20:35	88.8912	66.0745
1	1237	01:20:36	88.8446	66.0884
1	1238	01:20:37	88.8829	66.0794
1	1239	01:20:38	88.8765	66.0854
1	1240	01:20:39	88.9082	66.0805
1	1241	01:20:40	88.8864	66.0827
1	1242	01:20:41	88.8932	66.0749
1	1243	01:20:42	88.9365	66.0584
1	1244	01:20:43	88.9831	66.0457
1	1245	01:20:44	89.0277	66.0369
1	1246	01:20:45	89.0326	66.0374
1	1247	01:20:46	88.9383	66.0598
1	1248	01:20:47	88.9248	66.0576
1	1249	01:20:48	88.9985	66.0387
1	1250	01:20:49	88.978	66.0487
1	1251	01:20:50	89.0238	66.0297
1	1252	01:20:51	88.9865	66.037
1	1253	01:20:52	88.9622	66.0442
1	1254	01:20:53	88.9665	66.0471
1	1255	01:20:54	88.9866	66.0439
1	1256	01:20:55	88.9861	66.0407
1	1257	01:20:56	88.982	66.0353
1	1258	01:20:57	88.9852	66.0364
1	1259	01:20:58	89.0135	66.0279
1	1260	01:20:59	89.0068	66.0373
1	1261	01:21:00	88.9331	66.0475
1	1262	01:21:01	88.9085	66.0517
1	1263	01:21:02	88.8975	66.0556
1	1264	01:21:03	88.8503	66.0668
1	1265	01:21:04	88.8598	66.0671
1	1266	01:21:05	88.8708	66.0776
1	1267	01:21:06	88.8791	66.079
1	1268	01:21:07	88.8361	66.0891
1	1269	01:21:08	88.8635	66.0809
1	1270	01:21:09	88.765	66.0969
1	1271	01:21:10	88.6853	66.1085
1	1272	01:21:11	88.6566	66.1147
1	1273	01:21:12	88.6758	66.1105
1	1274	01:21:13	88.6636	66.1224
1	1275	01:21:14	88.6839	66.1205
1	1276	01:21:15	88.6527	66.1169
1	1277	01:21:16	88.6857	66.1037
1	1278	01:21:17	88.7199	66.094
1	1279	01:21:18	88.7447	66.0879
1	1280	01:21:19	88.7572	66.0929
1	1281	01:21:20	88.7982	66.0796
1	1282	01:21:21	90.942	65.5786
1	1283	01:21:22	90.907	65.5697
1	1284	01:21:23	90.8955	65.5832
1	1285	01:21:24	90.9481	65.5744
1	1286	01:21:25	91.0137	65.5744
1	1287	01:21:26	91.0219	65.5739
1	1288	01:21:27	91.0396	65.5718
1	1289	01:21:28	90.9602	65.5723
1	1290	01:21:29	90.9129	65.5749
1	1291	01:21:30	90.9306	65.5811
1	1292	01:21:31	90.9151	65.5729
1	1293	01:21:32	90.991	65.5765
1	1294	01:21:33	90.9593	65.576
1	1295	01:21:34	91.0423	65.578
1	1296	01:21:35	91.0275	65.5739
1	1297	01:21:36	90.9968	65.58
1	1298	01:21:37	90.976	65.5678
1	1299	01:21:38	91.0443	65.5688
1	1300	01:21:39	91.1175	65.5714
1	1301	01:21:40	91.1257	65.5724
1	1302	01:21:41	91.1445	65.5699
1	1303	01:21:42	91.1515	65.5709
1	1304	01:21:43	91.2004	65.5586
1	1305	01:21:44	91.2369	65.5117
1	1306	01:21:45	91.4284	65.4831
1	1307	01:21:46	91.6466	65.4282
1	1308	01:21:47	91.8076	65.4119
1	1309	01:21:48	91.8379	65.42
1	1310	01:21:49	91.8228	65.4329
1	1311	01:21:50	91.7633	65.4422
1	1312	01:21:51	91.7466	65.4433
1	1313	01:21:52	91.7815	65.4463
1	1314	01:21:53	91.6713	65.4443
1	1315	01:21:54	91.5927	65.4613
1	1316	01:21:55	91.4594	65.4876
1	1317	01:21:56	91.2108	65.5389
1	1318	01:21:57	91.2147	65.5518
1	1319	01:21:58	91.2573	65.551
1	1320	01:21:59	91.0553	65.5529
1	1321	01:22:00	91.0258	65.5461
1	1322	01:22:01	91.0117	65.5465
1	1323	01:22:02	91.1043	65.5361
1	1324	01:22:03	91.0955	65.5315
1	1325	01:22:04	91.0823	65.5633
1	1326	01:22:05	91.1073	65.5637
1	1327	01:22:06	91.0934	65.5633
1	1328	01:22:07	91.122	65.5678
1	1329	01:22:08	91.0771	65.5598
1	1330	01:22:09	91.0713	65.5562
1	1331	01:22:10	90.991	65.5639
1	1332	01:22:11	90.8974	65.5688
1	1333	01:22:12	90.8627	65.5811
1	1334	01:22:13	90.8589	65.5795
1	1335	01:22:14	90.8666	65.5683
1	1336	01:22:15	90.9046	65.5749
1	1337	01:22:16	90.9843	65.574
1	1338	01:22:17	91.0118	65.5673
1	1339	01:22:18	91.0702	65.5668
1	1340	01:22:19	91.0444	65.5689
1	1341	01:22:20	91.0696	65.57
1	1342	01:22:21	91.07	65.5745
1	1343	01:22:22	90.9817	65.5633
1	1344	01:22:23	90.9057	65.577
1	1345	01:22:24	90.8285	65.577
1	1346	01:22:25	90.6827	65.5918
1	1347	01:22:26	90.792	65.5739
1	1348	01:22:27	90.8557	65.5755
1	1349	01:22:28	90.8441	65.5644
1	1350	01:22:29	90.8461	65.5775
1	1351	01:22:30	90.8074	65.5765
1	1352	01:22:31	90.8081	65.5878
1	1353	01:22:32	90.8422	65.5749
1	1354	01:22:33	90.8793	65.5754
1	1355	01:22:34	90.8311	65.5872
1	1356	01:22:35	90.8195	65.5979
1	1357	01:22:36	90.9251	65.5805
1	1358	01:22:37	90.982	65.5699
1	1359	01:22:38	90.884	65.5735
1	1360	01:22:39	90.9242	65.5725
1	1361	01:22:40	90.9626	65.5663
1	1362	01:22:41	91.0164	65.5597
1	1363	01:22:42	91.0433	65.5568
1	1364	01:22:43	91.0739	65.5674
1	1365	01:22:44	91.0435	65.5671
1	1366	01:22:45	91.0685	65.5739
1	1367	01:22:46	91.0868	65.572
1	1368	01:22:47	91.1133	65.5735
1	1369	01:22:48	91.0752	65.57
1	1370	01:22:49	90.9928	65.573
1	1371	01:22:50	90.9901	65.5701
1	1372	01:22:51	90.9366	65.5789
1	1373	01:22:52	91.0162	65.5696
1	1374	01:22:53	91.0395	65.5636
1	1375	01:22:54	91.0053	65.5668
1	1376	01:22:55	91.0152	65.5662
1	1377	01:22:56	90.9613	65.5842
1	1378	01:22:57	91.0209	65.5842
1	1379	01:22:58	91.0818	65.571
1	1380	01:22:59	91.089	65.5653
1	1381	01:23:00	91.0474	65.5745
1	1382	01:23:01	91.0223	65.5612
1	1383	01:23:02	91.029	65.5736
1	1384	01:23:03	91.1508	65.5637
1	1385	01:23:04	91.2248	65.5602
1	1386	01:23:05	91.2894	65.557
1	1387	01:23:06	91.3469	65.5537
1	1388	01:23:07	91.4472	65.5284
1	1389	01:23:08	91.5396	65.5306
1	1390	01:23:09	91.5405	65.5484
1	1391	01:23:10	91.5768	65.5483
1	1392	01:23:11	91.604	65.5548
1	1393	01:23:12	91.6209	65.5567
1	1394	01:23:13	91.6383	65.5527
1	1395	01:23:14	91.6408	65.5588
1	1396	01:23:15	91.6209	65.5591
1	1397	01:23:16	91.6179	65.5578
1	1398	01:23:17	91.6036	65.5574
1	1399	01:23:18	91.5711	65.5559
1	1400	01:23:19	91.4822	65.5379
1	1401	01:23:20	91.5888	65.5123
1	1402	01:23:21	91.6134	65.5142
1	1403	01:23:22	91.6216	65.5168
1	1404	01:23:23	91.6162	65.5311
1	1405	01:23:24	91.5915	65.5206
1	1406	01:23:25	91.5783	65.5112
1	1407	01:23:26	91.5657	65.5035
1	1408	01:23:27	91.5612	65.499
1	1409	01:23:28	91.589	65.4812
1	1410	01:23:29	91.6035	65.4628
1	1411	01:23:30	91.7048	65.4351
1	1412	01:23:31	91.7976	65.4146
1	1413	01:23:32	91.7813	65.4061
1	1414	01:23:33	91.7772	65.4091
1	1415	01:23:34	91.7833	65.4322
1	1416	01:23:35	91.7713	65.4417
1	1417	01:23:36	91.7728	65.4435
1	1418	01:23:37	91.782	65.4418
1	1419	01:23:38	91.7686	65.44
1	1420	01:23:39	91.811	65.4396
1	1421	01:23:40	91.8974	65.4414
1	1422	01:23:41	91.8645	65.4302
1	1423	01:23:42	91.7665	65.4381
1	1424	01:23:43	91.7538	65.4423
1	1425	01:23:44	91.7239	65.4595
1	1426	01:23:45	91.7362	65.4501
1	1427	01:23:46	91.6286	65.4412
1	1428	01:23:47	91.4677	65.4643
1	1429	01:23:48	91.2674	65.5013
1	1430	01:23:49	91.2192	65.5118
1	1431	01:23:50	91.3179	65.5173
1	1432	01:23:51	91.4234	65.5056
1	1433	01:23:52	91.4676	65.5028
1	1434	01:23:53	91.5382	65.4828
1	1435	01:23:54	91.5462	65.4816
1	1436	01:23:55	91.5081	65.4914
1	1437	01:23:56	91.4822	65.4889
1	1438	01:23:57	91.5516	65.4941
1	1439	01:23:58	91.6015	65.4825
1	1440	01:23:59	91.6618	65.4786
1	1441	01:24:00	91.632	65.4546
1	1442	01:24:01	91.559	65.4872
1	1443	01:24:02	91.5437	65.4865
1	1444	01:24:03	91.5957	65.4858
1	1445	01:24:04	91.6084	65.4897
1	1446	01:24:05	91.6065	65.5023
1	1447	01:24:06	91.6496	65.4995
1	1448	01:24:07	91.6457	65.4995
1	1449	01:24:08	91.6269	65.4628
1	1450	01:24:09	91.6219	65.457
1	1451	01:24:10	91.6223	65.4643
1	1452	01:24:11	91.6332	65.4613
1	1453	01:24:12	91.6572	65.4472
1	1454	01:24:13	91.6518	65.4447
1	1455	01:24:14	91.6848	65.444
1	1456	01:24:15	91.6606	65.4467
1	1457	01:24:16	91.6461	65.4488
1	1458	01:24:17	91.6355	65.4575
1	1459	01:24:18	91.6112	65.4523
1	1460	01:24:19	91.6449	65.4538
1	1461	01:24:20	91.6212	65.4533
1	1462	01:24:21	91.5923	65.4545
1	1463	01:24:22	91.6388	65.4559
1	1464	01:24:23	91.6093	65.4482
1	1465	01:24:24	91.6418	65.4415
1	1466	01:24:25	91.6529	65.443
1	1467	01:24:26	91.6388	65.442
1	1468	01:24:27	91.6379	65.4498
1	1469	01:24:28	91.648	65.4536
1	1470	01:24:29	91.6743	65.4483
1	1471	01:24:30	91.653	65.4533
1	1472	01:24:31	91.6128	65.4594
1	1473	01:24:32	91.6534	65.473
1	1474	01:24:33	91.6538	65.4624
1	1475	01:24:34	91.6358	65.4455
1	1476	01:24:35	91.6255	65.4466
1	1477	01:24:36	91.6373	65.4508
1	1478	01:24:37	91.6395	65.4513
1	1479	01:24:38	91.6141	65.4595
1	1480	01:24:39	91.6093	65.4589
1	1481	01:24:40	91.5334	65.4783
1	1482	01:24:41	91.5535	65.4835
1	1483	01:24:42	91.5813	65.4696
1	1484	01:24:43	91.6157	65.4716
1	1485	01:24:44	91.6465	65.4576
1	1486	01:24:45	91.6464	65.4599
1	1487	01:24:46	91.659	65.4571
1	1488	01:24:47	91.6461	65.4628
1	1489	01:24:48	91.7358	65.4535
1	1490	01:24:49	91.7424	65.4589
1	1491	01:24:50	91.7307	65.4493
1	1492	01:24:51	91.7428	65.4469
1	1493	01:24:52	91.7473	65.4404
1	1494	01:24:53	91.6941	65.4553
1	1495	01:24:54	91.6281	65.4869
1	1496	01:24:55	91.6649	65.4868
1	1497	01:24:56	91.6161	65.4865
1	1498	01:24:57	91.6089	65.478
1	1499	01:24:58	91.6349	65.472
1	1500	01:24:59	91.6265	65.4682
1	1501	01:25:00	91.6854	65.4467
1	1502	01:25:01	91.7642	65.4403
1	1503	01:25:02	91.7337	65.4351
1	1504	01:25:03	91.7543	65.4402
1	1505	01:25:04	91.7617	65.4309
1	1506	01:25:05	91.7115	65.4199
1	1507	01:25:06	91.7009	65.4403
1	1508	01:25:07	91.7225	65.4437
1	1509	01:25:08	91.6925	65.4424
1	1510	01:25:09	91.7072	65.4447
1	1511	01:25:10	91.6831	65.4458
1	1512	01:25:11	91.6826	65.451
1	1513	01:25:12	91.7191	65.4566
1	1514	01:25:13	91.7405	65.4473
1	1515	01:25:14	91.7766	65.4443
1	1516	01:25:15	91.803	65.4464
1	1517	01:25:16	91.7979	65.4581
1	1518	01:25:17	91.6916	65.4589
1	1519	01:25:18	91.6996	65.4583
1	1520	01:25:19	91.6842	65.444
1	1521	01:25:20	91.7073	65.4445
1	1522	01:25:21	91.7026	65.4431
1	1523	01:25:22	91.6687	65.4415
1	1524	01:25:23	91.6764	65.4408
1	1525	01:25:24	91.6809	65.4377
1	1526	01:25:25	91.7757	65.4205
1	1527	01:25:26	91.7153	65.4358
1	1528	01:25:27	91.6872	65.442
1	1529	01:25:28	91.6652	65.4351
1	1530	01:25:29	91.6954	65.4378
1	1531	01:25:30	91.682	65.4405
1	1532	01:25:31	91.7326	65.4426
1	1533	01:25:32	91.7583	65.4423
1	1534	01:25:33	91.7543	65.4455
1	1535	01:25:34	91.7586	65.445
1	1536	01:25:35	91.7508	65.4534
1	1537	01:25:36	91.7519	65.4694
1	1538	01:25:37	91.7206	65.4759
1	1539	01:25:38	91.7747	65.4576
1	1540	01:25:39	91.7044	65.4443
1	1541	01:25:40	91.7253	65.4446
1	1542	01:25:41	91.7264	65.4415
1	1543	01:25:42	91.7119	65.4444
1	1544	01:25:43	91.7301	65.4441
1	1545	01:25:44	91.7049	65.4543
1	1546	01:25:45	91.6987	65.452
1	1547	01:25:46	91.6236	65.4605
1	1548	01:25:47	91.6902	65.46
1	1549	01:25:48	91.7033	65.4576
1	1550	01:25:49	91.7063	65.4539
1	1551	01:25:50	91.71	65.4504
1	1552	01:25:51	91.6974	65.4454
1	1553	01:25:52	91.6931	65.4449
1	1554	01:25:53	91.6727	65.4515
1	1555	01:25:54	91.636	65.4461
1	1556	01:25:55	91.6445	65.4438
1	1557	01:25:56	91.6592	65.4446
1	1558	01:25:57	91.6771	65.439
1	1559	01:25:58	91.6876	65.438
1	1560	01:25:59	91.7077	65.4307
1	1561	01:26:00	91.694	65.4373
1	1562	01:26:01	91.7298	65.4461
1	1563	01:26:02	91.6496	65.4403
1	1564	01:26:03	91.6459	65.4421
1	1565	01:26:04	91.6895	65.4432
1	1566	01:26:05	91.6922	65.4487
1	1567	01:26:06	91.6959	65.4496
1	1568	01:26:07	91.6735	65.4424
1	1569	01:26:08	91.6792	65.4424
1	1570	01:26:09	91.702	65.4377
1	1571	01:26:10	91.679	65.4374
1	1572	01:26:11	91.6913	65.4384
1	1573	01:26:12	91.6825	65.4408
1	1574	01:26:13	91.6713	65.4397
1	1575	01:26:14	91.6934	65.4457
1	1576	01:26:15	91.6597	65.4417
1	1577	01:26:16	91.6157	65.4467
1	1578	01:26:17	91.704	65.4402
1	1579	01:26:18	91.7053	65.44
1	1580	01:26:19	91.6784	65.4494
1	1581	01:26:20	91.6987	65.4496
1	1582	01:26:21	91.7038	65.4476
1	1583	01:26:22	91.7233	65.4464
1	1584	01:26:23	91.7366	65.4523
1	1585	01:26:24	91.7242	65.4432
1	1586	01:26:25	91.6823	65.4421
1	1587	01:26:26	91.7044	65.4179
1	1588	01:26:27	91.6551	65.4332
1	1589	01:26:28	91.6413	65.4497
1	1590	01:26:29	91.6465	65.4454
1	1591	01:26:30	91.6926	65.4416
1	1592	01:26:31	91.6994	65.4428
1	1593	01:26:32	91.7364	65.4568
1	1594	01:26:33	91.6083	65.4396
1	1595	01:26:34	91.6219	65.4436
1	1596	01:26:35	91.6097	65.4516
1	1597	01:26:36	91.6454	65.4495
1	1598	01:26:37	91.6429	65.4498
1	1599	01:26:38	91.6221	65.4643
1	1600	01:26:39	91.6217	65.4833
1	1601	01:26:40	91.6635	65.4895
1	1602	01:26:41	91.754	65.4806
1	1603	01:26:42	91.7909	65.4875
1	1604	01:26:43	91.8612	65.4802
1	1605	01:26:44	91.8669	65.481
1	1606	01:26:45	91.9465	65.4584
1	1607	01:26:46	92.0121	65.4153
1	1608	01:26:47	92.1806	65.3843
1	1609	01:26:48	92.273	65.3803
1	1610	01:26:49	92.2918	65.3884
1	1611	01:26:50	92.3164	65.389
1	1612	01:26:51	92.4051	65.3801
1	1613	01:26:52	92.3721	65.3909
1	1614	01:26:53	92.4954	65.3707
1	1615	01:26:54	92.5346	65.3721
1	1616	01:26:55	92.5793	65.3761
1	1617	01:26:56	92.7157	65.3637
1	1618	01:26:57	92.7895	65.3909
1	1619	01:26:58	92.8641	65.4029
1	1620	01:26:59	93.0766	65.4261
1	1621	01:27:00	93.3902	65.4446
1	1622	01:27:01	93.506	65.4688
1	1623	01:27:02	93.7111	65.5064
1	1624	01:27:03	93.767	65.513
1	1625	01:27:04	93.7528	65.5133
1	1626	01:27:05	93.8532	65.5192
1	1627	01:27:06	93.8904	65.5268
1	1628	01:27:07	93.9026	65.5281
1	1629	01:27:08	93.9805	65.5268
1	1630	01:27:09	93.9784	65.5417
1	1631	01:27:10	94.0694	65.547
1	1632	01:27:11	94.1235	65.5454
1	1633	01:27:12	94.1495	65.5463
1	1634	01:27:13	94.2284	65.5509
1	1635	01:27:14	94.2754	65.5774
1	1636	01:27:15	94.3402	65.5942
1	1637	01:27:16	94.4797	65.6414
1	1638	01:27:17	94.5704	65.6643
1	1639	01:27:18	94.5991	65.6636
1	1640	01:27:19	94.626	65.6844
1	1641	01:27:20	94.6559	65.6943
1	1642	01:27:21	94.6644	65.709
1	1643	01:27:22	94.6148	65.712
1	1644	01:27:23	94.6302	65.725
1	1645	01:27:24	94.6423	65.7352
1	1646	01:27:25	94.6342	65.75
1	1647	01:27:26	94.6092	65.7387
1	1648	01:27:27	94.5133	65.6485
1	1649	01:27:28	94.5271	65.6316
1	1650	01:27:29	94.4746	65.6087
1	1651	01:27:30	94.5769	65.626
1	1652	01:27:31	94.6703	65.6483
1	1653	01:27:32	94.656	65.6388
1	1654	01:27:33	94.7042	65.6374
1	1655	01:27:34	94.7034	65.6418
1	1656	01:27:35	94.6996	65.6472
1	1657	01:27:36	94.7174	65.6429
1	1658	01:27:37	94.6955	65.6418
1	1659	01:27:38	94.69	65.6419
1	1660	01:27:39	94.7349	65.6463
1	1661	01:27:40	94.7503	65.6369
1	1662	01:27:41	94.7386	65.6344
1	1663	01:27:42	94.7565	65.6349
1	1664	01:27:43	94.7449	65.6376
1	1665	01:27:44	94.7669	65.6446
1	1666	01:27:45	94.7453	65.6469
1	1667	01:27:46	94.7763	65.6551
1	1668	01:27:47	94.7894	65.6593
1	1669	01:27:48	94.7358	65.6516
1	1670	01:27:49	94.7633	65.6639
1	1671	01:27:50	94.7189	65.6526
1	1672	01:27:51	94.7125	65.6442
1	1673	01:27:52	94.6401	65.6159
1	1674	01:27:53	94.6316	65.616
1	1675	01:27:54	94.6516	65.6114
1	1676	01:27:55	94.6513	65.6175
1	1677	01:27:56	94.684	65.6236
1	1678	01:27:57	94.7015	65.6326
1	1679	01:27:58	94.7447	65.6578
1	1680	01:27:59	94.7796	65.6768
1	1681	01:28:00	94.8222	65.6943
1	1682	01:28:01	94.8567	65.7051
1	1683	01:28:02	94.8197	65.6771
1	1684	01:28:03	94.7912	65.6526
1	1685	01:28:04	94.6859	65.6392
1	1686	01:28:05	94.6639	65.6145
1	1687	01:28:06	94.669	65.6158
1	1688	01:28:07	94.665	65.6128
1	1689	01:28:08	94.6613	65.6232
1	1690	01:28:09	94.6746	65.6293
1	1691	01:28:10	94.7024	65.6461
1	1692	01:28:11	94.6758	65.6447
1	1693	01:28:12	94.674	65.6516
1	1694	01:28:13	94.671	65.6565
1	1695	01:28:14	94.651	65.6433
1	1696	01:28:15	94.6495	65.635
1	1697	01:28:16	94.6728	65.6349
1	1698	01:28:17	94.6589	65.6186
1	1699	01:28:18	94.6651	65.6116
1	1700	01:28:19	94.6786	65.6111
1	1701	01:28:20	94.6613	65.6123
1	1702	01:28:21	94.6925	65.6111
1	1703	01:28:22	94.7449	65.6192
1	1704	01:28:23	94.7632	65.6284
1	1705	01:28:24	94.8421	65.6572
1	1706	01:28:25	94.8471	65.6403
1	1707	01:28:26	94.8443	65.6296
1	1708	01:28:27	94.8318	65.6361
1	1709	01:28:28	94.8232	65.6323
1	1710	01:28:29	94.8439	65.6277
1	1711	01:28:30	94.8296	65.6386
1	1712	01:28:31	94.8466	65.6491
1	1713	01:28:32	94.8507	65.641
1	1714	01:28:33	94.8245	65.6436
1	1715	01:28:34	94.8072	65.6375
1	1716	01:28:35	94.818	65.6417
1	1717	01:28:36	94.7835	65.6278
1	1718	01:28:37	94.7999	65.6204
1	1719	01:28:38	94.7681	65.6134
1	1720	01:28:39	94.8362	65.6396
1	1721	01:28:40	94.786	65.6366
1	1722	01:28:41	94.8174	65.6429
1	1723	01:28:42	94.7878	65.6294
1	1724	01:28:43	94.7688	65.6264
1	1725	01:28:44	94.7946	65.6398
1	1726	01:28:45	94.76	65.6462
1	1727	01:28:46	94.7322	65.6185
1	1728	01:28:47	94.7065	65.6175
1	1729	01:28:48	94.7253	65.6362
1	1730	01:28:49	94.6899	65.6352
1	1731	01:28:50	94.7037	65.6425
1	1732	01:28:51	94.6761	65.624
1	1733	01:28:52	94.7111	65.6267
1	1734	01:28:53	94.7171	65.6335
1	1735	01:28:54	94.7136	65.619
1	1736	01:28:55	94.7308	65.6194
1	1737	01:28:56	94.7272	65.6226
1	1738	01:28:57	94.73	65.6256
1	1739	01:28:58	94.6972	65.6187
1	1740	01:28:59	94.6984	65.612
1	1741	01:29:00	94.7367	65.6093
1	1742	01:29:01	94.7093	65.6083
1	1743	01:29:02	94.7082	65.6108
1	1744	01:29:03	94.7177	65.6108
1	1745	01:29:04	94.7268	65.622
1	1746	01:29:05	94.7442	65.6238
1	1747	01:29:06	94.7273	65.6356
1	1748	01:29:07	94.7371	65.6278
1	1749	01:29:08	94.7944	65.6432
1	1750	01:29:09	94.7305	65.6372
1	1751	01:29:10	94.7633	65.6423
1	1752	01:29:11	94.766	65.6506
1	1753	01:29:12	94.7855	65.6402
1	1754	01:29:13	94.7988	65.6454
1	1755	01:29:14	94.8078	65.6453
1	1756	01:29:15	94.7808	65.6323
1	1757	01:29:16	94.7833	65.6334
1	1758	01:29:17	94.765	65.6303
1	1759	01:29:18	94.742	65.6263
1	1760	01:29:19	94.734	65.6212
1	1761	01:29:20	94.7051	65.6125
1	1762	01:29:21	94.6877	65.6137
1	1763	01:29:22	94.6964	65.6247
1	1764	01:29:23	94.6986	65.629
1	1765	01:29:24	94.7375	65.6429
1	1766	01:29:25	94.7296	65.644
1	1767	01:29:26	94.7542	65.6446
1	1768	01:29:27	94.7148	65.618
1	1769	01:29:28	94.724	65.6154
1	1770	01:29:29	94.7172	65.6169
1	1771	01:29:30	94.8032	65.6354
1	1772	01:29:31	94.7749	65.6361
1	1773	01:29:32	94.7839	65.6478
1	1774	01:29:33	94.772	65.6417
1	1775	01:29:34	94.7578	65.6368
1	1776	01:29:35	94.7407	65.631
1	1777	01:29:36	94.7559	65.643
1	1778	01:29:37	94.7313	65.6294
1	1779	01:29:38	94.7442	65.6365
1	1780	01:29:39	94.7398	65.6325
1	1781	01:29:40	94.7583	65.6409
1	1782	01:29:41	94.7625	65.637
1	1783	01:29:42	94.7487	65.639
1	1784	01:29:43	94.7331	65.6328
1	1785	01:29:44	94.7278	65.6202
1	1786	01:29:45	94.7428	65.6288
1	1787	01:29:46	94.7501	65.6236
1	1788	01:29:47	94.7218	65.6325
1	1789	01:29:48	94.7547	65.6359
1	1790	01:29:49	94.796	65.6452
1	1791	01:29:50	94.7863	65.635
1	1792	01:29:51	94.7677	65.6172
1	1793	01:29:52	94.7863	65.6279
1	1794	01:29:53	94.7953	65.626
1	1795	01:29:54	94.7398	65.6414
1	1796	01:29:55	94.7588	65.6306
1	1797	01:29:56	94.7296	65.637
1	1798	01:29:57	94.7313	65.6248
1	1799	01:29:58	94.7412	65.6294
1	1800	01:29:59	94.7497	65.6285
1	1801	01:30:00	94.7745	65.6265
1	1802	01:30:01	94.764	65.6191
1	1803	01:30:02	94.7883	65.6295
1	1804	01:30:03	94.8071	65.6536
1	1805	01:30:04	94.8037	65.648
1	1806	01:30:05	94.8288	65.6325
1	1807	01:30:06	94.79	65.6299
1	1808	01:30:07	94.7442	65.6144
1	1809	01:30:08	94.7447	65.6006
1	1810	01:30:09	94.7408	65.6041
1	1811	01:30:10	94.813	65.6374
1	1812	01:30:11	94.7965	65.6247
1	1813	01:30:12	94.7837	65.6332
1	1814	01:30:13	94.8586	65.6495
1	1815	01:30:14	94.8391	65.6427
1	1816	01:30:15	94.8233	65.6435
1	1817	01:30:16	94.794	65.6427
1	1818	01:30:17	94.7712	65.6339
1	1819	01:30:18	94.7681	65.6365
1	1820	01:30:19	94.8162	65.664
1	1821	01:30:20	94.8524	65.6882
1	1822	01:30:21	94.8435	65.6806
1	1823	01:30:22	94.8926	65.698
1	1824	01:30:23	94.9134	65.7127
1	1825	01:30:24	94.8691	65.712
1	1826	01:30:25	94.9583	65.7355
1	1827	01:30:26	94.9521	65.7266
1	1828	01:30:27	94.953	65.7282
1	1829	01:30:28	94.8837	65.7098
1	1830	01:30:29	94.9473	65.7269
1	1831	01:30:30	94.996	65.7355
1	1832	01:30:31	95.0782	65.7638
1	1833	01:30:32	95.1423	65.7745
1	1834	01:30:33	95.2277	65.7995
1	1835	01:30:34	95.5234	65.8846
1	1836	01:30:35	95.6914	65.9352
1	1837	01:30:36	95.8485	65.9708
1	1838	01:30:37	95.8731	65.96
1	1839	01:30:38	95.8837	65.9613
1	1840	01:30:39	95.7179	65.9252
1	1841	01:30:40	95.6982	65.9125
1	1842	01:30:41	95.5762	65.8588
1	1843	01:30:42	95.6629	65.8947
1	1844	01:30:43	95.7081	65.9116
1	1845	01:30:44	95.8182	65.9411
1	1846	01:30:45	95.8236	65.9487
1	1847	01:30:46	95.7601	65.9274
1	1848	01:30:47	95.7394	65.9186
1	1849	01:30:48	95.749	65.9273
1	1850	01:30:49	95.7506	65.9267
1	1851	01:30:50	95.7561	65.934
1	1852	01:30:51	95.7752	65.9566
1	1853	01:30:52	95.7865	65.9477
1	1854	01:30:53	95.7178	65.9155
1	1855	01:30:54	95.6485	65.8856
1	1856	01:30:55	95.4012	65.7916
1	1857	01:30:56	95.2253	65.7396
1	1858	01:30:57	95.1739	65.7199
1	1859	01:30:58	95.2724	65.7509
1	1860	01:30:59	95.3774	65.7775
1	1861	01:31:00	95.5384	65.8351
1	1862	01:31:01	95.6633	65.8883
1	1863	01:31:02	95.7844	65.9222
1	1864	01:31:03	95.8875	65.9727
1	1865	01:31:04	95.914	65.9779
1	1866	01:31:05	96.0189	66.0074
1	1867	01:31:06	96.0438	66.0077
1	1868	01:31:07	96.1537	66.0422
1	1869	01:31:08	96.1187	66.0203
1	1870	01:31:09	96.1458	66.0211
1	1871	01:31:10	96.1199	66.0128
1	1872	01:31:11	96.1256	66.0173
1	1873	01:31:12	96.2187	66.0471
1	1874	01:31:13	96.2629	66.0494
1	1875	01:31:14	96.2642	66.055
1	1876	01:31:15	96.1979	66.0401
1	1877	01:31:16	96.2757	66.0635
1	1878	01:31:17	96.261	66.042
1	1879	01:31:18	96.2695	66.04
1	1880	01:31:19	96.2928	66.0403
1	1881	01:31:20	96.5372	66.1128
1	1882	01:31:21	96.8705	66.2389
1	1883	01:31:22	96.9323	66.2571
1	1884	01:31:23	97.0129	66.2779
1	1885	01:31:24	97.1891	66.3397
1	1886	01:31:25	97.1865	66.3311
1	1887	01:31:26	97.1148	66.3095
1	1888	01:31:27	97.1249	66.3314
1	1889	01:31:28	97.1995	66.3714
1	1890	01:31:29	97.2105	66.382
1	1891	01:31:30	97.3043	66.4258
1	1892	01:31:31	97.5182	66.5334
1	1893	01:31:32	97.6029	66.5664
1	1894	01:31:33	97.6518	66.587
1	1895	01:31:34	97.6909	66.6057
1	1896	01:31:35	97.6598	66.5702
1	1897	01:31:36	97.6205	66.5359
1	1898	01:31:37	97.6689	66.562
1	1899	01:31:38	97.6985	66.5758
1	1900	01:31:39	97.6959	66.5772
1	1901	01:31:40	97.5333	66.4723
1	1902	01:31:41	97.3181	66.3935
1	1903	01:31:42	97.3156	66.3999
1	1904	01:31:43	97.4273	66.4463
1	1905	01:31:44	97.5911	66.509
1	1906	01:31:45	97.5853	66.5239
1	1907	01:31:46	97.6272	66.5431
1	1908	01:31:47	97.712	66.5788
1	1909	01:31:48	97.9309	66.6641
1	1910	01:31:49	98.101	66.7451
1	1911	01:31:50	98.3982	66.8676
1	1912	01:31:51	98.665	66.9915
1	1913	01:31:52	98.9235	67.0788
1	1914	01:31:53	99.0068	67.089
1	1915	01:31:54	98.9506	67.0458
1	1916	01:31:55	98.6972	66.9795
1	1917	01:31:56	98.4673	66.8911
1	1918	01:31:57	98.0651	66.7122
1	1919	01:31:58	97.8543	66.5938
1	1920	01:31:59	97.8615	66.6095
1	1921	01:32:00	97.9313	66.6478
1	1922	01:32:01	97.9533	66.6529
1	1923	01:32:02	98.0211	66.6806
1	1924	01:32:03	97.9798	66.6754
1	1925	01:32:04	97.9898	66.6818
1	1926	01:32:05	98.0178	66.6945
1	1927	01:32:06	97.9833	66.6962
1	1928	01:32:07	97.9779	66.6868
1	1929	01:32:08	98.0101	66.6811
1	1930	01:32:09	97.9926	66.6584
1	1931	01:32:10	98.0178	66.6709
1	1932	01:32:11	98.0122	66.6808
1	1933	01:32:12	98.0128	66.6824
1	1934	01:32:13	98.093	66.7127
1	1935	01:32:14	98.0174	66.6568
1	1936	01:32:15	97.8654	66.6103
1	1937	01:32:16	98.0067	66.664
1	1938	01:32:17	98.0364	66.674
1	1939	01:32:18	98.0689	66.6958
1	1940	01:32:19	98.1465	66.7405
1	1941	01:32:20	98.4072	66.8509
1	1942	01:32:21	98.824	67.0283
1	1943	01:32:22	99.2702	67.2317
1	1944	01:32:23	100.357	67.7965
1	1945	01:32:24	100.595	67.9507
1	1946	01:32:25	100.883	68.1174
1	1947	01:32:26	100.859	68.0896
1	1948	01:32:27	100.905	68.1214
1	1949	01:32:28	100.936	68.145
1	1950	01:32:29	101.345	68.3925
1	1951	01:32:30	101.618	68.5513
1	1952	01:32:31	101.62	68.5567
1	1953	01:32:32	101.504	68.4797
1	1954	01:32:33	101.506	68.4618
1	1955	01:32:34	101.44	68.4265
1	1956	01:32:35	101.495	68.449
1	1957	01:32:36	101.456	68.4267
1	1958	01:32:37	101.542	68.4957
1	1959	01:32:38	101.641	68.5475
1	1960	01:32:39	101.789	68.6378
1	1961	01:32:40	101.983	68.7709
1	1962	01:32:41	102.785	69.3326
1	1963	01:32:42	103.047	69.5123
1	1964	01:32:43	103.183	69.6134
1	1965	01:32:44	103.532	69.8742
1	1966	01:32:45	103.647	69.9541
1	1967	01:32:46	103.857	70.0851
1	1968	01:32:47	104.052	70.2207
1	1969	01:32:48	103.808	70.0468
1	1970	01:32:49	103.38	69.752
1	1971	01:32:50	103.537	69.8792
1	1972	01:32:51	103.582	69.8856
1	1973	01:32:52	103.469	69.8034
1	1974	01:32:53	103.248	69.6419
1	1975	01:32:54	103.063	69.4913
1	1976	01:32:55	103.085	69.5192
1	1977	01:32:56	103.264	69.6639
1	1978	01:32:57	103.189	69.5845
1	1979	01:32:58	103.231	69.6243
1	1980	01:32:59	103.231	69.6341
1	1981	01:33:00	103.479	69.8221
1	1982	01:33:01	103.448	69.7927
1	1983	01:33:02	103.108	69.5488
1	1984	01:33:03	103.02	69.5062
1	1985	01:33:04	103.027	69.5022
1	1986	01:33:05	103.046	69.5286
1	1987	01:33:06	103.173	69.6119
1	1988	01:33:07	103.094	69.5456
1	1989	01:33:08	103.045	69.5142
1	1990	01:33:09	103.085	69.5454
1	1991	01:33:10	103.224	69.631
1	1992	01:33:11	103.479	69.8276
1	1993	01:33:12	103.379	69.7466
1	1994	01:33:13	103.191	69.6224
1	1995	01:33:14	103.582	69.8813
[truncated: 136,165 more rows]
