# Supplementary material for: The type IV pilus chemoreceptor PilJ controls chemotaxis of one bacterial species towards another
Source: PLoS Biol. 2024 Feb 13;22(2):e3002488. doi: 10.1371/journal.pbio.3002488 (PMC10896506; doi:10.1371/journal.pbio.3002488)
Supplement: S6 Data — (XLSX) [file pbio.3002488.s037.xlsx]

## Sheet: Fig 4 pilJ LBD1-2
Figure 4
The data below in each row collectively show the positions of tracked bacterial cells within the field of view, at each frame in which the cell was tracked. Frames were imaged at a 1 sec interval, which can be seen in the clock time (actual recorded time when tracked in hr:min:sec based on start time).
All XY positions across clock times for a given cell (each cell given a cell number ID) were plotted with the codes found in S1-3_Code to generate the trajectories used in Fig 4E.
The data on this page are for the trajectories used to generate the representative P. aeruginosa pilJΔLBD1-2 graphs in Fig 4E.
Cell Number ID	Frame Number	Clock Time [s]	PositionX [µm]	PositionY [µm]
2	1	03:00:01	123.753	94.2019
2	2	03:00:05	123.66	94.1265
2	3	03:00:05	123.672	94.0872
2	4	03:00:06	123.679	94.1408
2	5	03:00:06	123.78	94.1401
2	6	03:00:06	123.735	94.1272
2	7	03:00:07	123.725	94.0837
2	8	03:00:07	123.745	94.1276
2	9	03:00:08	123.759	94.1442
2	10	03:00:09	123.721	94.1069
2	11	03:00:10	123.718	94.1029
2	12	03:00:11	123.744	94.1062
2	13	03:00:12	123.723	94.0825
2	14	03:00:13	123.695	94.062
2	15	03:00:14	123.73	94.0951
2	16	03:00:15	123.701	94.0914
2	17	03:00:16	123.713	94.1118
2	18	03:00:17	123.736	94.1136
2	19	03:00:18	123.718	94.089
2	20	03:00:19	123.736	94.0919
2	21	03:00:20	123.715	94.0916
2	22	03:00:21	123.607	94.0838
2	23	03:00:22	123.688	94.0556
2	24	03:00:23	123.68	94.0696
2	25	03:00:24	123.678	94.0555
2	26	03:00:25	123.684	94.0615
2	27	03:00:26	123.576	94.0586
2	28	03:00:27	123.673	94.0354
2	29	03:00:28	123.676	94.0331
2	30	03:00:29	123.582	94.0636
2	31	03:00:30	123.667	94.0435
2	32	03:00:31	123.605	94.0997
2	33	03:00:32	123.7	94.083
2	34	03:00:33	123.705	94.1129
2	35	03:00:34	123.693	94.0658
2	36	03:00:35	123.684	94.0616
2	37	03:00:36	123.591	94.0767
2	38	03:00:37	123.683	94.0641
2	39	03:00:38	123.682	94.0895
2	40	03:00:39	123.6	94.1046
2	41	03:00:40	123.691	94.0751
2	42	03:00:41	123.713	94.0899
2	43	03:00:42	123.697	94.0485
2	44	03:00:43	123.583	94.0049
2	45	03:00:44	123.676	94.0137
2	46	03:00:45	123.669	94.0418
2	47	03:00:46	123.683	94.095
2	48	03:00:47	123.587	94.0745
2	49	03:00:48	123.618	94.0696
2	50	03:00:49	123.652	94.0644
2	51	03:00:50	123.683	94.0595
2	52	03:00:51	123.674	94.01
2	53	03:00:52	123.559	93.9968
2	54	03:00:53	123.631	93.986
2	55	03:00:54	123.641	93.9827
2	56	03:00:55	123.667	94.023
2	57	03:00:56	123.678	94.0419
2	58	03:00:57	123.67	94.0117
2	59	03:00:58	123.642	93.9629
2	60	03:00:59	123.636	93.9467
2	61	03:01:00	123.635	93.9477
2	62	03:01:01	123.634	93.9487
2	63	03:01:02	123.634	93.9497
2	64	03:01:03	123.633	93.9507
2	65	03:01:04	123.632	93.9517
2	66	03:01:05	123.631	93.9527
2	67	03:01:06	123.631	93.9537
2	68	03:01:07	123.63	93.9547
2	69	03:01:08	123.629	93.9557
2	70	03:01:09	123.628	93.9567
2	71	03:01:10	123.627	93.9577
2	72	03:01:11	123.627	93.9587
2	73	03:01:12	123.626	93.9597
2	74	03:01:13	123.625	93.9607
2	75	03:01:14	123.624	93.9617
2	76	03:01:15	123.624	93.9627
2	77	03:01:16	123.623	93.9637
2	78	03:01:17	123.622	93.9647
2	79	03:01:18	123.621	93.9657
2	80	03:01:19	123.62	93.9667
2	81	03:01:20	123.62	93.9677
2	82	03:01:21	123.619	93.9687
2	83	03:01:22	123.622	93.9757
2	84	03:01:23	123.625	93.983
2	85	03:01:24	123.628	93.9896
2	86	03:01:25	123.631	93.9966
2	87	03:01:26	123.635	94.0035
2	88	03:01:27	123.638	94.0105
2	89	03:01:28	123.641	94.0175
2	90	03:01:29	123.644	94.0245
2	91	03:01:30	123.647	94.0314
2	92	03:01:31	123.65	94.0384
2	93	03:01:32	123.661	94.0304
2	94	03:01:33	123.67	94.023
2	95	03:01:34	123.651	93.9988
2	96	03:01:35	123.668	94.0333
2	97	03:01:36	123.649	94.0625
2	98	03:01:37	123.505	94.1665
2	99	03:01:38	123.36	94.2703
2	100	03:01:39	123.216	94.3741
2	101	03:01:40	123.069	94.4797
2	102	03:01:41	122.925	94.5828
2	103	03:01:42	122.883	94.5693
2	104	03:01:43	123.475	95.1478
2	105	03:01:44	123.357	94.9367
2	106	03:01:45	123.289	94.8662
2	107	03:01:46	123.222	94.7961
2	108	03:01:47	123.154	94.725
2	109	03:01:48	123.085	94.6534
2	110	03:01:49	123.018	94.5831
2	111	03:01:50	123.103	94.5301
2	112	03:01:51	123.185	94.4798
2	113	03:01:52	123.272	94.4255
2	114	03:01:53	123.352	94.3765
2	115	03:01:54	123.434	94.3257
2	116	03:01:55	123.521	94.2715
2	117	03:01:56	123.6	94.2227
2	118	03:01:57	123.601	94.2246
2	119	03:01:58	123.602	94.2265
2	120	03:01:59	123.603	94.2284
2	121	03:02:00	123.604	94.2303
2	122	03:02:01	123.605	94.2322
2	123	03:02:02	123.606	94.2343
2	124	03:02:03	123.607	94.1933
2	125	03:02:04	123.631	94.139
2	126	03:02:05	123.621	94.147
2	127	03:02:06	123.523	94.1851
2	128	03:02:07	124.089	93.9248
2	129	03:02:08	123.611	94.2015
2	130	03:02:09	124.094	93.99
2	131	03:02:10	124.015	94.0231
2	132	03:02:11	123.933	94.0572
2	133	03:02:12	123.851	94.0915
2	134	03:02:13	123.77	94.1252
2	135	03:02:14	123.688	94.1592
2	136	03:02:15	123.6	94.1958
2	137	03:02:16	123.989	93.9551
2	138	03:02:17	123.637	94.1973
2	139	03:02:18	123.638	94.2352
2	140	03:02:19	123.63	94.2183
2	141	03:02:20	124.061	93.8851
2	142	03:02:21	123.953	93.9682
2	143	03:02:22	123.841	94.054
2	144	03:02:23	123.731	94.1379
2	145	03:02:24	123.62	94.2231
2	146	03:02:25	123.607	94.2519
2	147	03:02:26	123.637	94.1957
2	148	03:02:27	123.534	94.2154
2	149	03:02:28	123.631	94.2033
2	150	03:02:29	123.526	94.1903
2	151	03:02:30	123.463	94.2375
2	152	03:02:31	123.398	94.2864
2	153	03:02:32	123.333	94.3352
2	154	03:02:33	123.267	94.3842
2	155	03:02:34	123.203	94.4329
2	156	03:02:35	123.138	94.4814
2	157	03:02:36	123.074	94.5295
2	158	03:02:37	123.008	94.5787
2	159	03:02:38	123.605	94.2046
2	160	03:02:39	123.607	94.2113
2	161	03:02:40	123.592	94.2016
2	162	03:02:41	123.601	94.1475
2	163	03:02:42	123.607	94.196
2	164	03:02:43	123.595	94.1906
2	165	03:02:44	123.608	94.2231
2	166	03:02:45	123.602	94.1858
2	167	03:02:46	123.613	94.1925
2	168	03:02:47	123.613	94.2122
2	169	03:02:48	123.621	94.1736
2	170	03:02:49	123.503	94.1716
2	171	03:02:50	123.61	94.1697
2	172	03:02:51	123.601	94.1885
2	173	03:02:52	123.578	94.1917
2	174	03:02:53	123.592	94.1698
2	175	03:02:54	123.487	94.1649
2	176	03:02:55	123.417	94.2252
2	177	03:02:56	123.347	94.2854
2	178	03:02:58	123.218	94.3968
2	179	03:02:58	123.19	94.4207
2	180	03:02:59	123.138	94.4657
2	181	03:03:00	123.068	94.5256
2	182	03:03:01	122.998	94.5858
2	183	03:03:02	123.599	94.1778
2	184	03:03:03	123.595	94.1692
2	185	03:03:04	123.587	94.1643
2	186	03:03:05	123.581	94.1639
2	187	03:03:06	123.585	94.1917
2	188	03:03:07	123.589	94.1663
2	189	03:03:08	123.585	94.1619
2	190	03:03:09	123.565	94.1547
2	191	03:03:10	123.561	94.1768
2	192	03:03:11	123.589	94.1953
2	193	03:03:12	123.579	94.1693
2	194	03:03:13	123.578	94.179
2	195	03:03:14	122.985	94.5866
2	196	03:03:15	123.588	94.1914
2	197	03:03:16	123.575	94.1685
2	198	03:03:17	123.599	94.2045
2	199	03:03:18	123.583	94.2437
2	200	03:03:19	123.596	94.1839
2	201	03:03:20	123.584	94.2076
2	202	03:03:21	123.587	94.1895
2	203	03:03:22	123.558	94.1441
2	204	03:03:23	123.561	94.1668
2	205	03:03:24	123.574	94.1775
2	206	03:03:25	123.577	94.1541
2	207	03:03:26	123.586	94.205
2	208	03:03:27	123.562	94.1414
2	209	03:03:28	123.49	94.203
2	210	03:03:29	123.418	94.2647
2	211	03:03:30	123.345	94.3278
2	212	03:03:31	123.271	94.3911
2	213	03:03:32	123.197	94.4546
2	214	03:03:33	123.122	94.5182
2	215	03:03:34	123.048	94.5816
2	216	03:03:35	123.243	94.4078
2	217	03:03:36	123.429	94.2413
2	218	03:03:37	123.62	94.0701
2	219	03:03:38	123.618	94.0058
2	220	03:03:39	123.612	94.0102
2	221	03:03:40	123.635	93.9951
2	222	03:03:41	123.952	93.6821
2	223	03:03:42	123.967	93.6781
2	224	03:03:43	123.983	93.6741
2	225	03:03:44	123.999	93.6701
2	226	03:03:45	124.015	93.6661
2	227	03:03:46	123.796	93.7665
2	228	03:03:47	123.579	93.8659
2	229	03:03:48	123.593	93.8998
2	230	03:03:49	123.607	93.9336
2	231	03:03:50	123.621	93.9672
2	232	03:03:51	123.635	94.0012
2	233	03:03:52	123.649	94.035
2	234	03:03:53	123.643	94.0243
2	235	03:03:54	123.638	94.0136
2	236	03:03:55	123.632	94.0031
2	237	03:03:56	123.62	93.9976
2	238	03:03:57	123.094	94.5492
2	239	03:03:58	123.094	94.5905
2	240	03:03:59	123.072	94.5968
2	241	03:04:00	123.049	94.6082
2	242	03:04:01	123.026	94.6006
2	243	03:04:02	122.893	94.5754
2	244	03:04:03	122.951	94.5847
2	245	03:04:04	123.01	94.594
2	246	03:04:05	122.996	94.5981
2	247	03:04:06	122.982	94.6021
2	248	03:04:07	122.967	94.6062
2	249	03:04:08	122.953	94.6102
2	250	03:04:09	122.939	94.6142
2	251	03:04:10	122.924	94.6183
2	252	03:04:11	123.027	94.7121
2	253	03:04:12	122.957	94.6245
2	254	03:04:13	123.125	94.5091
2	255	03:04:14	122.941	94.3783
2	256	03:04:15	123.102	94.334
2	257	03:04:16	122.948	94.5458
2	258	03:04:17	123.035	94.3096
2	259	03:04:18	122.939	94.4776
2	260	03:04:19	122.932	94.4542
2	261	03:04:20	122.93	94.4449
2	262	03:04:21	122.963	94.4482
2	263	03:04:22	122.941	94.3898
2	264	03:04:23	122.804	94.299
2	265	03:04:24	122.847	94.1672
2	266	03:04:25	122.833	94.1257
2	267	03:04:26	122.836	94.0996
2	268	03:04:27	122.862	94.1396
2	269	03:04:28	122.924	94.3036
2	270	03:04:29	122.917	94.2724
2	271	03:04:30	123.029	94.4995
2	272	03:04:31	123.04	94.4918
2	273	03:04:32	122.854	94.334
2	274	03:04:33	122.883	94.1295
2	275	03:04:34	122.838	94.0639
2	276	03:04:35	122.852	94.1222
2	277	03:04:36	122.797	94.2622
2	278	03:04:37	122.794	94.2254
2	279	03:04:38	122.882	94.2065
2	280	03:04:39	122.872	94.1801
2	281	03:04:40	122.841	94.0884
2	282	03:04:41	122.749	94.1112
2	283	03:04:42	122.91	94.2611
2	284	03:04:43	123.521	94.8887
2	285	03:04:44	122.933	94.3249
2	286	03:04:45	122.941	94.3171
2	287	03:04:46	122.818	94.2467
2	288	03:04:47	123.556	94.922
2	289	03:04:48	122.939	94.3251
2	290	03:04:49	122.821	94.2412
2	291	03:04:50	122.904	94.2065
2	292	03:04:51	122.814	94.2108
2	293	03:04:52	122.892	94.2119
2	294	03:04:53	122.878	94.1719
2	295	03:04:54	122.919	94.2224
2	296	03:04:55	122.872	94.1904
2	297	03:04:56	122.871	94.1473
2	298	03:04:57	122.878	94.2035
2	299	03:04:58	122.921	94.2846
2	300	03:04:59	122.924	94.2799
2	301	03:05:00	122.907	94.2971
2	302	03:05:01	122.899	94.2712
2	303	03:05:02	122.899	94.2637
2	304	03:05:03	122.919	94.2845
2	305	03:05:04	123.471	94.7355
2	306	03:05:05	122.864	94.1264
2	307	03:05:06	122.896	94.2154
2	308	03:05:07	122.902	94.2452
2	309	03:05:08	122.902	94.219
2	310	03:05:09	123.444	94.6444
2	311	03:05:10	123.42	94.6371
2	312	03:05:11	123.413	94.5832
2	313	03:05:12	123.434	94.6461
2	314	03:05:13	122.865	94.2043
2	315	03:05:14	123.415	94.6874
2	316	03:05:15	123.443	94.7168
2	317	03:05:16	123.537	94.7467
2	318	03:05:17	123.626	94.7754
2	319	03:05:18	123.716	94.804
2	320	03:05:19	123.812	94.8349
2	321	03:05:20	123.897	94.8621
2	322	03:05:21	123.987	94.8909
2	323	03:05:22	123.313	94.4483
2	324	03:05:23	123.294	94.4079
2	325	03:05:24	123.281	94.316
2	326	03:05:25	123.203	94.4017
2	327	03:05:26	123.144	94.3148
2	328	03:05:27	123.15	94.2897
2	329	03:05:28	123.122	94.2672
2	330	03:05:29	123.106	94.2064
2	331	03:05:30	122.868	94.0699
2	332	03:05:31	122.923	94.2173
2	333	03:05:32	122.945	94.2699
2	334	03:05:33	122.898	94.1647
2	335	03:05:34	122.921	94.2158
2	336	03:05:35	122.922	94.2318
2	337	03:05:36	122.889	94.1911
2	338	03:05:37	122.842	94.0625
2	339	03:05:38	122.909	94.2381
2	340	03:05:39	122.885	94.163
2	341	03:05:40	122.931	94.1911
2	342	03:05:41	122.917	94.1959
2	343	03:05:42	122.902	94.2036
2	344	03:05:43	122.905	94.1911
2	345	03:05:44	122.874	94.1212
2	346	03:05:45	122.969	93.8696
2	347	03:05:46	122.797	93.952
2	348	03:05:47	122.699	93.7371
2	349	03:05:48	122.665	93.651
2	350	03:05:49	122.506	93.3029
2	351	03:05:50	122.339	92.9288
2	352	03:05:51	122.119	92.3762
2	353	03:05:52	122.025	92.0595
2	354	03:05:53	121.915	91.8062
2	355	03:05:54	121.817	91.5257
2	356	03:05:55	121.742	91.214
2	357	03:05:56	121.667	90.9017
2	358	03:05:57	121.618	90.4826
2	359	03:05:58	121.59	90.1753
2	360	03:05:59	121.479	89.6496
2	361	03:06:00	121.415	89.3572
2	362	03:06:01	121.313	89.0857
2	363	03:06:02	121.253	88.8736
2	364	03:06:03	121.199	88.7178
2	365	03:06:04	121.139	88.4109
2	366	03:06:05	121.084	88.1351
2	367	03:06:06	120.993	87.7322
2	368	03:06:07	120.898	87.3439
2	369	03:06:08	120.812	87.0516
2	370	03:06:09	120.775	86.8542
2	371	03:06:10	120.738	86.7357
2	372	03:06:11	120.651	86.4116
2	373	03:06:12	120.574	86.1169
2	374	03:06:13	120.546	85.926
2	375	03:06:14	120.465	85.6448
2	376	03:06:15	120.365	85.2402
2	377	03:06:16	120.706	84.4251
2	378	03:06:17	120.658	84.2711
2	379	03:06:18	120.682	84.2431
2	380	03:06:19	120.52	84.4635
2	381	03:06:20	120.244	84.8082
2	382	03:06:21	120.236	84.777
2	383	03:06:22	120.244	84.7952
2	384	03:06:23	120.639	83.9727
2	385	03:06:24	120.211	84.8354
2	386	03:06:25	120.197	84.82
2	387	03:06:26	120.18	84.784
2	388	03:06:27	120.177	84.7307
2	389	03:06:28	120.137	84.5392
2	390	03:06:29	120.133	84.4636
2	391	03:06:30	120.144	84.606
2	392	03:06:31	120.119	84.5115
2	393	03:06:32	120.095	84.4154
2	394	03:06:33	120.088	84.4518
2	395	03:06:34	120.029	84.2157
2	396	03:06:35	119.921	83.696
2	397	03:06:36	119.898	83.5195
2	398	03:06:37	119.901	83.4361
2	399	03:06:38	119.904	83.3425
2	400	03:06:39	119.879	83.1798
2	401	03:06:40	119.866	83.0358
2	402	03:06:41	119.861	83.007
2	403	03:06:42	119.88	83.0169
2	404	03:06:43	119.905	83.0527
2	405	03:06:44	119.913	82.9051
2	406	03:06:45	119.862	82.6975
2	407	03:06:46	119.82	82.5176
2	408	03:06:47	119.801	82.5084
2	409	03:06:48	119.798	82.4832
2	410	03:06:49	119.811	82.5302
2	411	03:06:50	119.81	82.51
2	412	03:06:51	119.813	82.5117
2	413	03:06:52	119.83	82.5578
2	414	03:06:53	119.809	82.4917
2	415	03:06:54	119.797	82.4779
2	416	03:06:55	119.787	82.507
2	417	03:06:56	119.789	82.4892
2	418	03:06:57	119.793	82.5489
2	419	03:06:58	119.813	82.6205
2	420	03:06:59	119.806	82.6204
2	421	03:07:00	119.8	82.6202
2	422	03:07:01	120.137	82.856
2	423	03:07:02	119.799	82.4773
2	424	03:07:03	119.816	82.5257
2	425	03:07:04	119.808	82.492
2	426	03:07:05	119.8	82.4562
2	427	03:07:06	119.791	82.4187
2	428	03:07:07	119.783	82.3842
2	429	03:07:08	119.775	82.348
2	430	03:07:09	119.767	82.3123
2	431	03:07:10	119.759	82.2761
2	432	03:07:11	119.75	82.2401
2	433	03:07:12	119.742	82.205
2	434	03:07:13	119.734	82.1687
2	435	03:07:14	119.726	82.1328
2	436	03:07:15	119.718	82.0967
2	437	03:07:16	119.714	81.9796
2	438	03:07:17	119.73	82.0156
2	439	03:07:18	119.747	82.0515
2	440	03:07:19	119.763	82.0874
2	441	03:07:20	119.779	82.1236
2	442	03:07:21	119.795	82.1592
2	443	03:07:22	119.811	82.1954
2	444	03:07:23	119.827	82.2329
2	445	03:07:24	119.843	82.2671
2	446	03:07:25	119.843	82.2632
2	447	03:07:26	119.843	82.2592
2	448	03:07:27	119.843	82.2551
2	449	03:07:28	119.843	82.2511
2	450	03:07:29	119.843	82.2474
2	451	03:07:30	119.844	82.2435
2	452	03:07:31	119.844	82.2394
2	453	03:07:32	119.844	82.2354
2	454	03:07:33	119.844	82.2314
2	455	03:07:34	119.844	82.2276
2	456	03:07:35	119.844	82.2237
2	457	03:07:36	119.844	82.2197
2	458	03:07:37	119.844	82.2158
2	459	03:07:38	119.845	82.2118
2	460	03:07:39	119.845	82.2079
2	461	03:07:40	119.845	82.2036
2	462	03:07:41	119.845	82.1999
2	463	03:07:42	119.845	82.196
2	464	03:07:43	119.845	82.1919
2	465	03:07:44	119.845	82.188
2	466	03:07:45	119.846	82.1842
2	467	03:07:46	119.846	82.18
2	468	03:07:47	119.846	82.1763
2	469	03:07:48	119.846	82.1723
2	470	03:07:49	119.813	82.1042
2	471	03:07:50	119.777	82.0305
2	472	03:07:51	119.884	81.9554
2	473	03:07:52	119.982	81.8868
2	474	03:07:53	120.087	81.8126
2	475	03:07:54	120.193	81.7386
2	476	03:07:55	120.299	81.6642
4	1	03:00:01	127.271	95.6894
4	2	03:00:05	127.586	95.6917
4	3	03:00:05	127.608	95.6888
4	4	03:00:06	127.63	95.6859
4	5	03:00:06	127.654	95.6826
4	6	03:00:06	127.677	95.6795
4	7	03:00:07	127.553	95.6682
4	8	03:00:07	127.433	95.6572
4	9	03:00:08	127.272	95.6425
4	10	03:00:09	127.259	95.595
4	11	03:00:10	127.26	95.6116
4	12	03:00:11	127.262	95.6167
4	13	03:00:12	127.272	95.6602
4	14	03:00:13	127.668	95.6694
4	15	03:00:14	127.266	95.5948
4	16	03:00:15	127.255	95.6375
4	17	03:00:16	127.265	95.5986
4	18	03:00:17	127.254	95.563
4	19	03:00:18	127.259	95.5678
4	20	03:00:19	127.265	95.5665
4	21	03:00:20	127.334	95.5798
4	22	03:00:21	127.404	95.5932
4	23	03:00:22	127.47	95.606
4	24	03:00:23	127.537	95.6189
4	25	03:00:24	127.604	95.6318
4	26	03:00:25	127.673	95.6451
4	27	03:00:26	127.672	95.6482
4	28	03:00:27	127.671	95.6513
4	29	03:00:28	127.67	95.6544
4	30	03:00:29	127.158	95.5648
4	31	03:00:30	127.249	95.5377
4	32	03:00:31	127.153	95.5387
4	33	03:00:32	127.237	95.523
4	34	03:00:33	127.685	95.6801
4	35	03:00:34	127.682	95.6553
4	36	03:00:35	127.679	95.6508
4	37	03:00:36	127.677	95.6461
4	38	03:00:37	127.675	95.6414
4	39	03:00:38	127.672	95.6367
4	40	03:00:39	127.538	95.6125
4	41	03:00:40	127.404	95.5883
4	42	03:00:41	127.257	95.5618
4	43	03:00:42	127.262	95.5321
4	44	03:00:43	127.13	95.4685
4	45	03:00:44	127.226	95.4636
4	46	03:00:45	127.261	95.5645
4	47	03:00:46	127.168	95.568
4	48	03:00:47	127.079	95.5713
4	49	03:00:48	126.989	95.5747
4	50	03:00:49	126.893	95.5782
4	51	03:00:50	126.802	95.5816
4	52	03:00:51	126.779	95.5097
4	53	03:00:52	127.152	95.5381
4	54	03:00:53	127.238	95.5605
4	55	03:00:54	127.247	95.5465
4	56	03:00:55	126.734	95.4244
4	57	03:00:56	126.778	95.5049
4	58	03:00:57	126.785	95.5199
4	59	03:00:58	126.792	95.5352
4	60	03:00:59	126.798	95.5508
4	61	03:01:00	126.805	95.5662
4	62	03:01:01	126.896	95.5699
4	63	03:01:02	126.987	95.5735
4	64	03:01:03	127.078	95.5772
4	65	03:01:04	127.17	95.5809
4	66	03:01:05	127.261	95.5846
4	67	03:01:06	127.256	95.5712
4	68	03:01:07	127.242	95.5348
4	69	03:01:08	127.247	95.5467
4	70	03:01:09	127.254	95.5589
4	71	03:01:10	127.654	95.6018
4	72	03:01:11	127.645	95.5932
4	73	03:01:12	127.239	95.5238
4	74	03:01:13	127.245	95.5329
4	75	03:01:14	127.28	95.6025
4	76	03:01:15	127.256	95.5551
4	77	03:01:16	127.251	95.5549
4	78	03:01:17	127.257	95.5932
4	79	03:01:18	127.252	95.5422
4	80	03:01:19	127.249	95.5514
4	81	03:01:20	127.247	95.573
4	82	03:01:21	127.23	95.5393
4	83	03:01:22	127.235	95.5531
4	84	03:01:23	127.263	95.5651
4	85	03:01:24	127.25	95.5636
4	86	03:01:25	127.259	95.5782
4	87	03:01:26	127.245	95.5568
4	88	03:01:27	127.249	95.5255
4	89	03:01:28	127.276	95.5372
4	90	03:01:29	127.259	95.5472
4	91	03:01:30	127.243	95.5361
4	92	03:01:31	127.253	95.5634
4	93	03:01:32	127.244	95.5558
4	94	03:01:33	127.235	95.5487
4	95	03:01:34	127.235	95.5238
4	96	03:01:35	127.236	95.4986
4	97	03:01:36	127.241	95.5188
4	98	03:01:37	127.246	95.5392
4	99	03:01:38	127.256	95.5569
4	100	03:01:39	127.266	95.5745
4	101	03:01:40	127.166	95.5555
4	102	03:01:41	127.323	95.5642
4	103	03:01:42	127.488	95.5735
4	104	03:01:43	127.645	95.5823
4	105	03:01:44	127.58	95.6253
4	106	03:01:45	127.671	95.6023
4	107	03:01:46	127.668	95.608
4	108	03:01:47	127.666	95.6081
4	109	03:01:48	127.661	95.6061
4	110	03:01:49	127.655	95.6042
4	111	03:01:50	127.649	95.6023
4	112	03:01:51	127.268	95.5604
4	113	03:01:52	127.262	95.5807
4	114	03:01:53	127.251	95.558
4	115	03:01:54	127.268	95.5762
4	116	03:01:55	127.252	95.5607
4	117	03:01:56	127.248	95.5224
4	118	03:01:57	127.252	95.5216
4	119	03:01:58	127.254	95.5382
4	120	03:01:59	127.246	95.553
4	121	03:02:00	127.254	95.5218
4	122	03:02:01	127.248	95.5239
4	123	03:02:02	127.245	95.5183
4	124	03:02:03	127.248	95.4942
4	125	03:02:04	127.255	95.5075
4	126	03:02:05	127.247	95.505
4	127	03:02:06	127.561	95.6124
4	128	03:02:07	127.268	95.5551
4	129	03:02:08	127.259	95.5498
4	130	03:02:09	127.258	95.5304
4	131	03:02:10	127.266	95.5418
4	132	03:02:11	127.279	95.5601
4	133	03:02:12	127.278	95.5548
4	134	03:02:13	127.277	95.5497
4	135	03:02:14	127.171	95.5674
4	136	03:02:15	127.176	95.5781
4	137	03:02:16	127.18	95.5877
4	138	03:02:17	127.195	95.5545
4	139	03:02:18	127.21	95.5219
4	140	03:02:19	127.225	95.4884
4	141	03:02:20	127.24	95.4545
4	142	03:02:21	127.159	95.5508
4	143	03:02:22	127.222	95.5566
4	144	03:02:23	127.283	95.5623
4	145	03:02:24	127.26	95.5312
4	146	03:02:25	127.249	95.4976
4	147	03:02:26	127.325	95.5103
4	148	03:02:27	127.406	95.5236
4	149	03:02:28	127.485	95.5368
4	150	03:02:29	127.568	95.5505
4	151	03:02:30	127.646	95.5633
4	152	03:02:31	127.265	95.5409
4	153	03:02:32	127.553	95.559
4	154	03:02:33	127.541	95.5502
4	155	03:02:34	127.247	95.5188
4	156	03:02:35	127.256	95.5452
4	157	03:02:36	127.105	95.5608
4	158	03:02:37	126.951	95.5769
4	159	03:02:38	126.79	95.5937
4	160	03:02:39	126.795	95.5923
4	161	03:02:40	126.8	95.5909
4	162	03:02:41	126.805	95.5895
4	163	03:02:42	126.911	95.5575
4	164	03:02:43	127.019	95.5248
4	165	03:02:44	127.124	95.493
4	166	03:02:45	127.229	95.4611
4	167	03:02:46	127.245	95.5267
4	168	03:02:47	127.248	95.5414
4	169	03:02:48	127.252	95.5486
4	170	03:02:49	127.167	95.5491
4	171	03:02:50	127.252	95.5114
4	172	03:02:51	127.272	95.5715
4	173	03:02:52	127.196	95.5569
4	174	03:02:53	127.117	95.5417
4	175	03:02:54	127.044	95.5277
4	176	03:02:55	126.968	95.513
4	177	03:02:56	126.892	95.4984
4	178	03:02:58	126.751	95.4713
4	179	03:02:58	126.756	95.4841
4	180	03:02:59	127.221	95.5056
4	181	03:03:00	127.229	95.5197
4	182	03:03:01	127.237	95.5339
4	183	03:03:02	127.23	95.5079
4	184	03:03:03	127.223	95.4804
4	185	03:03:04	127.216	95.4555
4	186	03:03:05	126.775	95.5568
4	187	03:03:06	127.235	95.5024
4	188	03:03:07	126.766	95.524
4	189	03:03:08	126.744	95.5239
4	190	03:03:09	126.749	95.5661
4	191	03:03:10	126.746	95.519
4	192	03:03:11	126.729	95.4676
4	193	03:03:12	126.738	95.5189
4	194	03:03:13	127.227	95.5182
4	195	03:03:14	126.711	95.4324
4	196	03:03:15	126.677	95.3468
4	197	03:03:16	127.196	95.462
4	198	03:03:17	126.717	95.4387
4	199	03:03:18	126.74	95.4972
4	200	03:03:19	126.834	95.4883
4	201	03:03:20	126.927	95.4794
4	202	03:03:21	127.019	95.4706
4	203	03:03:22	127.113	95.4617
4	204	03:03:23	127.215	95.4519
4	205	03:03:24	127.223	95.435
4	206	03:03:25	126.726	95.4331
4	207	03:03:26	127.232	95.4762
4	208	03:03:27	127.232	95.5067
4	209	03:03:28	127.231	95.5015
4	210	03:03:29	126.752	95.5139
4	211	03:03:30	126.734	95.4706
4	212	03:03:31	126.715	95.4271
4	213	03:03:32	126.696	95.3835
4	214	03:03:33	126.678	95.3398
4	215	03:03:34	126.659	95.2963
4	216	03:03:35	126.64	95.2517
4	217	03:03:36	126.622	95.209
4	218	03:03:37	126.603	95.1651
4	219	03:03:38	126.584	95.1216
4	220	03:03:39	126.566	95.078
4	221	03:03:40	126.547	95.0336
4	222	03:03:41	126.528	94.9906
4	223	03:03:42	126.51	94.9469
4	224	03:03:43	126.491	94.9036
4	225	03:03:44	126.473	94.8599
4	226	03:03:45	126.454	94.816
4	227	03:03:46	126.435	94.7723
4	228	03:03:47	126.417	94.7289
4	229	03:03:48	126.398	94.6852
4	230	03:03:49	126.379	94.6415
4	231	03:03:50	126.361	94.5982
4	232	03:03:51	126.342	94.5543
4	233	03:03:52	126.323	94.5106
4	234	03:03:53	126.305	94.467
4	235	03:03:54	126.286	94.4233
4	236	03:03:55	126.268	94.3799
4	237	03:03:56	126.249	94.3362
4	238	03:03:57	126.23	94.2924
4	239	03:03:58	126.211	94.2483
4	240	03:03:59	126.091	93.9213
4	241	03:04:00	125.968	93.5857
4	242	03:04:01	125.847	93.2537
4	243	03:04:02	125.605	92.9237
4	244	03:04:03	125.73	92.808
4	245	03:04:04	125.731	92.9174
4	246	03:04:05	125.721	92.8856
4	247	03:04:06	125.697	92.8095
4	248	03:04:07	125.615	92.7149
4	249	03:04:08	125.485	92.6631
4	250	03:04:09	125.499	92.6201
4	251	03:04:10	125.298	92.4971
4	252	03:04:11	125.264	92.3838
4	253	03:04:12	124.894	92.2601
4	254	03:04:13	124.984	92.1148
4	255	03:04:14	124.84	92.0421
4	256	03:04:15	125.021	92.0659
4	257	03:04:16	124.966	92.0207
4	258	03:04:17	124.918	91.9742
4	259	03:04:18	124.986	91.9718
4	260	03:04:19	124.991	91.9627
4	261	03:04:20	124.991	91.8517
4	262	03:04:21	125.185	92.0411
4	263	03:04:22	125.162	91.9137
4	264	03:04:23	124.972	91.751
4	265	03:04:24	125.06	91.7434
4	266	03:04:25	125.006	91.6196
4	267	03:04:26	125.068	91.6215
4	268	03:04:27	125.407	91.8727
4	269	03:04:28	125.015	91.4856
4	270	03:04:29	124.965	91.3859
4	271	03:04:30	124.881	91.2899
4	272	03:04:31	125.298	91.6956
4	273	03:04:32	125.198	91.7303
4	274	03:04:33	124.898	91.3233
4	275	03:04:34	125.3	91.6926
4	276	03:04:35	125.28	91.6548
4	277	03:04:36	125.129	91.4963
4	278	03:04:37	124.747	91.1448
4	279	03:04:38	125.161	91.2339
4	280	03:04:39	124.809	90.9086
4	281	03:04:40	125.094	90.9787
4	282	03:04:41	124.661	90.749
4	283	03:04:42	125.063	90.7821
4	284	03:04:43	125.016	90.6806
4	285	03:04:44	124.761	90.4876
4	286	03:04:45	124.974	90.4719
4	287	03:04:46	124.663	90.3386
4	288	03:04:47	124.749	90.2273
4	289	03:04:48	124.957	90.1321
4	290	03:04:49	124.881	90.1028
4	291	03:04:50	124.993	90.0681
4	292	03:04:51	124.848	89.8512
4	293	03:04:52	124.983	89.7779
4	294	03:04:53	124.982	89.7285
4	295	03:04:54	124.956	89.7469
4	296	03:04:55	124.917	89.7393
4	297	03:04:56	125.394	90.0833
4	298	03:04:57	124.971	90.3283
4	299	03:04:58	124.99	90.5206
4	300	03:04:59	125.001	90.5094
4	301	03:05:00	124.985	90.5219
4	302	03:05:01	124.981	90.5332
4	303	03:05:02	124.977	90.5449
4	304	03:05:03	124.956	90.5269
4	305	03:05:04	125.062	90.4778
4	306	03:05:05	125.156	90.4345
4	307	03:05:06	125.266	90.384
4	308	03:05:07	125.367	90.3374
4	309	03:05:08	125.376	90.2882
4	310	03:05:09	125.348	90.2553
4	311	03:05:10	125.308	90.1987
4	312	03:05:11	125.302	90.2085
4	313	03:05:12	125.539	90.3477
4	314	03:05:13	125.775	90.4862
4	315	03:05:14	125.782	90.4579
4	316	03:05:15	125.79	90.4287
4	317	03:05:16	125.791	90.407
4	318	03:05:17	125.791	90.386
4	319	03:05:18	125.792	90.3652
4	320	03:05:19	125.024	89.4175
4	321	03:05:20	124.989	89.3179
4	322	03:05:21	124.958	89.2417
4	323	03:05:22	125.045	89.3117
4	324	03:05:23	125.126	89.3762
4	325	03:05:24	125.212	89.4447
4	326	03:05:25	125.294	89.5104
4	327	03:05:26	125.377	89.5768
4	328	03:05:27	125.461	89.6441
4	329	03:05:28	125.543	89.71
4	330	03:05:29	125.628	89.7775
4	331	03:05:30	125.627	89.8132
4	332	03:05:31	125.626	89.8484
4	333	03:05:32	125.618	89.8734
4	334	03:05:33	125.61	89.8696
4	335	03:05:34	125.59	89.8209
4	336	03:05:35	125.586	89.8087
4	337	03:05:36	125.575	89.7943
4	338	03:05:37	125.609	89.8306
4	339	03:05:38	125.604	89.8321
4	340	03:05:39	125.576	89.704
4	341	03:05:40	125.575	89.7255
4	342	03:05:41	125.575	89.7487
4	343	03:05:42	125.55	89.7416
4	344	03:05:43	125.553	89.7007
4	345	03:05:44	125.539	89.6973
4	346	03:05:45	125.529	89.6837
4	347	03:05:46	125.524	89.6008
4	348	03:05:47	125.54	89.5297
4	349	03:05:48	125.485	89.3708
4	350	03:05:49	125.476	89.2914
4	351	03:05:50	125.472	89.0614
4	352	03:05:51	125.45	88.9483
4	353	03:05:52	125.427	88.9508
4	354	03:05:53	125.455	89.0316
4	355	03:05:54	125.439	88.8845
4	356	03:05:55	125.423	88.7418
4	357	03:05:56	125.383	88.7379
4	358	03:05:57	125.344	88.7339
4	359	03:05:58	125.305	88.73
4	360	03:05:59	125.265	88.7261
4	361	03:06:00	125.227	88.7222
4	362	03:06:01	125.187	88.7182
4	363	03:06:02	125.148	88.7144
4	364	03:06:03	125.109	88.7105
4	365	03:06:04	125.068	88.7064
4	366	03:06:05	125.03	88.7026
4	367	03:06:06	124.991	88.6987
4	368	03:06:07	124.952	88.6948
4	369	03:06:08	124.913	88.6909
4	370	03:06:09	124.874	88.687
4	371	03:06:10	124.834	88.6831
4	372	03:06:11	124.795	88.6791
4	373	03:06:12	124.756	88.6753
4	374	03:06:13	124.717	88.6713
4	375	03:06:14	124.676	88.565
4	376	03:06:15	124.633	88.4514
4	377	03:06:16	124.595	88.3517
4	378	03:06:17	124.554	88.2438
4	379	03:06:18	124.514	88.1384
4	380	03:06:19	124.472	88.028
4	381	03:06:20	124.441	88.0269
4	382	03:06:21	124.384	87.9929
4	383	03:06:22	124.299	87.9225
4	384	03:06:23	124.263	87.8473
4	385	03:06:24	124.172	87.7187
4	386	03:06:25	124.115	87.6553
4	387	03:06:26	124.011	87.4814
4	388	03:06:27	123.926	87.3346
4	389	03:06:28	123.893	87.1817
4	390	03:06:29	123.901	86.9705
4	391	03:06:30	123.884	86.7639
4	392	03:06:31	123.811	86.4532
4	393	03:06:32	123.717	86.149
4	394	03:06:33	123.679	85.9634
4	395	03:06:34	123.641	85.779
4	396	03:06:35	123.62	85.6576
4	397	03:06:36	123.388	85.2681
4	398	03:06:37	123.364	85.1203
4	399	03:06:38	123.384	85.0377
4	400	03:06:39	123.34	84.8852
4	401	03:06:40	123.334	84.7454
4	402	03:06:41	123.314	84.6361
4	403	03:06:42	123.29	84.5759
4	404	03:06:43	123.434	84.5641
4	405	03:06:44	123.439	84.5824
4	406	03:06:45	123.444	84.5997
4	407	03:06:46	123.449	84.6175
4	408	03:06:47	123.455	84.6356
4	409	03:06:48	123.46	84.6535
4	410	03:06:49	123.466	84.6714
4	411	03:06:50	123.471	84.6891
4	412	03:06:51	123.476	84.7071
4	413	03:06:52	123.481	84.7247
4	414	03:06:53	123.487	84.7432
4	415	03:06:54	123.492	84.7605
4	416	03:06:55	123.497	84.7783
4	417	03:06:56	123.503	84.7969
4	418	03:06:57	123.508	84.814
4	419	03:06:58	123.513	84.8325
4	420	03:06:59	123.519	84.8499
4	421	03:07:00	123.524	84.8677
4	422	03:07:01	123.529	84.8856
4	423	03:07:02	123.535	84.9035
4	424	03:07:03	123.54	84.9224
4	425	03:07:04	123.545	84.9391
4	426	03:07:05	123.551	84.9569
4	427	03:07:06	123.556	84.9756
4	428	03:07:07	123.561	84.9927
4	429	03:07:08	123.567	85.0107
4	430	03:07:09	123.536	84.8604
4	431	03:07:10	123.528	84.7852
4	432	03:07:11	123.519	84.7105
4	433	03:07:12	123.528	84.6129
4	434	03:07:13	123.536	84.512
4	435	03:07:14	123.537	84.4606
4	436	03:07:15	123.537	84.409
4	437	03:07:16	123.538	84.3581
4	438	03:07:17	123.79	83.0596
4	439	03:07:18	123.799	83.0007
4	440	03:07:19	123.797	82.9832
4	441	03:07:20	123.567	84.1365
4	442	03:07:21	123.833	82.9426
4	443	03:07:22	123.845	82.9284
4	444	03:07:23	123.848	82.9283
4	445	03:07:24	123.848	82.9072
4	446	03:07:25	123.841	82.8728
4	447	03:07:26	123.833	82.9037
4	448	03:07:27	123.844	82.9058
4	449	03:07:28	123.83	82.8772
4	450	03:07:29	123.844	82.8006
4	451	03:07:30	123.808	82.7045
4	452	03:07:31	123.78	82.5824
4	453	03:07:32	123.729	82.4099
4	454	03:07:33	123.679	82.2383
4	455	03:07:34	123.632	82.0767
4	456	03:07:35	123.629	82.0226
4	457	03:07:36	123.626	81.9635
4	458	03:07:37	123.606	81.8962
4	459	03:07:38	123.614	81.923
4	460	03:07:39	123.623	81.9315
4	461	03:07:40	123.604	81.8874
4	462	03:07:41	123.592	81.8834
4	463	03:07:42	123.587	81.9133
4	464	03:07:43	123.591	81.8789
4	465	03:07:44	123.567	81.7745
4	466	03:07:45	123.229	81.607
4	467	03:07:46	123.56	81.5667
4	468	03:07:47	123.521	81.2954
4	469	03:07:48	123.459	81.0963
4	470	03:07:49	123.426	80.8964
4	471	03:07:50	123.43	80.711
4	472	03:07:51	123.442	80.6503
4	473	03:07:52	123.386	80.4663
4	474	03:07:53	123.389	80.4418
4	475	03:07:54	123.442	80.4775
4	476	03:07:55	123.453	80.4676
4	477	03:07:56	123.464	80.4577
4	478	03:07:57	123.475	80.4474
4	479	03:07:58	123.485	80.4375
4	480	03:07:59	123.495	80.428
4	481	03:08:00	123.506	80.4181
4	482	03:08:01	123.516	80.4081
4	483	03:08:02	123.527	80.3977
4	484	03:08:03	123.509	80.4578
4	485	03:08:04	123.519	80.3833
4	486	03:08:05	123.517	80.4533
4	487	03:08:06	123.509	80.4225
4	488	03:08:07	123.52	80.4565
4	489	03:08:08	123.372	81.1279
4	490	03:08:09	123.535	80.467
4	491	03:08:10	123.547	80.4932
4	492	03:08:11	123.529	80.4526
4	493	03:08:12	123.515	80.4549
4	494	03:08:13	123.516	80.4672
4	495	03:08:14	123.519	80.4692
4	496	03:08:15	123.531	80.5289
4	497	03:08:16	123.537	80.5309
4	498	03:08:17	123.534	80.519
4	499	03:08:18	123.523	80.4879
4	500	03:08:19	123.324	81.0282
4	501	03:08:20	123.504	80.4442
4	502	03:08:21	123.389	81.1034
4	503	03:08:22	123.517	80.4194
4	504	03:08:23	123.472	80.3176
4	505	03:08:24	123.501	80.363
4	506	03:08:25	123.363	80.9563
4	507	03:08:26	123.501	80.3119
4	508	03:08:27	123.483	80.3073
4	509	03:08:28	123.479	80.2067
4	510	03:08:29	123.49	80.235
4	511	03:08:30	123.458	80.1273
4	512	03:08:31	123.473	80.1518
4	513	03:08:32	123.454	80.1274
4	514	03:08:33	123.434	80.123
4	515	03:08:34	123.254	80.5365
4	516	03:08:35	123.266	80.5173
4	517	03:08:36	123.396	80.0274
4	518	03:08:37	123.334	79.7839
4	519	03:08:38	123.269	79.5285
4	520	03:08:39	123.226	79.3154
4	521	03:08:40	123.243	79.2337
4	522	03:08:41	123.256	79.2315
4	523	03:08:42	123.223	79.1669
4	524	03:08:43	123.183	79.1041
4	525	03:08:44	123.117	78.9763
4	526	03:08:45	123.032	78.7057
4	527	03:08:46	122.984	78.4381
4	528	03:08:47	122.826	78.3055
4	529	03:08:48	122.861	78.1246
4	530	03:08:49	122.848	77.9895
4	531	03:08:50	122.875	78.0529
4	532	03:08:51	122.886	78.0235
4	533	03:08:52	122.925	78.0511
4	534	03:08:53	122.877	77.7871
4	535	03:08:54	123.2	76.927
4	536	03:08:55	123.188	76.8523
4	537	03:08:56	123.175	76.8386
4	538	03:08:57	123.172	76.8416
4	539	03:08:58	123.196	76.8983
4	540	03:08:59	123.151	76.8065
4	541	03:09:00	123.177	76.8252
4	542	03:09:01	122.844	77.5985
4	543	03:09:02	122.81	77.5834
4	544	03:09:03	122.784	77.5867
4	545	03:09:04	122.756	77.5902
4	546	03:09:05	122.728	77.5938
4	547	03:09:06	122.701	77.5973
4	548	03:09:07	122.765	77.4464
4	549	03:09:08	123.134	76.635
4	550	03:09:09	123.139	76.5783
4	551	03:09:10	123.137	76.351
4	552	03:09:11	122.781	76.4609
4	553	03:09:12	121.946	76.9734
4	554	03:09:13	121.936	76.9346
4	555	03:09:14	121.926	76.8952
4	556	03:09:15	121.916	76.8562
4	557	03:09:16	121.912	76.9054
4	558	03:09:17	121.897	76.8527
4	559	03:09:18	122.327	76.745
4	560	03:09:19	122.316	76.6155
4	561	03:09:20	122.7	75.7588
4	562	03:09:21	122.562	75.8807
4	563	03:09:22	122.432	75.9953
4	564	03:09:23	122.297	76.1145
4	565	03:09:24	122.163	76.2325
4	566	03:09:25	122.018	76.3601
4	567	03:09:26	121.893	76.4701
4	568	03:09:27	121.912	76.4784
4	569	03:09:28	121.89	76.4648
4	570	03:09:29	121.9	76.4442
4	571	03:09:30	121.909	76.4235
4	572	03:09:31	122.158	75.3398
4	573	03:09:32	121.927	76.3702
4	574	03:09:33	121.919	76.2871
4	575	03:09:34	121.878	76.1676
4	576	03:09:35	121.83	76.0792
4	577	03:09:36	121.8	75.9545
4	578	03:09:37	121.779	75.9411
4	579	03:09:38	121.701	75.7429
4	580	03:09:39	121.661	75.6457
4	581	03:09:40	121.641	75.5307
4	582	03:09:41	121.699	75.6516
4	583	03:09:42	121.735	75.6973
4	584	03:09:43	121.964	74.8029
4	585	03:09:44	121.959	74.6591
4	586	03:09:45	121.935	74.5675
4	587	03:09:46	121.948	74.5343
4	588	03:09:47	121.936	74.4666
4	589	03:09:48	121.912	74.2859
4	590	03:09:49	121.919	74.1928
4	591	03:09:50	121.946	74.2044
4	592	03:09:51	121.964	74.1388
4	593	03:09:52	121.962	74.0743
4	594	03:09:53	121.983	74.0568
4	595	03:09:54	121.98	74.0038
4	596	03:09:55	121.987	73.9809
4	597	03:09:56	121.984	73.9406
4	598	03:09:57	121.972	73.8337
4	599	03:09:58	121.931	73.7847
4	600	03:09:59	121.915	73.6698
4	601	03:10:00	121.904	73.6347
4	602	03:10:01	121.9	73.5725
4	603	03:10:02	121.898	73.4779
4	604	03:10:03	121.892	73.3779
4	605	03:10:04	121.544	72.8152
4	606	03:10:05	121.871	73.1925
4	607	03:10:06	121.86	73.1049
4	608	03:10:07	121.848	73.0945
4	609	03:10:08	121.829	72.9512
4	610	03:10:09	121.481	72.4349
4	611	03:10:10	121.448	72.2961
4	612	03:10:11	121.431	72.2103
4	613	03:10:12	121.412	72.1225
4	614	03:10:13	121.421	72.0632
4	615	03:10:14	121.358	71.8658
4	616	03:10:15	121.747	72.4105
4	617	03:10:16	121.344	71.7648
4	618	03:10:17	121.351	71.7082
4	619	03:10:18	121.719	72.3313
4	620	03:10:19	121.711	72.2569
4	621	03:10:20	121.296	71.5102
4	622	03:10:21	121.679	72.0858
4	623	03:10:22	121.661	71.9698
4	624	03:10:23	121.635	71.7497
4	625	03:10:24	121.184	70.9406
4	626	03:10:25	121.158	70.7847
4	627	03:10:26	121.147	70.6713
4	628	03:10:27	121.138	70.6685
4	629	03:10:28	121.126	70.5582
4	630	03:10:29	121.443	70.9308
4	631	03:10:30	121.067	70.3097
4	632	03:10:31	121.404	70.7058
4	633	03:10:32	121.387	70.6156
4	634	03:10:33	121.394	70.5139
4	635	03:10:34	121.385	70.3488
4	636	03:10:35	121.371	70.2091
4	637	03:10:36	121.364	70.1625
4	638	03:10:37	121.358	70.0196
4	639	03:10:38	121.353	69.8894
4	640	03:10:39	121.338	69.8441
4	641	03:10:40	121.329	69.7032
4	642	03:10:41	121.301	69.5238
4	643	03:10:42	121.275	69.3321
4	644	03:10:43	121.234	69.1679
4	645	03:10:44	121.21	68.9876
4	646	03:10:45	121.183	68.7987
4	647	03:10:46	121.175	68.642
4	648	03:10:47	121.15	68.5521
4	649	03:10:48	121.175	68.429
4	650	03:10:49	121.166	68.3616
4	651	03:10:50	121.322	68.2528
4	652	03:10:51	121.489	68.1368
4	653	03:10:52	121.648	68.0265
4	654	03:10:53	121.621	67.9111
4	655	03:10:54	121.614	67.8501
4	656	03:10:55	121.609	67.5465
4	657	03:10:56	121.623	67.2244
4	658	03:10:57	121.343	66.5533
4	659	03:10:58	121.36	66.4054
4	660	03:10:59	121.378	66.2549
4	661	03:11:00	121.692	66.2322
4	662	03:11:01	122.269	66.2686
4	663	03:11:02	122.593	65.9499
4	664	03:11:03	121.454	65.8569
4	665	03:11:04	122.264	66.0877
4	666	03:11:05	122.289	65.9795
4	667	03:11:06	122.288	65.9067
4	668	03:11:07	122.309	65.7544
4	669	03:11:08	122.33	65.5981
4	670	03:11:09	122.377	65.4575
4	671	03:11:10	122.385	65.3428
4	672	03:11:11	122.395	65.2456
4	673	03:11:12	122.469	64.9765
4	674	03:11:13	121.78	65.2451
4	675	03:11:14	121.806	65.1103
4	676	03:11:15	121.821	64.9591
4	677	03:11:16	121.841	64.9359
4	678	03:11:17	121.86	64.9127
4	679	03:11:18	121.88	64.8896
4	680	03:11:19	121.9	64.8653
4	681	03:11:20	121.893	64.8488
4	682	03:11:21	122.016	64.4068
4	683	03:11:22	122.055	64.2726
4	684	03:11:23	122.03	64.3413
4	685	03:11:24	122.058	64.2477
4	686	03:11:25	122.121	63.9519
4	687	03:11:26	122.151	63.8082
4	688	03:11:27	122.196	63.627
4	689	03:11:28	122.198	63.5047
4	690	03:11:29	121.472	62.8726
4	691	03:11:30	121.485	62.7157
4	692	03:11:31	121.479	62.5609
4	693	03:11:32	121.489	62.4505
4	694	03:11:33	121.546	62.3929
4	695	03:11:34	121.56	62.3058
4	696	03:11:35	121.604	62.1967
4	697	03:11:36	121.625	62.0581
4	698	03:11:37	121.642	61.8279
4	699	03:11:38	121.572	61.7591
4	700	03:11:39	121.501	61.69
4	701	03:11:40	121.429	61.6202
4	702	03:11:41	121.354	61.5465
4	703	03:11:42	121.285	61.4795
4	704	03:11:43	121.218	61.414
4	705	03:11:44	121.691	61.6018
4	706	03:11:45	121.685	61.5264
4	707	03:11:46	121.681	61.4044
4	708	03:11:47	121.681	61.3402
4	709	03:11:48	121.71	61.2342
4	710	03:11:49	121.727	61.107
4	711	03:11:50	121.73	61.01
4	712	03:11:51	121.751	60.8978
4	713	03:11:52	121.793	60.809
4	714	03:11:53	121.815	60.7186
4	715	03:11:54	121.816	60.6721
4	716	03:11:55	121.831	60.6043
4	717	03:11:56	121.828	60.4737
4	718	03:11:57	121.844	60.4083
4	719	03:11:58	121.86	60.2816
4	720	03:11:59	121.887	60.1766
4	721	03:12:00	121.897	59.9698
4	722	03:12:01	121.929	59.8001
4	723	03:12:02	121.943	59.6052
4	724	03:12:03	121.952	59.5081
4	725	03:12:04	121.962	59.3417
4	726	03:12:05	121.979	59.195
4	727	03:12:06	121.993	59.0994
4	728	03:12:07	121.98	59.0536
4	729	03:12:08	121.975	59.0304
4	730	03:12:09	121.978	59.0078
4	731	03:12:10	121.973	59.0104
4	732	03:12:11	121.954	59.0322
4	733	03:12:12	121.953	59.0764
4	734	03:12:13	121.965	59.0422
4	735	03:12:14	121.958	59.0714
4	736	03:12:15	121.96	59.0178
4	737	03:12:16	121.967	58.952
4	738	03:12:17	121.983	58.9503
4	739	03:12:18	121.988	58.9125
4	740	03:12:19	121.979	58.7609
4	741	03:12:20	122.013	58.695
4	742	03:12:21	122.023	58.5448
4	743	03:12:22	122.016	58.3801
4	744	03:12:23	122.003	58.2247
4	745	03:12:24	122.002	58.1081
4	746	03:12:25	122.709	58.3606
4	747	03:12:26	122.707	58.3737
4	748	03:12:27	122.714	58.2805
4	749	03:12:28	122.718	58.1664
4	750	03:12:29	122.728	58.1531
4	751	03:12:30	122.735	58.0407
4	752	03:12:31	122.738	58.0591
4	753	03:12:32	122.757	57.9472
4	754	03:12:33	122.732	58.0331
4	755	03:12:34	122.735	58.0833
4	756	03:12:35	122.738	58.0648
4	757	03:12:36	122.758	57.9214
4	758	03:12:37	122.789	57.8197
4	759	03:12:38	122.817	57.6568
4	760	03:12:39	122.834	57.3838
4	761	03:12:40	122.846	57.1492
4	762	03:12:41	122.855	56.8638
4	763	03:12:42	122.865	56.5674
4	764	03:12:43	122.867	56.4407
4	765	03:12:44	123.342	55.7838
4	766	03:12:45	123.337	55.7162
4	767	03:12:46	123.337	55.6739
4	768	03:12:47	122.874	55.9868
4	769	03:12:48	122.733	55.7755
4	770	03:12:49	122.58	55.5454
4	771	03:12:50	122.427	55.3172
4	772	03:12:51	122.274	55.0874
4	773	03:12:52	122.122	54.86
4	774	03:12:53	121.97	54.6309
4	775	03:12:54	121.953	54.6517
4	776	03:12:55	121.938	54.5761
4	777	03:12:56	121.453	53.9679
4	778	03:12:57	121.458	53.8023
4	779	03:12:58	121.424	53.7095
4	780	03:12:59	121.378	53.4961
4	781	03:13:00	121.377	53.4563
4	782	03:13:01	121.364	53.3278
4	783	03:13:02	121.324	53.1491
4	784	03:13:03	121.302	53.0314
4	785	03:13:04	121.287	52.986
4	786	03:13:05	121.279	52.9325
4	787	03:13:06	121.267	52.8414
4	788	03:13:07	121.727	53.39
4	789	03:13:08	121.729	53.4246
4	790	03:13:09	121.249	52.7802
4	791	03:13:10	121.261	52.9977
4	792	03:13:11	121.25	52.8908
4	793	03:13:12	121.274	52.9077
4	794	03:13:13	121.272	52.8479
4	795	03:13:14	121.279	52.7449
4	796	03:13:15	121.278	52.6592
4	797	03:13:16	121.269	52.626
4	798	03:13:17	121.253	52.6467
4	799	03:13:18	121.247	52.5832
4	800	03:13:19	121.237	52.5122
4	801	03:13:20	121.581	52.9891
4	802	03:13:21	121.225	52.3329
4	803	03:13:22	121.269	52.3519
4	804	03:13:23	121.27	52.283
4	805	03:13:24	121.254	52.1148
4	806	03:13:25	121.226	52.0631
4	807	03:13:26	121.249	51.9888
4	808	03:13:27	121.218	51.8499
4	809	03:13:28	121.258	51.7677
4	810	03:13:29	121.272	51.5855
4	811	03:13:30	121.248	51.5212
4	812	03:13:31	121.241	51.4289
4	813	03:13:32	121.234	51.3394
4	814	03:13:33	121.227	51.2492
4	815	03:13:34	121.233	51.1702
4	816	03:13:35	121.239	51.0903
4	817	03:13:36	121.242	51.0534
4	818	03:13:37	121.246	51.019
4	819	03:13:38	121.25	50.9828
4	820	03:13:39	121.246	50.8325
4	821	03:13:40	120.806	50.526
4	822	03:13:41	120.817	50.4564
4	823	03:13:42	120.828	50.3878
4	824	03:13:43	120.83	50.3333
4	825	03:13:44	120.826	50.0592
4	826	03:13:45	120.8	50.0238
4	827	03:13:46	121.216	50.0232
4	828	03:13:47	121.221	49.9754
4	829	03:13:48	121.212	49.9088
4	830	03:13:49	121.192	49.9052
4	831	03:13:50	121.18	49.8145
4	832	03:13:51	121.167	49.7196
4	833	03:13:52	121.098	49.6577
4	834	03:13:53	121.026	49.5929
4	835	03:13:54	121.062	49.5432
4	836	03:13:55	121.098	49.4939
4	837	03:13:56	121.047	49.524
4	838	03:13:57	121	49.5515
4	839	03:13:58	120.949	49.5815
4	840	03:13:59	121.102	49.2913
4	841	03:14:00	121.034	49.2979
4	842	03:14:01	120.774	48.9663
4	843	03:14:02	120.757	49.1414
4	844	03:14:03	120.845	48.3196
4	845	03:14:04	120.87	47.9805
4	846	03:14:05	120.818	48.4781
4	847	03:14:06	121.24	48.3495
4	848	03:14:07	121.333	48.3637
4	849	03:14:08	121.425	48.3779
4	850	03:14:09	121.523	48.3929
4	851	03:14:10	121.61	48.4062
4	852	03:14:11	121.702	48.4203
4	853	03:14:12	121.721	48.3525
4	854	03:14:13	121.333	47.7856
4	855	03:14:14	121.75	48.217
4	856	03:14:15	121.778	48.0458
4	857	03:14:16	121.406	47.431
4	858	03:14:17	121.437	47.194
4	859	03:14:18	121.47	46.9465
4	860	03:14:19	121.478	46.7995
4	861	03:14:20	121.487	46.6513
4	862	03:14:21	121.495	46.502
4	863	03:14:22	121.941	46.6665
4	864	03:14:23	121.939	46.5669
4	865	03:14:24	121.576	46.0094
4	866	03:14:25	121.588	46.0041
4	867	03:14:26	121.98	46.1677
4	868	03:14:27	121.986	46.1353
4	869	03:14:28	122.394	46.4205
4	870	03:14:29	122.091	46.0853
4	871	03:14:30	122.107	45.9044
4	872	03:14:31	122.151	45.7928
4	873	03:14:32	122.18	45.6542
4	874	03:14:33	122.193	45.5374
4	875	03:14:34	122.231	45.3653
4	876	03:14:35	122.283	45.1861
4	877	03:14:36	122.332	44.9626
4	878	03:14:37	122.365	44.8441
4	879	03:14:38	122.377	44.7911
4	880	03:14:39	122.403	44.6579
4	881	03:14:40	122.762	44.8755
4	882	03:14:41	122.778	44.7709
4	883	03:14:42	122.79	44.7082
4	884	03:14:43	122.484	44.2587
4	885	03:14:44	122.503	44.157
4	886	03:14:45	122.528	44.0764
4	887	03:14:46	122.529	44.0501
4	888	03:14:47	122.538	43.9916
4	889	03:14:48	122.534	44.0012
4	890	03:14:49	122.531	44.0111
4	891	03:14:50	122.503	44.0099
4	892	03:14:51	122.461	44.0282
4	893	03:14:52	122.418	44.0466
4	894	03:14:53	122.477	44.0113
4	895	03:14:54	122.538	43.9749
4	896	03:14:55	122.575	43.8583
4	897	03:14:56	122.671	43.8769
4	898	03:14:57	122.771	43.8964
4	899	03:14:58	122.854	43.9125
4	900	03:14:59	122.948	43.9308
4	901	03:15:00	122.974	43.8935
4	902	03:15:01	123.188	44.3331
4	903	03:15:02	123.201	44.3073
4	904	03:15:03	122.983	43.8104
4	905	03:15:04	123.092	44.3194
4	906	03:15:05	123.217	44.2777
4	907	03:15:06	122.983	43.736
4	908	03:15:07	122.989	43.7022
4	909	03:15:08	122.993	43.6865
4	910	03:15:09	123.008	43.6593
4	911	03:15:10	123.003	43.6577
4	912	03:15:11	122.991	43.6462
4	913	03:15:12	122.988	43.6583
4	914	03:15:13	123.001	43.6333
4	915	03:15:14	123.038	43.7224
4	916	03:15:15	123.073	43.8106
4	917	03:15:16	123.109	43.8976
4	918	03:15:17	123.144	43.9859
4	919	03:15:18	123.18	44.0733
4	920	03:15:19	123.216	44.1623
4	921	03:15:20	123.026	43.4757
4	922	03:15:21	123.04	43.3994
4	923	03:15:22	123.06	43.2833
4	924	03:15:23	122.981	43.2029
4	925	03:15:24	123.07	43.1836
4	926	03:15:25	123.274	43.8707
4	927	03:15:26	123.274	43.8543
4	928	03:15:27	123.28	43.8339
4	929	03:15:28	123.274	43.8554
4	930	03:15:29	123.291	43.786
4	931	03:15:30	123.282	43.8483
4	932	03:15:31	123.289	43.8164
4	933	03:15:32	123.289	43.8006
4	934	03:15:33	123.316	43.7125
4	935	03:15:34	123.352	43.5654
4	936	03:15:35	123.349	43.5877
4	937	03:15:36	123.283	43.4948
4	938	03:15:37	123.411	43.3619
4	939	03:15:38	123.419	43.3613
4	940	03:15:39	123.414	43.3297
4	941	03:15:40	123.417	43.3149
4	942	03:15:41	123.404	43.3499
4	943	03:15:42	123.405	43.3436
4	944	03:15:43	123.404	43.3475
4	945	03:15:44	123.386	43.4168
4	946	03:15:45	123.396	43.3813
4	947	03:15:46	123.372	43.4446
4	948	03:15:47	123.39	43.3704
4	949	03:15:48	123.383	43.3617
4	950	03:15:49	123.41	43.2992
4	951	03:15:50	123.4	43.3366
4	952	03:15:51	123.417	43.2477
4	953	03:15:52	123.432	43.2171
4	954	03:15:53	123.44	43.1581
4	955	03:15:54	123.445	43.1648
4	956	03:15:55	123.44	43.1382
4	957	03:15:56	123.449	43.1246
4	958	03:15:57	123.44	43.1631
4	959	03:15:58	123.445	43.1269
4	960	03:15:59	123.433	43.1604
4	961	03:16:00	123.433	43.1596
4	962	03:16:01	123.445	43.0967
4	963	03:16:02	123.432	43.1411
4	964	03:16:03	123.432	43.1429
4	965	03:16:04	123.336	43.1408
4	966	03:16:05	123.435	43.136
4	967	03:16:06	123.432	43.132
4	968	03:16:07	123.433	43.1263
4	969	03:16:08	123.43	43.1173
4	970	03:16:09	123.235	42.2241
4	971	03:16:10	123.432	43.1203
4	972	03:16:11	123.432	43.06
4	973	03:16:12	123.433	43.0689
4	974	03:16:13	123.426	43.0905
4	975	03:16:14	123.447	43.0515
4	976	03:16:15	123.488	42.7889
4	977	03:16:16	123.461	42.3748
4	978	03:16:17	123.652	42.0682
4	979	03:16:18	123.607	41.8875
4	980	03:16:19	123.764	41.7336
4	981	03:16:20	123.708	41.5374
4	982	03:16:21	123.849	41.393
4	983	03:16:22	123.866	41.3221
4	984	03:16:23	123.875	41.2529
4	985	03:16:24	123.811	41.1858
4	986	03:16:25	123.962	41.0451
4	987	03:16:26	124.011	40.9346
4	988	03:16:27	124.002	40.9589
4	989	03:16:28	123.994	40.9828
4	990	03:16:29	123.985	41.0087
4	991	03:16:30	124.729	40.3182
4	992	03:16:31	124.042	40.8758
4	993	03:16:32	124.01	40.936
4	994	03:16:33	124.016	40.8665
4	995	03:16:34	123.978	40.9236
4	996	03:16:35	123.987	40.8934
4	997	03:16:36	123.996	40.8618
4	998	03:16:37	124.006	40.8304
4	999	03:16:38	123.987	40.8864
4	1000	03:16:39	123.969	40.9394
4	1001	03:16:40	123.983	40.9353
4	1002	03:16:41	123.99	40.9056
4	1003	03:16:42	124.699	40.3096
4	1004	03:16:43	124.687	40.3348
4	1005	03:16:44	124.687	40.3262
4	1006	03:16:45	124.719	40.2846
4	1007	03:16:46	124.728	40.2557
4	1008	03:16:47	124.713	40.2747
4	1009	03:16:48	124.712	40.2488
4	1010	03:16:49	124.7	40.3089
4	1011	03:16:50	124.713	40.2791
4	1012	03:16:51	124.704	40.2996
4	1013	03:16:52	124.695	40.3047
4	1014	03:16:53	124.701	40.3106
4	1015	03:16:54	124.701	40.2685
4	1016	03:16:55	124.698	40.2465
4	1017	03:16:56	124.702	40.243
4	1018	03:16:57	124.722	40.1862
4	1019	03:16:58	124.718	40.1658
4	1020	03:16:59	124.777	40.0817
4	1021	03:17:00	124.823	39.9513
4	1022	03:17:01	124.857	39.8536
4	1023	03:17:02	124.935	39.6772
4	1024	03:17:03	125.048	39.3823
4	1025	03:17:04	125.09	39.2607
4	1026	03:17:05	125.134	39.1571
4	1027	03:17:06	125.184	39.0011
4	1028	03:17:07	125.203	38.923
4	1029	03:17:08	125.241	38.8216
4	1030	03:17:09	125.293	38.6645
4	1031	03:17:10	125.496	38.2973
4	1032	03:17:11	125.667	37.9121
4	1033	03:17:12	125.819	37.8864
4	1034	03:17:13	125.933	37.7996
4	1035	03:17:14	126.041	37.7176
4	1036	03:17:15	126.153	37.6332
4	1037	03:17:16	126.262	37.5503
4	1038	03:17:17	126.27	37.5252
4	1039	03:17:18	126.261	37.5458
4	1040	03:17:19	126.283	37.4997
4	1041	03:17:20	126.093	37.3376
4	1042	03:17:21	126.242	36.8005
4	1043	03:17:22	126.305	36.8837
4	1044	03:17:23	126.448	36.4057
4	1045	03:17:24	126.52	36.436
4	1046	03:17:25	126.719	35.8935
4	1047	03:17:26	126.871	35.6009
4	1048	03:17:27	126.144	35.841
4	1049	03:17:28	126.15	35.7858
4	1050	03:17:29	126.161	35.721
4	1051	03:17:30	126.167	35.5832
4	1052	03:17:31	126.211	35.4783
4	1053	03:17:32	126.249	35.4091
4	1054	03:17:33	126.45	35.1305
4	1055	03:17:34	126.588	34.9446
4	1056	03:17:35	126.708	34.793
4	1057	03:17:36	126.79	34.6811
4	1058	03:17:37	126.87	34.5663
4	1059	03:17:38	126.988	34.3662
4	1060	03:17:39	126.898	33.1598
4	1061	03:17:40	127.057	33.3133
4	1062	03:17:41	127.218	33.4678
4	1063	03:17:42	127.376	33.62
4	1064	03:17:43	127.457	33.4784
4	1065	03:17:44	127.49	33.4395
4	1066	03:17:45	127.512	33.4197
4	1067	03:17:46	127.529	33.3969
4	1068	03:17:47	127.591	33.3565
4	1069	03:17:48	127.666	33.2858
4	1070	03:17:49	127.725	33.2492
4	1071	03:17:50	127.846	33.1461
4	1072	03:17:51	128.075	32.5161
4	1073	03:17:52	128.359	32.7587
4	1074	03:17:53	128.371	32.7454
4	1075	03:17:54	128.432	32.701
4	1076	03:17:55	128.525	32.6162
4	1077	03:17:56	128.709	32.0258
4	1078	03:17:57	128.737	32.2033
4	1079	03:17:58	128.764	32.3819
4	1080	03:17:59	128.796	32.3533
4	1081	03:18:00	128.828	32.3248
4	1082	03:18:01	128.837	32.3043
4	1083	03:18:02	128.925	31.7931
4	1084	03:18:03	128.808	32.3262
4	1085	03:18:04	128.853	32.2884
4	1086	03:18:05	128.969	32.2166
4	1087	03:18:06	129.062	32.1524
4	1088	03:18:07	129.28	32.0247
4	1089	03:18:08	129.436	31.9354
4	1090	03:18:09	129.492	31.8918
4	1091	03:18:10	129.533	31.8634
4	1092	03:18:11	129.599	31.8224
4	1093	03:18:12	129.675	31.7764
4	1094	03:18:13	129.786	31.7126
4	1095	03:18:14	129.871	31.6604
4	1096	03:18:15	130.031	31.5599
4	1097	03:18:16	130.103	31.5144
4	1098	03:18:17	130.215	31.4441
4	1099	03:18:18	130.401	31.3316
4	1100	03:18:19	130.592	31.1887
4	1101	03:18:20	130.868	30.9596
4	1102	03:18:21	130.9	30.9269
4	1103	03:18:22	130.923	30.9117
4	1104	03:18:23	131.074	30.8135
4	1105	03:18:24	131.154	30.7495
4	1106	03:18:25	131.369	30.5991
4	1107	03:18:26	131.433	30.5305
4	1108	03:18:27	131.491	30.4862
4	1109	03:18:28	131.672	30.372
4	1110	03:18:29	131.834	30.2643
4	1111	03:18:30	131.918	30.206
4	1112	03:18:31	132.076	30.1199
4	1113	03:18:32	132.373	29.5688
4	1114	03:18:33	132.233	30.0274
4	1115	03:18:34	132.513	29.9031
4	1116	03:18:35	132.741	29.8092
4	1117	03:18:36	132.838	29.7604
4	1118	03:18:37	132.916	29.734
4	1119	03:18:38	133.003	29.7039
4	1120	03:18:39	133.099	29.6658
4	1121	03:18:40	133.305	29.5718
4	1122	03:18:41	133.372	29.5393
4	1123	03:18:42	133.326	29.5555
4	1124	03:18:43	133.464	29.5062
4	1125	03:18:44	133.544	29.4656
4	1126	03:18:45	133.726	29.4021
4	1127	03:18:46	133.976	29.2545
4	1128	03:18:47	134.128	29.2058
4	1129	03:18:48	134.236	29.1835
4	1130	03:18:49	134.541	29.149
4	1131	03:18:50	134.674	29.1253
4	1132	03:18:51	134.834	29.0913
4	1133	03:18:52	134.995	29.057
4	1134	03:18:53	135.158	29.0223
4	1135	03:18:54	135.144	29.0255
4	1136	03:18:55	135.189	29.0303
4	1137	03:18:56	135.218	29.016
4	1138	03:18:57	135.168	29.0242
4	1139	03:18:58	135.314	29.0047
4	1140	03:18:59	135.332	29.0006
4	1141	03:19:00	135.408	28.9831
4	1142	03:19:01	135.501	28.9703
4	1143	03:19:02	135.613	28.9536
4	1144	03:19:03	135.899	28.8985
4	1145	03:19:04	135.961	28.8734
4	1146	03:19:05	136.185	28.836
4	1147	03:19:06	136.571	28.3926
4	1148	03:19:07	136.865	27.9689
4	1149	03:19:08	136.822	28.363
4	1150	03:19:09	136.996	28.3233
4	1151	03:19:10	137.332	27.8667
4	1152	03:19:11	137.522	27.8354
4	1153	03:19:12	137.162	28.6198
4	1154	03:19:13	137.154	28.6137
4	1155	03:19:14	137.258	28.5988
4	1156	03:19:15	137.489	28.5918
4	1157	03:19:16	137.741	28.5921
4	1158	03:19:17	137.92	28.5812
4	1159	03:19:18	138.047	28.5708
4	1160	03:19:19	138.089	28.5567
4	1161	03:19:20	138.113	28.5589
4	1162	03:19:21	138.152	28.5575
4	1163	03:19:22	138.318	28.5332
4	1164	03:19:23	138.616	28.546
4	1165	03:19:24	138.795	28.567
4	1166	03:19:25	138.914	28.5617
4	1167	03:19:26	139.008	28.5623
4	1168	03:19:27	139.231	28.5669
4	1169	03:19:28	139.309	28.5788
4	1170	03:19:29	139.525	28.5947
4	1171	03:19:30	139.598	28.5981
4	1172	03:19:31	139.699	28.5999
4	1173	03:19:32	139.953	28.6002
4	1174	03:19:33	140.02	28.6031
4	1175	03:19:34	140.126	28.6227
4	1176	03:19:35	140.457	28.6502
4	1177	03:19:36	140.599	28.6379
4	1178	03:19:37	140.649	28.644
4	1179	03:19:38	140.016	28.5829
4	1180	03:19:39	140.657	28.665
4	1181	03:19:40	140.28	28.6157
4	1182	03:19:41	140.494	28.6362
4	1183	03:19:42	141.902	29.3062
4	1184	03:19:43	142.056	29.2578
4	1185	03:19:44	142.128	29.2615
4	1186	03:19:45	142.015	29.1286
4	1187	03:19:46	141.901	28.9951
4	1188	03:19:47	141.788	28.8622
4	1189	03:19:48	141.674	28.7284
4	1190	03:19:49	141.561	28.5958
4	1191	03:19:50	141.914	28.6638
4	1192	03:19:51	142.861	28.8053
4	1193	03:19:52	142.577	28.7456
4	1194	03:19:53	142.872	28.7375
4	1195	03:19:54	143.166	28.7295
4	1196	03:19:55	143.46	28.7214
4	1197	03:19:56	143.756	28.7133
4	1198	03:19:57	144.051	28.7052
4	1199	03:19:58	144.345	28.6972
4	1200	03:19:59	144.642	28.689
4	1201	03:20:01	144.401	28.8098
4	1202	03:20:05	143.914	29.0549
4	1203	03:20:05	144.073	29.0965
4	1204	03:20:05	144.234	29.1388
4	1205	03:20:06	144.396	29.1812
4	1206	03:20:06	144.557	29.2236
4	1207	03:20:07	143.945	29.0728
4	1208	03:20:07	145.473	29.9877
4	1209	03:20:08	145.482	29.9785
4	1210	03:20:09	145.535	29.9931
4	1211	03:20:10	145.635	30.0315
4	1212	03:20:11	145.603	30.0179
4	1213	03:20:12	145.652	30.0223
4	1214	03:20:13	145.683	30.0338
4	1215	03:20:14	145.855	29.9795
4	1216	03:20:15	145.945	29.9807
4	1217	03:20:16	145.822	30.0501
4	1218	03:20:17	146.024	30.1129
4	1219	03:20:18	146.101	30.1415
4	1220	03:20:19	146.114	30.1545
4	1221	03:20:20	146.117	30.154
4	1222	03:20:21	146.167	30.1533
4	1223	03:20:22	146.084	29.5232
4	1224	03:20:23	146.323	29.5904
4	1225	03:20:24	146.563	29.6578
4	1226	03:20:25	146.801	29.7249
4	1227	03:20:26	147.041	29.7924
4	1228	03:20:27	147.281	29.86
4	1229	03:20:28	147.519	29.9268
4	1230	03:20:29	147.759	29.9942
4	1231	03:20:30	147.998	30.0616
4	1232	03:20:31	148.238	30.129
4	1233	03:20:32	148.477	30.1963
4	1234	03:20:33	148.716	30.2636
4	1235	03:20:34	148.956	30.331
4	1236	03:20:35	149.194	30.3981
4	1237	03:20:36	149.433	30.4654
4	1238	03:20:37	149.673	30.5329
4	1239	03:20:38	149.913	30.6002
4	1240	03:20:39	150.152	30.6675
4	1241	03:20:40	150.391	30.7348
4	1242	03:20:41	150.631	30.8022
4	1243	03:20:42	150.869	30.8694
4	1244	03:20:43	151.109	30.9368
4	1245	03:20:44	151.347	31.0039
4	1246	03:20:45	151.588	31.0716
4	1247	03:20:46	151.826	31.1387
4	1248	03:20:47	152.076	31.209
4	1249	03:20:48	152.306	31.2735
4	1250	03:20:49	152.544	31.3407
4	1251	03:20:50	152.783	31.4079
4	1252	03:20:51	153.023	31.4752
4	1253	03:20:52	153.262	31.5427
4	1254	03:20:53	153.501	31.6097
4	1255	03:20:54	153.74	31.6772
4	1256	03:20:55	153.981	31.745
4	1257	03:20:56	154.224	31.8134
4	1258	03:20:57	154.489	31.8879
4	1259	03:20:58	154.711	31.9501
4	1260	03:20:59	154.938	32.0142
4	1261	03:21:00	155.181	32.0825
4	1262	03:21:01	155.426	32.1516
4	1263	03:21:02	155.655	32.2159
4	1264	03:21:03	155.894	32.283
4	1265	03:21:04	156.137	32.3514
4	1266	03:21:05	156.375	32.4185
4	1267	03:21:06	156.612	32.4852
4	1268	03:21:07	156.85	32.5521
4	1269	03:21:08	157.09	32.6197
4	1270	03:21:09	157.328	32.6865
4	1271	03:21:10	157.569	32.7544
4	1272	03:21:11	157.809	32.822
4	1273	03:21:12	158.048	32.8892
4	1274	03:21:13	158.288	32.9567
4	1275	03:21:14	158.527	33.0238
4	1276	03:21:15	158.766	33.0911
4	1277	03:21:16	159.006	33.1588
4	1278	03:21:17	159.244	33.2255
4	1279	03:21:18	159.499	33.2972
4	1280	03:21:19	159.722	33.3601
4	1281	03:21:20	159.966	33.4288
4	1282	03:21:21	160.201	33.4948
4	1283	03:21:22	160.441	33.5625
4	1284	03:21:23	160.692	33.6329
4	1285	03:21:24	160.728	33.6378
4	1286	03:21:25	160.763	33.6426
4	1287	03:21:26	160.8	33.6476
4	1288	03:21:27	160.841	33.6532
4	1289	03:21:28	160.873	33.6576
4	1290	03:21:29	160.923	33.688
4	1291	03:21:30	161.03	33.728
4	1292	03:21:31	161.121	33.7618
4	1293	03:21:32	161.221	33.799
4	1294	03:21:33	161.319	33.8357
4	1295	03:21:34	161.42	33.8732
4	1296	03:21:35	161.518	33.91
4	1297	03:21:36	161.619	33.9477
4	1298	03:21:37	161.598	34.0485
4	1299	03:21:38	161.578	34.1408
4	1300	03:21:39	161.557	34.2425
4	1301	03:21:40	161.536	34.3382
4	1302	03:21:41	161.516	34.435
4	1303	03:21:42	161.654	34.4808
4	1304	03:21:43	161.828	34.3962
4	1305	03:21:44	161.998	34.3132
4	1306	03:21:45	162.176	34.2262
4	1307	03:21:46	162.193	34.2278
4	1308	03:21:47	162.234	34.2302
4	1309	03:21:48	162.251	34.2399
4	1310	03:21:49	162.269	34.2498
4	1311	03:21:50	162.338	34.2935
4	1312	03:21:51	162.41	34.3395
4	1313	03:21:52	162.482	34.3855
4	1314	03:21:53	162.555	34.432
4	1315	03:21:54	162.572	34.5111
4	1316	03:21:55	162.59	34.5913
4	1317	03:21:56	162.609	34.6737
4	1318	03:21:57	162.627	34.7524
4	1319	03:21:58	162.645	34.8359
4	1320	03:21:59	162.662	34.9114
4	1321	03:22:00	162.68	34.9914
4	1322	03:22:01	162.698	35.0712
4	1323	03:22:02	162.717	35.1544
4	1324	03:22:03	162.735	35.2368
4	1325	03:22:04	162.78	35.2306
4	1326	03:22:05	162.829	35.224
4	1327	03:22:06	162.96	35.1521
4	1328	03:22:07	163.1	35.0749
4	1329	03:22:08	163.149	35.0928
4	1330	03:22:09	162.907	35.134
4	1331	03:22:10	162.641	35.1793
4	1332	03:22:11	162.649	35.1758
4	1333	03:22:12	162.656	35.1726
4	1334	03:22:13	162.664	35.1692
4	1335	03:22:14	162.671	35.1659
4	1336	03:22:15	162.679	35.1625
4	1337	03:22:16	162.687	35.1591
4	1338	03:22:17	162.694	35.1558
4	1339	03:22:18	162.746	35.1696
4	1340	03:22:19	162.797	35.1833
4	1341	03:22:20	162.847	35.1968
4	1342	03:22:21	162.899	35.2108
4	1343	03:22:22	162.977	35.1921
4	1344	03:22:23	163.055	35.1733
4	1345	03:22:24	163.126	35.1562
4	1346	03:22:25	163.201	35.138
4	1347	03:22:26	163.277	35.1196
4	1348	03:22:27	163.353	35.1013
4	1349	03:22:28	163.434	35.0818
4	1350	03:22:29	163.505	35.0646
4	1351	03:22:30	163.696	35.1637
4	1352	03:22:31	163.423	35.3185
4	1353	03:22:32	164.253	35.2587
4	1354	03:22:33	164.357	35.2657
4	1355	03:22:34	164.405	35.2735
4	1356	03:22:35	164.434	35.2736
4	1357	03:22:36	163.964	35.3756
4	1358	03:22:37	163.896	35.367
4	1359	03:22:38	163.987	35.3984
4	1360	03:22:39	165.054	35.4177
4	1361	03:22:40	165.255	35.4622
4	1362	03:22:41	165.454	35.4739
4	1363	03:22:42	165.717	35.5285
4	1364	03:22:43	165.987	35.5748
4	1365	03:22:44	166.265	35.5961
4	1366	03:22:45	166.737	35.6139
4	1367	03:22:46	167.187	35.6399
4	1368	03:22:47	167.526	35.6652
4	1369	03:22:48	167.66	35.6706
4	1370	03:22:49	168.166	35.336
4	1371	03:22:50	168.068	35.7448
4	1372	03:22:51	168.307	35.7553
4	1373	03:22:52	168.578	35.8157
4	1374	03:22:53	168.677	35.8622
4	1375	03:22:54	168.838	35.874
4	1376	03:22:55	169.042	35.9426
4	1377	03:22:56	169.208	35.9545
4	1378	03:22:57	168.624	36.1255
4	1379	03:22:58	169.374	36.0159
4	1380	03:22:59	168.992	36.169
4	1381	03:23:00	169.136	36.1841
4	1382	03:23:01	169.317	36.202
4	1383	03:23:02	169.722	36.2325
4	1384	03:23:03	169.661	36.2282
4	1385	03:23:04	169.599	36.224
4	1386	03:23:05	169.538	36.2197
4	1387	03:23:06	169.476	36.2154
4	1388	03:23:07	169.415	36.2111
4	1389	03:23:08	169.351	36.2067
4	1390	03:23:09	169.288	36.2024
4	1391	03:23:10	169.228	36.1981
4	1392	03:23:11	169.167	36.1939
4	1393	03:23:12	169.106	36.1897
4	1394	03:23:13	169.045	36.1854
4	1395	03:23:14	168.978	36.1808
4	1396	03:23:15	168.92	36.1768
4	1397	03:23:16	168.861	36.1727
4	1398	03:23:17	168.799	36.1684
4	1399	03:23:18	168.738	36.1641
4	1400	03:23:19	168.676	36.1598
4	1401	03:23:20	168.872	36.1891
4	1402	03:23:21	169.041	36.2144
4	1403	03:23:22	169.237	36.3437
4	1404	03:23:23	169.381	36.4386
4	1405	03:23:24	169.548	36.5487
4	1406	03:23:25	169.719	36.6616
4	1407	03:23:26	169.888	36.7733
4	1408	03:23:27	170.059	36.8856
4	1409	03:23:28	170.224	36.9947
4	1410	03:23:29	170.614	37.0569
4	1411	03:23:30	169.891	36.6525
4	1412	03:23:31	170.865	37.0806
4	1413	03:23:32	171.11	37.0972
4	1414	03:23:33	171.26	37.1152
4	1415	03:23:34	171.338	37.1287
4	1416	03:23:35	171.64	37.1902
4	1417	03:23:36	172.199	37.2695
4	1418	03:23:37	172.403	37.3155
4	1419	03:23:38	172.397	37.3032
4	1420	03:23:39	172.345	37.2631
4	1421	03:23:40	171.552	36.6765
4	1422	03:23:41	171.568	36.6813
4	1423	03:23:42	172.318	37.2245
4	1424	03:23:43	172.453	37.2624
4	1425	03:23:44	172.565	37.2898
4	1426	03:23:45	172.554	37.2072
4	1427	03:23:46	172.544	37.1251
4	1428	03:23:47	172.534	37.0423
4	1429	03:23:48	172.523	36.9593
4	1430	03:23:49	172.512	36.8706
4	1431	03:23:50	172.502	36.7929
4	1432	03:23:51	172.698	36.8565
4	1433	03:23:52	172.94	36.9375
4	1434	03:23:53	174	37.6869
4	1435	03:23:54	174.154	37.7503
4	1436	03:23:55	174.289	37.8177
4	1437	03:23:56	174.517	37.9126
4	1438	03:23:57	174.525	37.9051
4	1439	03:23:58	174.643	37.9735
4	1440	03:23:59	174.81	38.0468
4	1441	03:24:00	175.094	38.1909
4	1442	03:24:01	175.477	38.3981
4	1443	03:24:02	175.983	38.6272
4	1444	03:24:03	176.434	38.8589
4	1445	03:24:04	176.445	38.8493
4	1446	03:24:05	176.516	38.883
4	1447	03:24:06	176.501	38.8694
4	1448	03:24:07	176.536	38.8779
4	1449	03:24:08	176.609	38.8959
4	1450	03:24:09	176.681	38.9388
4	1451	03:24:10	176.944	39.0804
4	1452	03:24:11	177.213	39.1922
4	1453	03:24:12	177.77	39.469
4	1454	03:24:13	177.992	39.5802
4	1455	03:24:14	178.166	39.6944
4	1456	03:24:15	178.268	39.7509
4	1457	03:24:16	178.588	39.923
4	1458	03:24:17	179.136	40.2049
4	1459	03:24:18	179.296	40.293
4	1460	03:24:19	179.521	40.4157
4	1461	03:24:20	179.856	40.5926
4	1462	03:24:21	180.026	40.6822
4	1463	03:24:22	180.294	40.8205
4	1464	03:24:23	180.454	40.903
4	1465	03:24:24	180.494	40.9547
4	1466	03:24:25	180.788	41.1271
4	1467	03:24:26	180.949	41.2488
4	1468	03:24:27	180.952	41.2435
4	1469	03:24:28	181.002	41.2728
4	1470	03:24:29	180.969	41.2415
4	1471	03:24:30	180.968	41.2375
4	1472	03:24:31	180.939	41.2208
4	1473	03:24:32	180.968	41.2248
4	1474	03:24:33	180.986	41.2356
4	1475	03:24:34	180.946	41.2095
4	1476	03:24:35	181.199	41.346
4	1477	03:24:36	181.599	41.5881
4	1478	03:24:37	181.754	41.6825
4	1479	03:24:38	181.743	41.6739
4	1480	03:24:39	181.723	41.6531
4	1481	03:24:40	181.709	41.6387
4	1482	03:24:41	181.773	41.6874
4	1483	03:24:42	181.801	41.7108
4	1484	03:24:43	181.832	41.7405
4	1485	03:24:44	181.895	41.7704
4	1486	03:24:45	181.799	41.7084
4	1487	03:24:46	181.78	41.6994
4	1488	03:24:47	181.796	41.7106
4	1489	03:24:48	181.828	41.7331
4	1490	03:24:49	181.796	41.7011
4	1491	03:24:50	181.776	41.6782
4	1492	03:24:51	181.799	41.6974
4	1493	03:24:52	181.81	41.7042
4	1494	03:24:53	181.783	41.6869
4	1495	03:24:54	181.803	41.7098
4	1496	03:24:55	181.798	41.7185
4	1497	03:24:56	181.831	41.72
4	1498	03:24:57	181.772	41.6863
4	1499	03:24:58	181.787	41.7032
4	1500	03:24:59	181.788	41.7104
4	1501	03:25:00	181.765	41.6869
4	1502	03:25:01	181.156	40.9525
4	1503	03:25:02	181.285	41.0437
4	1504	03:25:03	181.316	41.0805
4	1505	03:25:04	181.319	41.0683
4	1506	03:25:05	181.332	41.1057
4	1507	03:25:06	181.299	41.0927
4	1508	03:25:07	181.381	41.1366
4	1509	03:25:08	181.365	41.1383
4	1510	03:25:09	181.445	41.1929
4	1511	03:25:10	181.427	41.1686
4	1512	03:25:11	181.449	41.1876
4	1513	03:25:12	181.864	41.3423
4	1514	03:25:13	181.458	41.201
4	1515	03:25:14	182.004	41.4346
4	1516	03:25:15	182.05	41.4713
4	1517	03:25:16	181.657	41.3354
4	1518	03:25:17	181.725	41.3825
4	1519	03:25:18	182.252	41.5852
[truncated: 116,235 more rows]
