# Supplementary material for: The type IV pilus chemoreceptor PilJ controls chemotaxis of one bacterial species towards another
Source: PLoS Biol. 2024 Feb 13;22(2):e3002488. doi: 10.1371/journal.pbio.3002488 (PMC10896506; doi:10.1371/journal.pbio.3002488)
Supplement: S7 Data — (XLSX) [file pbio.3002488.s038.xlsx]

## Sheet: S4 Fig Imaging Error
S4 Figure
The data below in each row collectively show the positions of tracked particles within the field of view, at each frame in which the cell was tracked. Frames were imaged at a 1 sec interval, which can be seen in the clock time (actual recorded time when tracked in hr:min:sec based on start time).
All XY positions across clock times for a given particle (each cell given a cell number ID) were plotted with the codes found in S1-3_Code to generate the trajectories used in S4_Fig.
The data on this page are for the trajectories used to generate the imaging error graphs in S4_Fig.
Cell Number ID	Frame Number	Clock Time [s]	PositionX [µm]	PositionY [µm]
2	1	00:00:00.548000	104.642	47.5633
2	2	00:00:02.794000	104.607	47.5871
2	3	00:00:04.969000	104.637	47.5596
2	4	00:00:07.132000	104.636	47.5658
2	5	00:00:09.279000	104.65	47.5712
2	6	00:00:11.511000	104.636	47.563
2	7	00:00:13.723000	104.629	47.564
2	8	00:00:15.931000	104.604	47.5883
2	9	00:00:18.112000	104.604	47.5843
2	10	00:00:20.304000	104.62	47.5784
2	11	00:00:22.488000	104.608	47.5945
2	12	00:00:24.747000	104.616	47.5941
2	13	00:00:27.596000	104.609	47.5956
2	14	00:00:29.731000	104.606	47.595
2	15	00:00:31.973000	104.602	47.5945
2	16	00:00:34.160000	104.622	47.6056
2	17	00:00:36.304000	104.604	47.6052
2	18	00:00:38.508000	104.62	47.5924
2	19	00:00:40.675000	104.631	47.5771
2	20	00:00:42.860000	104.625	47.5866
2	21	00:00:45.193000	104.607	47.613
2	22	00:00:47.364000	104.623	47.6056
2	23	00:00:49.632000	104.616	47.5928
2	24	00:00:51.828000	104.622	47.5924
2	25	00:00:54.083000	104.612	47.6001
2	26	00:00:56.369000	104.611	47.6077
2	27	00:00:58.669000	104.617	47.5885
2	28	00:01:00.974000	104.619	47.6111
2	29	00:01:03.152000	104.625	47.5995
2	30	00:01:05.384000	104.617	47.6175
2	31	00:01:07.611000	104.62	47.6142
2	32	00:01:10.041000	104.623	47.6105
2	33	00:01:12.237000	104.634	47.5867
2	34	00:01:14.427000	104.619	47.6005
2	35	00:01:16.613000	104.601	47.6109
2	36	00:01:18.859000	104.593	47.6109
2	37	00:01:21.088000	104.62	47.6035
2	38	00:01:23.312000	104.613	47.6066
2	39	00:01:25.541000	104.614	47.5877
2	40	00:01:27.784000	104.625	47.5873
2	41	00:01:30.039000	104.618	47.5923
2	42	00:01:32.268000	104.615	47.5989
2	43	00:01:34.528000	104.64	47.5754
2	44	00:01:36.772000	104.636	47.5986
2	45	00:01:39.588000	104.603	47.5933
2	46	00:01:41.817000	104.621	47.6011
2	47	00:01:44.068000	104.611	47.5969
2	48	00:01:46.301000	104.598	47.6172
2	49	00:01:48.617000	104.613	47.6056
2	50	00:01:50.860000	104.629	47.5975
2	51	00:01:53.218000	104.612	47.6107
2	52	00:01:55.463000	104.609	47.6113
2	53	00:01:57.777000	104.636	47.5988
2	54	00:02:00.033000	104.621	47.6042
2	55	00:02:02.261000	104.616	47.6059
2	56	00:02:04.497000	104.626	47.6052
2	57	00:02:06.817000	104.612	47.6174
2	58	00:02:09.160000	104.613	47.6125
2	59	00:02:11.458000	104.598	47.6193
2	60	00:02:13.856000	104.607	47.5995
2	61	00:02:16.228000	104.607	47.6084
2	62	00:02:18.436000	104.614	47.6108
2	63	00:02:20.753000	104.622	47.6133
2	64	00:02:23.005000	104.608	47.6141
2	65	00:02:25.316000	104.618	47.5992
2	66	00:02:27.584000	104.605	47.6047
2	67	00:02:29.836000	104.689	47.5842
2	68	00:02:32.182000	104.614	47.6109
2	69	00:02:34.421000	104.601	47.6235
2	70	00:02:36.749000	104.589	47.6313
2	71	00:02:38.953000	104.595	47.6117
2	72	00:02:41.189000	104.796	47.5576
2	73	00:02:43.460000	104.598	47.6305
2	74	00:02:45.680000	104.625	47.6081
2	75	00:02:48	104.62	47.6155
2	76	00:02:50.228000	104.593	47.6214
2	77	00:02:52.450000	104.598	47.621
2	78	00:02:54.789000	104.609	47.6272
2	79	00:02:57.001000	104.603	47.6248
2	80	00:02:59.309000	104.607	47.635
2	81	00:03:01.569000	104.624	47.6179
2	82	00:03:03.981000	104.596	47.6426
2	83	00:03:06.224000	104.604	47.6129
2	84	00:03:08.477000	104.608	47.6266
2	85	00:03:10.710000	104.617	47.6304
2	86	00:03:12.948000	104.61	47.6393
2	87	00:03:15.137000	104.617	47.6283
2	88	00:03:17.361000	104.616	47.6222
2	89	00:03:19.584000	104.609	47.6391
2	90	00:03:21.914000	104.61	47.6192
2	91	00:03:24.164000	104.613	47.6214
2	92	00:03:26.392000	104.613	47.6283
2	93	00:03:28.684000	104.612	47.6355
2	94	00:03:30.926000	104.6	47.6352
2	95	00:03:33.218000	104.584	47.6419
2	96	00:03:35.425000	104.608	47.6344
2	97	00:03:37.672000	104.621	47.6423
2	98	00:03:39.904000	104.602	47.6545
2	99	00:03:42.178000	104.625	47.6412
2	100	00:03:44.409000	104.626	47.6662
2	101	00:03:46.640000	104.62	47.6455
2	102	00:03:48.973000	104.617	47.6322
2	103	00:03:51.230000	104.605	47.6362
2	104	00:03:53.532000	104.606	47.6404
2	105	00:03:55.800000	104.599	47.6366
2	106	00:03:58.129000	104.599	47.646
2	107	00:04:00.357000	104.604	47.6662
2	108	00:04:02.696000	104.618	47.6389
2	109	00:04:04.962000	104.622	47.6334
2	110	00:04:07.190000	104.617	47.6421
2	111	00:04:09.425000	104.615	47.6409
2	112	00:04:11.425000	104.62	47.6345
2	113	00:04:13.728000	104.609	47.631
2	114	00:04:15.989000	104.626	47.6262
2	115	00:04:18.238000	104.647	47.6425
2	116	00:04:20.569000	104.601	47.6391
2	117	00:04:22.829000	104.624	47.6248
2	118	00:04:25.144000	104.617	47.6158
2	119	00:04:27.382000	104.62	47.6281
2	120	00:04:29.647000	104.622	47.6259
2	121	00:04:31.810000	104.624	47.6239
2	122	00:04:34.101000	104.599	47.6295
2	123	00:04:36.366000	104.613	47.6266
2	124	00:04:38.653000	104.613	47.6319
2	125	00:04:40.902000	104.625	47.6344
2	126	00:04:43.246000	104.605	47.6325
2	127	00:04:45.526000	104.62	47.6361
2	128	00:04:47.802000	104.615	47.6245
2	129	00:04:50.041000	104.593	47.6415
2	130	00:04:52.333000	104.6	47.6451
2	131	00:04:54.653000	104.606	47.6488
2	132	00:04:56.978000	104.595	47.6298
2	133	00:04:59.212000	104.615	47.6143
2	134	00:05:01.477000	104.614	47.6192
2	135	00:05:03.714000	104.614	47.6241
2	136	00:05:06.081000	104.613	47.6292
2	137	00:05:08.402000	104.605	47.6391
2	138	00:05:10.677000	104.595	47.6384
2	139	00:05:12.962000	104.603	47.6512
2	140	00:05:15.196000	104.605	47.6416
2	141	00:05:17.474000	104.607	47.6246
2	142	00:05:19.802000	104.62	47.6379
2	143	00:05:22.037000	104.602	47.6558
2	144	00:05:24.305000	104.612	47.6348
2	145	00:05:26.549000	104.619	47.6375
2	146	00:05:28.814000	104.613	47.6488
2	147	00:05:31.054000	104.629	47.638
2	148	00:05:33.330000	104.615	47.658
2	149	00:05:35.568000	104.629	47.649
2	150	00:05:37.817000	104.626	47.6336
2	151	00:05:40.157000	104.619	47.6628
2	152	00:05:42.398000	104.62	47.6435
2	153	00:05:44.639000	104.613	47.6602
2	154	00:05:46.945000	104.619	47.6578
2	155	00:05:49.234000	104.62	47.6546
2	156	00:05:51.605000	104.621	47.6512
2	157	00:05:53.877000	104.613	47.6498
2	158	00:05:56.211000	104.623	47.6334
2	159	00:05:58.446000	104.616	47.6429
2	160	00:06:00.821000	104.621	47.6447
2	161	00:06:03.096000	104.641	47.6419
2	162	00:06:05.338000	104.631	47.6543
2	163	00:06:07.602000	104.623	47.6545
2	164	00:06:09.874000	104.619	47.6376
2	165	00:06:12.133000	104.626	47.6411
2	166	00:06:14.473000	104.614	47.6381
2	167	00:06:16.749000	104.633	47.6569
2	168	00:06:18.986000	104.605	47.6547
2	169	00:06:21.330000	104.637	47.6407
2	170	00:06:23.605000	104.637	47.6313
2	171	00:06:25.882000	104.618	47.626
2	172	00:06:28.230000	104.615	47.6516
2	173	00:06:30.570000	104.631	47.6504
2	174	00:06:32.813000	104.624	47.6395
2	175	00:06:35.082000	104.624	47.6416
2	176	00:06:37.329000	104.64	47.6233
2	177	00:06:39.649000	104.62	47.6368
2	178	00:06:41.886000	104.628	47.6266
2	179	00:06:44.221000	104.619	47.6403
2	180	00:06:46.473000	104.63	47.6462
2	181	00:06:48.733000	104.616	47.6347
2	182	00:06:51.008000	104.639	47.6313
2	183	00:06:53.333000	104.614	47.6308
2	184	00:06:55.578000	104.634	47.6289
2	185	00:06:58.009000	104.634	47.6322
2	186	00:07:00.237000	104.632	47.6511
2	187	00:07:02.454000	104.622	47.645
2	188	00:07:04.724000	104.637	47.6351
2	189	00:07:07.206000	104.638	47.6378
2	190	00:07:09.486000	104.611	47.6461
2	191	00:07:11.810000	104.62	47.6257
2	192	00:07:14.158000	104.622	47.6457
2	193	00:07:16.432000	104.623	47.6526
2	194	00:07:18.693000	104.638	47.6484
2	195	00:07:20.947000	104.624	47.6492
2	196	00:07:23.246000	104.631	47.6498
2	197	00:07:25.506000	104.622	47.6595
2	198	00:07:27.806000	104.639	47.6541
2	199	00:07:30.077000	104.614	47.6759
2	200	00:07:32.399000	104.629	47.6451
2	201	00:07:34.710000	104.621	47.6378
2	202	00:07:36.987000	104.625	47.6636
2	203	00:07:39.247000	104.648	47.6626
2	204	00:07:41.539000	104.629	47.6577
2	205	00:07:43.881000	104.627	47.6671
2	206	00:07:46.138000	104.622	47.6343
2	207	00:07:48.479000	104.623	47.6503
2	208	00:07:50.747000	104.613	47.6683
2	209	00:07:53.021000	104.627	47.654
2	210	00:07:55.311000	104.628	47.6559
2	211	00:07:57.554000	104.63	47.6577
2	212	00:07:59.837000	104.643	47.6577
2	213	00:08:02.201000	104.626	47.6518
2	214	00:08:04.589000	104.622	47.648
2	215	00:08:06.946000	104.626	47.6551
2	216	00:08:09.186000	104.644	47.6522
2	217	00:08:11.434000	104.624	47.6601
2	218	00:08:13.723000	104.612	47.6521
2	219	00:08:15.990000	104.639	47.6496
2	220	00:08:18.274000	104.622	47.6689
2	221	00:08:20.541000	104.634	47.6498
2	222	00:08:22.690000	104.645	47.6316
2	223	00:08:24.950000	104.634	47.642
2	224	00:08:27.130000	104.623	47.6521
2	225	00:08:29.413000	104.643	47.6544
2	226	00:08:31.714000	104.627	47.659
2	227	00:08:34.022000	104.643	47.6607
2	228	00:08:36.339000	104.642	47.6512
2	229	00:08:38.712000	104.653	47.6535
2	230	00:08:41.021000	104.639	47.6526
2	231	00:08:43.290000	104.616	47.6593
2	232	00:08:45.587000	104.645	47.6474
2	233	00:08:48.074000	104.65	47.6559
2	234	00:08:50.386000	104.634	47.6704
2	235	00:08:52.638000	104.634	47.6658
2	236	00:08:54.929000	104.635	47.6611
2	237	00:08:57.240000	104.627	47.6568
2	238	00:08:59.590000	104.631	47.6522
2	239	00:09:01.866000	104.616	47.6546
2	240	00:09:04.119000	104.637	47.6632
2	241	00:09:06.375000	104.622	47.6653
2	242	00:09:08.727000	104.64	47.6534
2	243	00:09:11.059000	104.635	47.6819
2	244	00:09:13.311000	104.644	47.6568
2	245	00:09:15.591000	104.653	47.6622
2	246	00:09:17.863000	104.786	47.589
2	247	00:09:20.239000	104.646	47.6602
2	248	00:09:22.486000	104.653	47.6528
2	249	00:09:24.733000	104.648	47.6545
2	250	00:09:27.074000	104.625	47.6608
2	251	00:09:29.355000	104.644	47.6488
2	252	00:09:31.691000	104.631	47.6681
2	253	00:09:33.984000	104.639	47.6484
2	254	00:09:36.266000	104.628	47.6698
2	255	00:09:38.655000	104.633	47.666
2	256	00:09:40.935000	104.639	47.6546
2	257	00:09:43.199000	104.637	47.6476
2	258	00:09:45.482000	104.632	47.6732
2	259	00:09:47.734000	104.657	47.6565
2	260	00:09:50.002000	104.64	47.663
2	261	00:09:52.338000	104.637	47.6711
2	262	00:09:54.622000	104.642	47.6618
2	263	00:09:56.878000	104.643	47.6752
2	264	00:09:59.142000	104.62	47.6904
2	265	00:10:01.411000	104.646	47.6735
2	266	00:10:03.706000	104.649	47.671
2	267	00:10:05.994000	104.658	47.6691
2	268	00:10:08.266000	104.667	47.6595
2	269	00:10:10.551000	104.652	47.6666
2	270	00:10:12.852000	104.667	47.6695
2	271	00:10:15.103000	104.641	47.6879
2	272	00:10:17.380000	104.653	47.6723
2	273	00:10:19.654000	104.654	47.6673
2	274	00:10:21.995000	104.627	47.6704
2	275	00:10:24.287000	104.651	47.6794
2	276	00:10:26.570000	104.641	47.6825
2	277	00:10:28.850000	104.635	47.6843
2	278	00:10:31.100000	104.636	47.6764
2	279	00:10:33.411000	104.641	47.6626
2	280	00:10:35.726000	104.64	47.676
2	281	00:10:38.030000	104.661	47.6612
2	282	00:10:40.297000	104.656	47.6663
2	283	00:10:42.654000	104.646	47.6711
2	284	00:10:44.911000	104.651	47.6634
2	285	00:10:47.159000	104.657	47.6726
2	286	00:10:49.530000	104.652	47.6783
2	287	00:10:51.822000	104.66	47.6667
2	288	00:10:54.160000	104.664	47.6554
2	289	00:10:56.423000	104.666	47.6674
2	290	00:10:58.755000	104.668	47.6677
2	291	00:11:01.059000	104.67	47.6681
2	292	00:11:03.360000	104.659	47.6506
2	293	00:11:05.630000	104.65	47.6885
2	294	00:11:07.942000	104.662	47.6759
2	295	00:11:10.222000	104.652	47.6806
2	296	00:11:12.484000	104.66	47.6623
2	297	00:11:14.767000	104.658	47.6568
2	298	00:11:17.073000	104.65	47.6649
2	299	00:11:19.282000	104.642	47.6726
2	300	00:11:21.604000	104.644	47.6672
2	301	00:11:23.875000	104.658	47.6613
2	302	00:11:26.168000	104.673	47.6832
2	303	00:11:28.472000	104.644	47.6648
2	304	00:11:30.758000	104.65	47.6831
2	305	00:11:33.028000	104.673	47.6584
2	306	00:11:35.316000	104.654	47.6666
2	307	00:11:37.596000	104.648	47.689
2	308	00:11:39.884000	104.658	47.6873
2	309	00:11:42.138000	104.668	47.6635
2	310	00:11:44.451000	104.655	47.6922
2	311	00:11:46.702000	104.655	47.6782
2	312	00:11:48.995000	104.664	47.6796
2	313	00:11:51.320000	104.659	47.658
2	314	00:11:53.599000	104.664	47.6651
2	315	00:11:55.899000	104.663	47.6633
2	316	00:11:58.220000	104.663	47.6616
2	317	00:12:00.476000	104.684	47.6646
2	318	00:12:02.787000	104.644	47.6698
2	319	00:12:05.067000	104.664	47.6727
2	320	00:12:07.316000	104.672	47.6705
2	321	00:12:09.555000	104.654	47.6885
2	322	00:12:11.840000	104.679	47.6565
2	323	00:12:14.106000	104.67	47.6637
2	324	00:12:16.336000	104.661	47.6709
2	325	00:12:18.644000	104.669	47.6734
2	326	00:12:20.979000	104.676	47.676
2	327	00:12:23.239000	104.68	47.6706
2	328	00:12:25.523000	104.645	47.6903
2	329	00:12:27.811000	104.678	47.679
2	330	00:12:30.127000	104.67	47.6779
2	331	00:12:32.408000	104.669	47.6768
2	332	00:12:34.708000	104.645	47.6644
2	333	00:12:36.984000	104.664	47.6788
2	334	00:12:39.268000	104.679	47.6771
2	335	00:12:41.515000	104.68	47.6605
2	336	00:12:43.809000	104.675	47.6699
2	337	00:12:46.091000	104.674	47.6731
2	338	00:12:48.381000	104.673	47.6751
2	339	00:12:50.689000	104.675	47.6806
2	340	00:12:53.015000	104.668	47.6765
2	341	00:12:55.291000	104.66	47.6826
2	342	00:12:57.696000	104.651	47.6891
2	343	00:12:59.980000	104.65	47.6647
2	344	00:13:02.283000	104.674	47.6743
2	345	00:13:04.613000	104.67	47.6753
2	346	00:13:06.900000	104.661	47.6939
2	347	00:13:09.268000	104.65	47.6807
2	348	00:13:11.523000	104.641	47.6933
2	349	00:13:13.856000	104.671	47.6574
2	350	00:13:16.171000	104.675	47.6735
2	351	00:13:18.444000	104.669	47.6964
2	352	00:13:20.695000	104.675	47.672
2	353	00:13:22.970000	104.664	47.6705
2	354	00:13:25.320000	104.676	47.6783
2	355	00:13:27.616000	104.677	47.6802
2	356	00:13:29.880000	104.672	47.6843
2	357	00:13:32.151000	104.68	47.6673
2	358	00:13:34.435000	104.644	47.6896
2	359	00:13:36.724000	104.669	47.6677
2	360	00:13:39.076000	104.667	47.7006
2	361	00:13:41.352000	104.67	47.6697
2	362	00:13:43.628000	104.675	47.6796
2	363	00:13:45.907000	104.681	47.6709
2	364	00:13:48.221000	104.669	47.6849
2	365	00:13:50.536000	104.664	47.6843
2	366	00:13:52.831000	104.667	47.6871
2	367	00:13:55.015000	104.67	47.6897
2	368	00:13:57.323000	104.663	47.6879
2	369	00:13:59.684000	104.658	47.7069
2	370	00:14:01.953000	104.677	47.6994
2	371	00:14:04.253000	104.657	47.6837
2	372	00:14:06.532000	104.671	47.6831
2	373	00:14:08.852000	104.667	47.678
2	374	00:14:11.161000	104.673	47.6778
2	375	00:14:13.471000	104.679	47.6776
2	376	00:14:15.783000	104.668	47.6861
2	377	00:14:18.074000	104.665	47.6905
2	378	00:14:20.352000	104.665	47.6831
2	379	00:14:22.636000	104.669	47.6855
2	380	00:14:24.939000	104.682	47.6602
2	381	00:14:27.260000	104.654	47.6831
2	382	00:14:29.567000	104.664	47.672
2	383	00:14:31.879000	104.662	47.6966
2	384	00:14:34.164000	104.676	47.6831
2	385	00:14:36.424000	104.679	47.6927
2	386	00:14:38.699000	104.664	47.6813
2	387	00:14:40.988000	104.679	47.6625
2	388	00:14:43.299000	104.67	47.6746
2	389	00:14:45.600000	104.651	47.6945
2	390	00:14:47.903000	104.67	47.671
2	391	00:14:50.201000	104.688	47.6813
2	392	00:14:52.500000	104.678	47.6746
2	393	00:14:54.748000	104.675	47.6784
2	394	00:14:57.040000	104.666	47.6897
2	395	00:14:59.283000	104.693	47.6735
2	396	00:15:01.577000	104.674	47.67
2	397	00:15:03.852000	104.667	47.6818
2	398	00:15:06.124000	104.68	47.6831
2	399	00:15:08.418000	104.682	47.6674
2	400	00:15:10.700000	104.692	47.6622
2	401	00:15:12.987000	104.676	47.6794
2	402	00:15:15.252000	104.679	47.6891
2	403	00:15:17.528000	104.692	47.6652
2	404	00:15:19.800000	104.667	47.6629
2	405	00:15:22.128000	104.677	47.6727
2	406	00:15:24.479000	104.687	47.6801
2	407	00:15:26.800000	104.672	47.6957
2	408	00:15:29.085000	104.673	47.6814
2	409	00:15:31.413000	104.693	47.6795
2	410	00:15:33.723000	104.666	47.691
2	411	00:15:35.990000	104.678	47.6759
2	412	00:15:38.305000	104.686	47.6843
2	413	00:15:40.585000	104.689	47.6812
2	414	00:15:42.868000	104.685	47.6873
2	415	00:15:45.168000	104.672	47.6826
2	416	00:15:47.524000	104.681	47.6813
2	417	00:15:49.833000	104.764	47.6398
2	418	00:15:52.227000	104.671	47.6918
2	419	00:15:54.596000	104.681	47.6726
2	420	00:15:56.871000	104.676	47.6743
2	421	00:15:59.145000	104.671	47.7037
2	422	00:16:01.448000	104.678	47.7004
2	423	00:16:03.754000	104.686	47.6825
2	424	00:16:06.081000	104.684	47.679
2	425	00:16:08.447000	104.695	47.6659
2	426	00:16:10.760000	104.69	47.6722
2	427	00:16:13.055000	104.686	47.6762
2	428	00:16:15.317000	104.682	47.6802
2	429	00:16:17.612000	104.689	47.6801
2	430	00:16:20.002000	104.697	47.6801
2	431	00:16:22.271000	104.687	47.677
2	432	00:16:24.544000	104.686	47.6727
2	433	00:16:26.821000	104.694	47.6714
2	434	00:16:29.112000	104.679	47.6741
2	435	00:16:31.360000	104.68	47.6831
2	436	00:16:33.641000	104.682	47.6976
2	437	00:16:35.976000	104.697	47.68
2	438	00:16:38.232000	104.706	47.6664
2	439	00:16:40.528000	104.698	47.6801
2	440	00:16:42.836000	104.688	47.6923
2	441	00:16:45.098000	104.692	47.6715
2	442	00:16:47.413000	104.686	47.6861
2	443	00:16:49.717000	104.698	47.6631
2	444	00:16:52.016000	104.687	47.6746
2	445	00:16:54.341000	104.686	47.6886
2	446	00:16:56.632000	104.69	47.6819
2	447	00:16:59.012000	104.681	47.6885
2	448	00:17:01.338000	104.686	47.6819
2	449	00:17:03.645000	104.7	47.6837
2	450	00:17:05.924000	104.694	47.68
2	451	00:17:08.205000	104.692	47.6966
2	452	00:17:10.529000	104.706	47.6701
2	453	00:17:12.800000	104.699	47.6776
2	454	00:17:15.092000	104.69	47.6708
2	455	00:17:17.444000	104.687	47.6709
2	456	00:17:19.677000	104.685	47.6711
2	457	00:17:22.029000	104.694	47.6794
2	458	00:17:24.343000	104.685	47.6721
2	459	00:17:26.641000	104.688	47.6776
2	460	00:17:28.956000	104.695	47.6787
2	461	00:17:31.216000	104.695	47.6711
2	462	00:17:33.506000	104.68	47.6685
2	463	00:17:35.809000	104.683	47.6725
2	464	00:17:38.025000	104.686	47.6763
2	465	00:17:40.330000	104.718	47.6513
2	466	00:17:42.644000	104.695	47.6541
2	467	00:17:44.954000	104.69	47.6719
2	468	00:17:47.200000	104.684	47.6684
2	469	00:17:49.517000	104.725	47.6554
2	470	00:17:51.784000	104.699	47.6665
2	471	00:17:54.096000	104.691	47.6596
2	472	00:17:56.372000	104.696	47.6759
2	473	00:17:58.740000	104.696	47.6775
2	474	00:18:01.073000	104.695	47.679
2	475	00:18:03.365000	104.696	47.6751
2	476	00:18:05.725000	104.696	47.6781
2	477	00:18:08.041000	104.698	47.6874
2	478	00:18:10.326000	104.69	47.6837
2	479	00:18:12.625000	104.697	47.6831
2	480	00:18:15.001000	104.705	47.6825
2	481	00:18:17.273000	104.703	47.6796
2	482	00:18:19.492000	104.702	47.6768
2	483	00:18:21.769000	104.692	47.6785
2	484	00:18:23.921000	104.682	47.6802
2	485	00:18:26.230000	104.712	47.6714
2	486	00:18:28.585000	104.709	47.678
2	487	00:18:30.878000	104.703	47.6777
2	488	00:18:33.186000	104.704	47.6749
2	489	00:18:35.497000	104.704	47.6631
2	490	00:18:37.802000	104.691	47.6867
2	491	00:18:40.089000	104.7	47.6855
2	492	00:18:42.381000	104.709	47.6843
2	493	00:18:44.766000	104.703	47.678
2	494	00:18:47.054000	104.697	47.6759
2	495	00:18:49.369000	104.69	47.6946
2	496	00:18:51.694000	104.696	47.6674
2	497	00:18:54.005000	104.705	47.6715
2	498	00:18:56.314000	104.711	47.6704
2	499	00:18:58.621000	104.701	47.6849
2	500	00:19:00.894000	104.705	47.6849
2	501	00:19:03.230000	104.71	47.6848
2	502	00:19:05.525000	104.687	47.6782
2	503	00:19:07.822000	104.713	47.6749
2	504	00:19:10.138000	104.689	47.7052
2	505	00:19:12.443000	104.71	47.6897
2	506	00:19:14.736000	104.693	47.6855
2	507	00:19:17.022000	104.693	47.7111
2	508	00:19:19.350000	104.7	47.677
2	509	00:19:21.685000	104.707	47.6855
2	510	00:19:24.014000	104.704	47.6746
2	511	00:19:26.296000	104.71	47.6717
2	512	00:19:28.614000	104.704	47.6855
2	513	00:19:30.938000	104.7	47.6849
2	514	00:19:33.201000	104.702	47.6916
2	515	00:19:35.524000	104.686	47.6879
2	516	00:19:37.857000	104.681	47.7042
2	517	00:19:40.346000	104.696	47.6765
2	518	00:19:42.622000	104.711	47.6928
2	519	00:19:44.948000	104.729	47.6591
2	520	00:19:47.305000	104.707	47.6886
2	521	00:19:49.613000	104.693	47.6926
2	522	00:19:51.801000	104.68	47.6965
2	523	00:19:54.094000	104.705	47.6855
2	524	00:19:56.410000	104.689	47.7091
2	525	00:19:58.748000	104.686	47.6897
2	526	00:20:01.045000	104.704	47.7027
2	527	00:20:03.365000	104.694	47.7015
2	528	00:20:05.721000	104.699	47.7015
2	529	00:20:07.985000	104.69	47.6988
2	530	00:20:10.301000	104.691	47.7043
2	531	00:20:12.633000	104.691	47.7061
2	532	00:20:14.909000	104.696	47.713
2	533	00:20:17.231000	104.695	47.6891
2	534	00:20:19.550000	104.702	47.6898
2	535	00:20:21.889000	104.69	47.6929
2	536	00:20:24.177000	104.691	47.6969
2	537	00:20:26.489000	104.696	47.6837
2	538	00:20:28.838000	104.689	47.6969
2	539	00:20:31.150000	104.688	47.7147
2	540	00:20:33.518000	104.697	47.6898
2	541	00:20:35.888000	104.675	47.7045
2	542	00:20:38.241000	104.705	47.6929
2	543	00:20:40.549000	104.694	47.699
2	544	00:20:42.870000	104.684	47.7052
2	545	00:20:45.165000	104.69	47.6968
2	546	00:20:47.486000	104.687	47.6951
2	547	00:20:49.790000	104.685	47.7052
2	548	00:20:52.098000	104.69	47.7076
2	549	00:20:54.314000	104.696	47.71
2	550	00:20:56.629000	104.689	47.7036
2	551	00:20:58.925000	104.687	47.697
2	552	00:21:01.252000	104.675	47.7012
2	553	00:21:03.542000	104.7	47.7109
2	554	00:21:05.862000	104.69	47.6957
2	555	00:21:08.166000	104.695	47.7032
2	556	00:21:10.513000	104.685	47.7037
2	557	00:21:12.826000	104.686	47.7078
2	558	00:21:15.119000	104.699	47.6744
2	559	00:21:17.470000	104.692	47.7
2	560	00:21:19.838000	104.694	47.6891
2	561	00:21:22.143000	104.683	47.6909
2	562	00:21:24.434000	104.688	47.6937
2	563	00:21:26.643000	104.694	47.6963
2	564	00:21:28.969000	104.696	47.7116
2	565	00:21:31.262000	104.697	47.6867
2	566	00:21:33.538000	104.693	47.6912
2	567	00:21:35.882000	104.699	47.6915
2	568	00:21:38.221000	104.692	47.7239
2	569	00:21:40.531000	104.699	47.7035
2	570	00:21:42.803000	104.694	47.7092
2	571	00:21:45.126000	104.683	47.7113
2	572	00:21:47.450000	104.681	47.72
2	573	00:21:49.741000	104.688	47.7084
2	574	00:21:52.114000	104.687	47.7114
2	575	00:21:54.449000	104.691	47.7206
2	576	00:21:56.738000	104.694	47.7155
2	577	00:21:59.049000	104.699	47.7018
2	578	00:22:01.347000	104.683	47.7015
2	579	00:22:03.675000	104.69	47.7264
2	580	00:22:05.994000	104.71	47.7012
2	581	00:22:08.363000	104.689	47.7109
2	582	00:22:10.679000	104.696	47.7084
2	583	00:22:12.990000	104.707	47.7
2	584	00:22:15.285000	104.681	47.7193
2	585	00:22:17.618000	104.699	47.6998
2	586	00:22:19.998000	104.686	47.7059
2	587	00:22:22.307000	104.694	47.7109
2	588	00:22:24.635000	104.693	47.6968
2	589	00:22:26.969000	104.696	47.7108
2	590	00:22:29.259000	104.698	47.7026
2	591	00:22:31.607000	104.701	47.6941
2	592	00:22:33.962000	104.7	47.6903
2	593	00:22:36.255000	104.71	47.6867
2	594	00:22:38.563000	104.701	47.6836
2	595	00:22:40.891000	104.692	47.6723
2	596	00:22:43.203000	104.719	47.6688
2	597	00:22:45.513000	104.699	47.6916
2	598	00:22:47.818000	104.694	47.6731
2	599	00:22:50.126000	104.696	47.6867
2	600	00:22:52.431000	104.704	47.6751
2	601	00:22:54.770000	104.702	47.679
2	602	00:22:57.059000	104.7	47.6825
2	603	00:22:59.382000	104.694	47.66
2	604	00:23:01.746000	104.702	47.6945
2	605	00:23:04.062000	104.691	47.6767
2	606	00:23:06.371000	104.695	47.6826
2	607	00:23:08.722000	104.7	47.6726
2	608	00:23:11.047000	104.741	47.6387
2	609	00:23:13.366000	104.691	47.6897
2	610	00:23:15.706000	104.7	47.6831
2	611	00:23:18.103000	104.697	47.6894
2	612	00:23:20.286000	104.695	47.6952
2	613	00:23:22.622000	104.698	47.6892
2	614	00:23:24.966000	104.692	47.6933
2	615	00:23:27.323000	104.687	47.6921
2	616	00:23:29.615000	104.696	47.7016
2	617	00:23:31.942000	104.688	47.7113
2	618	00:23:34.228000	104.71	47.6831
2	619	00:23:36.562000	104.692	47.7068
2	620	00:23:38.851000	104.697	47.7022
2	621	00:23:41.210000	104.702	47.6974
2	622	00:23:43.511000	104.701	47.6861
2	623	00:23:45.879000	104.699	47.6913
2	624	00:23:48.095000	104.698	47.6962
2	625	00:23:50.366000	104.694	47.6993
2	626	00:23:52.700000	104.699	47.6873
2	627	00:23:55.031000	104.695	47.6922
2	628	00:23:57.370000	104.697	47.7053
2	629	00:23:59.712000	104.688	47.7084
2	630	00:24:02.031000	104.701	47.697
2	631	00:24:04.375000	104.705	47.6855
2	632	00:24:06.709000	104.694	47.6956
2	633	00:24:09.078000	104.699	47.6753
2	634	00:24:11.595000	104.717	47.6897
2	635	00:24:13.916000	104.68	47.7062
2	636	00:24:16.255000	104.693	47.6801
2	637	00:24:18.617000	104.708	47.6825
2	638	00:24:20.927000	104.706	47.6806
2	639	00:24:23.250000	104.698	47.6994
2	640	00:24:25.574000	104.697	47.6953
2	641	00:24:27.894000	104.711	47.6917
2	642	00:24:30.187000	104.695	47.691
2	643	00:24:32.574000	104.703	47.7061
2	644	00:24:34.895000	104.692	47.6917
2	645	00:24:37.270000	104.721	47.6849
2	646	00:24:39.598000	104.696	47.6994
2	647	00:24:41.935000	104.696	47.6898
2	648	00:24:44.331000	104.7	47.6901
2	649	00:24:46.551000	104.704	47.6904
2	650	00:24:48.874000	104.706	47.6915
2	651	00:24:51.202000	104.698	47.691
2	652	00:24:53.509000	104.714	47.6941
2	653	00:24:55.803000	104.708	47.691
2	654	00:24:58.138000	104.686	47.6794
2	655	00:25:00.503000	104.697	47.681
2	656	00:25:02.730000	104.707	47.6825
2	657	00:25:05.051000	104.716	47.6773
2	658	00:25:07.378000	104.704	47.6985
2	659	00:25:09.690000	104.701	47.6843
2	660	00:25:11.967000	104.684	47.7034
2	661	00:25:14.280000	104.704	47.6904
2	662	00:25:16.620000	104.692	47.6975
2	663	00:25:18.951000	104.694	47.6957
2	664	00:25:21.291000	104.698	47.6994
2	665	00:25:23.627000	104.697	47.7069
2	666	00:25:26.028000	104.701	47.695
2	667	00:25:28.358000	104.693	47.7031
2	668	00:25:30.687000	104.723	47.6849
2	669	00:25:33.034000	104.715	47.6955
2	670	00:25:35.340000	104.7	47.7022
2	671	00:25:37.666000	104.708	47.6906
2	672	00:25:40.046000	104.716	47.6787
2	673	00:25:42.388000	104.718	47.6819
2	674	00:25:44.719000	104.697	47.7
2	675	00:25:47.070000	104.709	47.6799
2	676	00:25:49.375000	104.714	47.704
2	677	00:25:51.672000	104.695	47.6926
2	678	00:25:54.007000	104.693	47.7071
2	679	00:25:56.295000	104.701	47.6843
2	680	00:25:58.606000	104.693	47.6969
2	681	00:26:00.922000	104.707	47.6942
2	682	00:26:03.262000	104.702	47.6874
2	683	00:26:05.565000	104.698	47.7037
2	684	00:26:07.966000	104.692	47.7039
2	685	00:26:10.280000	104.698	47.6837
2	686	00:26:12.616000	104.7	47.7105
2	687	00:26:14.951000	104.696	47.6962
2	688	00:26:17.288000	104.697	47.6976
2	689	00:26:19.580000	104.699	47.6916
2	690	00:26:21.906000	104.706	47.6874
2	691	00:26:24.243000	104.691	47.6891
2	692	00:26:26.563000	104.705	47.6776
2	693	00:26:28.928000	104.701	47.6711
2	694	00:26:31.259000	104.705	47.6855
2	695	00:26:33.586000	104.683	47.6955
2	696	00:26:35.935000	104.701	47.6897
2	697	00:26:38.255000	104.717	47.6756
2	698	00:26:40.595000	104.703	47.6806
2	699	00:26:42.931000	104.708	47.6978
2	700	00:26:45.264000	104.696	47.6929
2	701	00:26:47.563000	104.684	47.7052
2	702	00:26:49.864000	104.698	47.6807
2	703	00:26:52.156000	104.711	47.6818
2	704	00:26:54.484000	104.709	47.6824
2	705	00:26:56.810000	104.705	47.6694
2	706	00:26:59.171000	104.695	47.6989
2	707	00:27:01.526000	104.703	47.6868
2	708	00:27:03.838000	104.714	47.6746
2	709	00:27:06.207000	104.708	47.6854
2	710	00:27:08.592000	104.703	47.6964
2	711	00:27:10.931000	104.705	47.6746
2	712	00:27:13.263000	104.717	47.6855
2	713	00:27:15.595000	104.714	47.68
2	714	00:27:17.948000	104.708	47.675
2	715	00:27:20.266000	104.725	47.6837
2	716	00:27:22.600000	104.717	47.6811
2	717	00:27:24.923000	104.712	47.6707
2	718	00:27:27.224000	104.712	47.6787
2	719	00:27:29.527000	104.725	47.6769
2	720	00:27:31.851000	104.714	47.6813
2	721	00:27:34.143000	104.716	47.6891
2	722	00:27:36.640000	104.716	47.6708
2	723	00:27:38.978000	104.703	47.6952
2	724	00:27:41.320000	104.709	47.6624
2	725	00:27:43.619000	104.716	47.6826
2	726	00:27:45.903000	104.693	47.6898
2	727	00:27:48.227000	104.715	47.6758
2	728	00:27:50.611000	104.703	47.6801
2	729	00:27:52.973000	104.701	47.6789
2	730	00:27:55.404000	104.698	47.6776
2	731	00:27:57.700000	104.704	47.6886
2	732	00:28:00.032000	104.719	47.6662
2	733	00:28:02.361000	104.715	47.6663
2	734	00:28:04.729000	104.712	47.6731
2	735	00:28:07.024000	104.704	47.6719
2	736	00:28:09.360000	104.713	47.6849
2	737	00:28:11.723000	104.702	47.6867
2	738	00:28:14.073000	104.707	47.6725
2	739	00:28:16.356000	104.711	47.6818
2	740	00:28:18.661000	104.703	47.6937
2	741	00:28:20.987000	104.704	47.6795
2	742	00:28:23.292000	104.714	47.6743
2	743	00:28:25.632000	104.693	47.6837
2	744	00:28:27.929000	104.703	47.6843
2	745	00:28:30.224000	104.715	47.671
2	746	00:28:32.556000	104.712	47.6615
2	747	00:28:34.928000	104.718	47.6618
2	748	00:28:37.231000	104.712	47.6729
2	749	00:28:39.588000	104.706	47.6843
2	750	00:28:41.924000	104.718	47.6581
2	751	00:28:44.263000	104.714	47.654
2	752	00:28:46.613000	104.703	47.6899
2	753	00:28:48.896000	104.705	47.6824
2	754	00:28:51.168000	104.71	47.679
2	755	00:28:53.513000	104.703	47.6915
2	756	00:28:55.844000	104.713	47.6758
2	757	00:28:58.149000	104.704	47.6726
2	758	00:29:00.531000	104.713	47.6903
2	759	00:29:02.835000	104.699	47.6861
2	760	00:29:05.189000	104.703	47.6861
2	761	00:29:07.553000	104.706	47.6855
2	762	00:29:09.876000	104.709	47.6849
2	763	00:29:12.216000	104.694	47.6831
2	764	00:29:14.553000	104.7	47.6941
2	765	00:29:16.877000	104.717	47.6812
2	766	00:29:19.204000	104.719	47.6855
2	767	00:29:21.516000	104.703	47.701
2	768	00:29:23.799000	104.703	47.6897
2	769	00:29:26.023000	104.703	47.6788
2	770	00:29:28.439000	104.708	47.6849
2	771	00:29:30.768000	104.71	47.6924
2	772	00:29:33.097000	104.711	47.6837
2	773	00:29:35.380000	104.703	47.7
2	774	00:29:37.704000	104.702	47.6738
2	775	00:29:40.040000	104.709	47.664
2	776	00:29:42.375000	104.702	47.6867
2	777	00:29:44.677000	104.708	47.6855
2	778	00:29:47.080000	104.704	47.6947
2	779	00:29:49.376000	104.712	47.6873
2	780	00:29:51.720000	104.71	47.7015
2	781	00:29:54.053000	104.699	47.7013
2	782	00:29:56.364000	104.715	47.6764
2	783	00:29:58.741000	104.707	47.6977
2	784	00:30:01.032000	104.707	47.6969
2	785	00:30:03.253000	104.706	47.696
2	786	00:30:05.633000	104.7	47.6898
2	787	00:30:07.913000	104.705	47.6914
2	788	00:30:10.200000	104.713	47.6923
2	789	00:30:12.505000	104.706	47.6879
2	790	00:30:14.820000	104.712	47.6861
2	791	00:30:17.135000	104.753	47.6749
2	792	00:30:19.488000	104.714	47.6929
2	793	00:30:21.780000	104.703	47.7017
2	794	00:30:24.097000	104.693	47.6938
2	795	00:30:26.456000	104.704	47.6935
2	796	00:30:28.784000	104.709	47.6861
2	797	00:30:31.173000	104.716	47.6745
2	798	00:30:33.516000	104.71	47.6849
2	799	00:30:35.857000	104.721	47.6837
2	800	00:30:38.149000	104.718	47.6688
2	801	00:30:40.429000	104.708	47.6806
2	802	00:30:42.813000	104.731	47.6601
2	803	00:30:45.177000	104.703	47.6611
2	804	00:30:47.473000	104.718	47.6578
2	805	00:30:49.804000	104.705	47.6488
2	806	00:30:52.121000	104.707	47.6602
2	807	00:30:54.475000	104.712	47.6595
2	808	00:30:56.771000	104.718	47.6717
2	809	00:30:59.104000	104.703	47.6699
2	810	00:31:01.410000	104.755	47.6545
2	811	00:31:03.749000	104.711	47.669
2	812	00:31:06.069000	104.699	47.6825
2	813	00:31:08.373000	104.703	47.6629
2	814	00:31:10.769000	104.72	47.6703
2	815	00:31:13.085000	104.711	47.6644
2	816	00:31:15.404000	104.711	47.6794
2	817	00:31:17.736000	104.699	47.6722
2	818	00:31:20.072000	104.701	47.6727
2	819	00:31:22.398000	104.707	47.6744
2	820	00:31:24.704000	104.704	47.6793
2	821	00:31:27.032000	104.703	47.6873
2	822	00:31:29.428000	104.721	47.6718
2	823	00:31:31.792000	104.696	47.6874
2	824	00:31:34.109000	104.707	47.6617
2	825	00:31:36.408000	104.703	47.6747
2	826	00:31:38.713000	104.702	47.6673
2	827	00:31:41.014000	104.712	47.6606
2	828	00:31:43.344000	104.706	47.6783
2	829	00:31:45.681000	104.711	47.6825
2	830	00:31:48.033000	104.7	47.6879
2	831	00:31:50.345000	104.707	47.6819
2	832	00:31:52.669000	104.708	47.6899
2	833	00:31:55	104.708	47.6788
2	834	00:31:57.348000	104.699	47.691
2	835	00:31:59.685000	104.702	47.6849
2	836	00:32:02.042000	104.719	47.671
2	837	00:32:04.382000	104.717	47.6718
2	838	00:32:06.753000	104.715	47.678
2	839	00:32:09.084000	104.716	47.6818
2	840	00:32:11.488000	104.711	47.6686
2	841	00:32:13.786000	104.708	47.6849
2	842	00:32:16.133000	104.725	47.6569
2	843	00:32:18.441000	104.725	47.6689
2	844	00:32:20.749000	104.713	47.6617
2	845	00:32:23.092000	104.722	47.6837
2	846	00:32:25.496000	104.712	47.6699
2	847	00:32:27.837000	104.715	47.6843
2	848	00:32:30.136000	104.702	47.6818
2	849	00:32:32.474000	104.721	47.6831
2	850	00:32:34.804000	104.713	47.6752
2	851	00:32:37.020000	104.705	47.6677
2	852	00:32:39.338000	104.719	47.6799
2	853	00:32:41.693000	104.7	47.6765
2	854	00:32:44.049000	104.714	47.6641
2	855	00:32:46.341000	104.731	47.6871
2	856	00:32:48.701000	104.724	47.6817
2	857	00:32:51.020000	104.701	47.6819
2	858	00:32:53.336000	104.708	47.6977
2	859	00:32:55.684000	104.704	47.6768
2	860	00:32:58.009000	104.717	47.6629
2	861	00:33:00.348000	104.712	47.6825
2	862	00:33:02.697000	104.685	47.7014
2	863	00:33:05.010000	104.7	47.6731
2	864	00:33:07.333000	104.708	47.6952
2	865	00:33:09.708000	104.697	47.7094
2	866	00:33:12.050000	104.696	47.6985
2	867	00:33:14.440000	104.713	47.6831
2	868	00:33:16.789000	104.71	47.6868
2	869	00:33:19.173000	104.709	47.6886
2	870	00:33:21.565000	104.708	47.6904
2	871	00:33:23.904000	104.714	47.6933
2	872	00:33:26.236000	104.699	47.6984
2	873	00:33:28.589000	104.723	47.6831
2	874	00:33:30.913000	104.71	47.7048
2	875	00:33:33.225000	104.706	47.7018
2	876	00:33:35.545000	104.726	47.6758
2	877	00:33:37.915000	104.714	47.6818
2	878	00:33:40.260000	104.725	47.6762
2	879	00:33:42.582000	104.703	47.6898
2	880	00:33:44.920000	104.713	47.67
2	881	00:33:47.230000	104.716	47.6818
2	882	00:33:49.577000	104.722	47.66
2	883	00:33:51.917000	104.713	47.6663
2	884	00:33:54.269000	104.719	47.6668
2	885	00:33:56.597000	104.718	47.6687
2	886	00:33:58.922000	104.725	47.6592
2	887	00:34:01.262000	104.712	47.6681
2	888	00:34:03.655000	104.726	47.6646
2	889	00:34:06.038000	104.711	47.6608
2	890	00:34:08.346000	104.729	47.6574
2	891	00:34:10.753000	104.72	47.6788
2	892	00:34:13.110000	104.712	47.6924
2	893	00:34:15.467000	104.709	47.6706
2	894	00:34:17.817000	104.699	47.6861
2	895	00:34:20.177000	104.706	47.6714
2	896	00:34:22.605000	104.711	47.6959
2	897	00:34:24.922000	104.708	47.6828
2	898	00:34:27.342000	104.704	47.6691
2	899	00:34:29.693000	104.714	47.6724
2	900	00:34:32.105000	104.711	47.6677
2	901	00:34:34.424000	104.727	47.6698
2	902	00:34:36.773000	104.717	47.6747
2	903	00:34:39.131000	104.706	47.6831
2	904	00:34:41.456000	104.711	47.6366
2	905	00:34:43.850000	104.747	47.6676
2	906	00:34:46.270000	104.717	47.6849
2	907	00:34:48.637000	104.715	47.6569
2	908	00:34:50.954000	104.712	47.6818
2	909	00:34:53.291000	104.708	47.6727
2	910	00:34:55.649000	104.712	47.6726
2	911	00:34:58.004000	104.72	47.6769
2	912	00:35:00.422000	104.717	47.6905
2	913	00:35:02.805000	104.712	47.6783
2	914	00:35:05.159000	104.721	47.6707
2	915	00:35:07.487000	104.725	47.6774
2	916	00:35:09.833000	104.724	47.6725
2	917	00:35:12.171000	104.726	47.6516
2	918	00:35:14.542000	104.709	47.6703
2	919	00:35:16.901000	104.736	47.6668
2	920	00:35:19.254000	104.734	47.6431
2	921	00:35:21.725000	104.727	47.6668
2	922	00:35:24.046000	104.721	47.6646
2	923	00:35:26.361000	104.718	47.6614
2	924	00:35:28.678000	104.724	47.6604
2	925	00:35:31.034000	104.72	47.6842
2	926	00:35:33.414000	104.731	47.67
2	927	00:35:35.777000	104.716	47.6758
2	928	00:35:38.185000	104.724	47.6795
2	929	00:35:40.502000	104.732	47.6831
2	930	00:35:42.870000	104.715	47.6824
2	931	00:35:45.185000	104.707	47.6795
2	932	00:35:47.538000	104.723	47.6899
2	933	00:35:49.854000	104.711	47.6806
2	934	00:35:52.221000	104.724	47.6746
2	935	00:35:54.570000	104.719	47.6905
2	936	00:35:56.978000	104.719	47.6781
2	937	00:35:59.306000	104.714	47.6861
2	938	00:36:01.690000	104.727	47.6782
2	939	00:36:04.042000	104.732	47.6781
2	940	00:36:06.337000	104.713	47.6731
2	941	00:36:08.683000	104.716	47.6649
2	942	00:36:11.037000	104.715	47.6793
2	943	00:36:13.354000	104.741	47.6702
2	944	00:36:15.829000	104.729	47.6737
2	945	00:36:18.175000	104.734	47.6755
2	946	00:36:20.545000	104.707	47.683
2	947	00:36:22.878000	104.713	47.6943
2	948	00:36:25.246000	104.723	47.6795
2	949	00:36:27.614000	104.722	47.6583
2	950	00:36:29.978000	104.725	47.6699
2	951	00:36:32.342000	104.738	47.6512
2	952	00:36:34.690000	104.735	47.6639
2	953	00:36:37.031000	104.716	47.6685
2	954	00:36:39.366000	104.726	47.6748
2	955	00:36:41.679000	104.723	47.6697
2	956	00:36:43.998000	104.717	47.6692
2	957	00:36:46.370000	104.711	47.6686
2	958	00:36:48.743000	104.72	47.6694
2	959	00:36:51.117000	104.709	47.6769
2	960	00:36:53.449000	104.714	47.6752
2	961	00:36:55.773000	104.73	47.6647
2	962	00:36:58.206000	104.723	47.6646
2	963	00:37:00.550000	104.719	47.6691
2	964	00:37:02.861000	104.701	47.6769
2	965	00:37:05.227000	104.715	47.688
2	966	00:37:07.566000	104.719	47.688
2	967	00:37:09.827000	104.723	47.688
2	968	00:37:12.183000	104.756	47.6775
2	969	00:37:14.559000	104.718	47.6783
2	970	00:37:16.894000	104.712	47.6931
2	971	00:37:19.306000	104.725	47.6813
2	972	00:37:21.651000	104.721	47.6807
2	973	00:37:24.070000	104.727	47.6701
2	974	00:37:26.438000	104.729	47.683
2	975	00:37:28.778000	104.745	47.6687
2	976	00:37:31.122000	104.724	47.6787
2	977	00:37:33.539000	104.715	47.6836
2	978	00:37:35.867000	104.747	47.6626
2	979	00:37:38.229000	104.725	47.6818
2	980	00:37:40.597000	104.721	47.6855
2	981	00:37:42.946000	104.718	47.6967
2	982	00:37:45.271000	104.706	47.6984
2	983	00:37:47.638000	104.735	47.6836
2	984	00:37:50.003000	104.717	47.6812
2	985	00:37:52.378000	104.735	47.6721
2	986	00:37:54.734000	104.728	47.6955
2	987	00:37:57.095000	104.741	47.6916
2	988	00:37:59.462000	104.735	47.6789
2	989	00:38:01.789000	104.735	47.6721
2	990	00:38:04.159000	104.722	47.6721
2	991	00:38:06.513000	104.729	47.6679
2	992	00:38:08.854000	104.742	47.6612
2	993	00:38:11.283000	104.755	47.669
2	994	00:38:13.650000	104.724	47.6923
2	995	00:38:16.059000	104.755	47.693
2	996	00:38:18.404000	104.727	47.6764
2	997	00:38:20.715000	104.741	47.6966
2	998	00:38:23.074000	104.725	47.6861
2	999	00:38:25.422000	104.718	47.6849
2	1000	00:38:27.818000	104.713	47.683
2	1001	00:38:30.169000	104.737	47.6806
2	1002	00:38:32.507000	104.725	47.6746
2	1003	00:38:34.830000	104.723	47.678
2	1004	00:38:37.178000	104.726	47.688
2	1005	00:38:39.511000	104.716	47.6861
2	1006	00:38:41.942000	104.731	47.6788
2	1007	00:38:44.279000	104.74	47.6677
2	1008	00:38:46.703000	104.733	47.6737
2	1009	00:38:49.039000	104.733	47.6763
2	1010	00:38:51.391000	104.733	47.6818
2	1011	00:38:53.803000	104.738	47.6793
2	1012	00:38:56.218000	104.732	47.6916
2	1013	00:38:58.639000	104.752	47.6715
2	1014	00:39:01	104.728	47.6909
2	1015	00:39:03.359000	104.732	47.6843
2	1016	00:39:05.716000	104.724	47.6783
2	1017	00:39:08.046000	104.717	47.691
2	1018	00:39:10.398000	104.741	47.6757
2	1019	00:39:12.795000	104.725	47.6812
2	1020	00:39:15.152000	104.731	47.6843
2	1021	00:39:17.491000	104.713	47.6931
2	1022	00:39:19.902000	104.737	47.6789
2	1023	00:39:22.263000	104.732	47.6765
2	1024	00:39:24.598000	104.732	47.6851
2	1025	00:39:26.835000	104.731	47.6934
2	1026	00:39:29.184000	104.736	47.6801
2	1027	00:39:31.615000	104.735	47.6727
2	1028	00:39:33.934000	104.752	47.6678
2	1029	00:39:36.316000	104.736	47.6843
2	1030	00:39:38.748000	104.748	47.6776
2	1031	00:39:41.076000	104.737	47.6787
2	1032	00:39:43.434000	104.746	47.6763
2	1033	00:39:45.791000	104.754	47.6727
2	1034	00:39:48.139000	104.726	47.6711
2	1035	00:39:50.538000	104.75	47.6646
2	1036	00:39:52.878000	104.741	47.6751
2	1037	00:39:55.230000	104.753	47.6583
2	1038	00:39:57.584000	104.728	47.68
2	1039	00:39:59.939000	104.728	47.6784
2	1040	00:40:02.384000	104.728	47.6768
2	1041	00:40:04.735000	104.738	47.6653
2	1042	00:40:06.954000	104.751	47.6739
2	1043	00:40:09.310000	104.737	47.6905
2	1044	00:40:11.635000	104.732	47.6639
2	1045	00:40:14.031000	104.721	47.6849
2	1046	00:40:16.395000	104.719	47.6822
2	1047	00:40:18.790000	104.717	47.6794
2	1048	00:40:21.114000	104.717	47.6678
2	1049	00:40:23.496000	104.736	47.6849
2	1050	00:40:25.890000	104.739	47.6733
2	1051	00:40:28.231000	104.733	47.6794
2	1052	00:40:30.572000	104.731	47.6662
2	1053	00:40:32.937000	104.721	47.6635
2	1054	00:40:35.283000	104.745	47.6569
2	1055	00:40:37.655000	104.736	47.6781
2	1056	00:40:40.039000	104.732	47.6789
2	1057	00:40:42.406000	104.734	47.6752
2	1058	00:40:44.764000	104.728	47.6728
2	1059	00:40:47.122000	104.749	47.6681
2	1060	00:40:49.455000	104.743	47.6626
2	1061	00:40:51.819000	104.768	47.6746
2	1062	00:40:54.169000	104.752	47.6705
2	1063	00:40:56.544000	104.742	47.6812
2	1064	00:40:58.915000	104.747	47.6684
2	1065	00:41:01.233000	104.759	47.667
2	1066	00:41:03.592000	104.745	47.6789
2	1067	00:41:05.938000	104.74	47.6636
2	1068	00:41:08.300000	104.738	47.6768
2	1069	00:41:10.654000	104.735	47.6746
2	1070	00:41:12.991000	104.732	47.6645
2	1071	00:41:15.334000	104.737	47.6693
2	1072	00:41:17.687000	104.731	47.6818
2	1073	00:41:20.051000	104.736	47.6676
2	1074	00:41:22.400000	104.734	47.6678
2	1075	00:41:24.760000	104.748	47.6776
2	1076	00:41:27.103000	104.737	47.6757
2	1077	00:41:29.476000	104.745	47.6581
2	1078	00:41:31.896000	104.745	47.674
2	1079	00:41:34.219000	104.742	47.682
2	1080	00:41:36.577000	104.743	47.6672
2	1081	00:41:38.931000	104.737	47.6776
2	1082	00:41:41.319000	104.73	47.6861
2	1083	00:41:43.647000	104.732	47.676
2	1084	00:41:46.031000	104.744	47.6768
2	1085	00:41:48.351000	104.745	47.6737
2	1086	00:41:50.717000	104.732	47.6743
2	1087	00:41:53.073000	104.729	47.6825
2	1088	00:41:55.440000	104.731	47.6818
2	1089	00:41:57.819000	104.748	47.6613
2	1090	00:42:00.123000	104.745	47.6886
2	1091	00:42:02.483000	104.745	47.6946
2	1092	00:42:04.819000	104.748	47.6929
2	1093	00:42:07.172000	104.76	47.6799
2	1094	00:42:09.527000	104.75	47.6794
2	1095	00:42:11.844000	104.756	47.6775
2	1096	00:42:14.196000	104.748	47.6682
2	1097	00:42:16.542000	104.735	47.6843
2	1098	00:42:18.931000	104.743	47.678
2	1099	00:42:21.284000	104.736	47.6818
2	1100	00:42:23.622000	104.732	47.6635
2	1101	00:42:26.055000	104.749	47.6776
2	1102	00:42:28.444000	104.733	47.6783
2	1103	00:42:30.827000	104.726	47.6793
2	1104	00:42:33.337000	104.724	47.6825
2	1105	00:42:35.663000	104.737	47.688
2	1106	00:42:37.992000	104.737	47.6793
2	1107	00:42:40.371000	104.741	47.6775
2	1108	00:42:42.731000	104.742	47.678
2	1109	00:42:45.045000	104.727	47.6861
2	1110	00:42:47.420000	104.718	47.6849
2	1111	00:42:49.837000	104.739	47.6557
2	1112	00:42:52.163000	104.724	47.6819
2	1113	00:42:54.508000	104.754	47.6631
2	1114	00:42:56.836000	104.747	47.6783
2	1115	00:42:59.211000	104.738	47.6537
2	1116	00:43:01.568000	104.74	47.6749
2	1117	00:43:03.936000	104.739	47.6694
2	1118	00:43:06.297000	104.744	47.6667
2	1119	00:43:08.649000	104.755	47.6605
2	1120	00:43:11.001000	104.748	47.6794
2	1121	00:43:13.356000	104.745	47.6742
2	1122	00:43:15.772000	104.743	47.6688
2	1123	00:43:18.136000	104.729	47.6837
2	1124	00:43:20.480000	104.741	47.6733
2	1125	00:43:22.810000	104.744	47.6701
2	1126	00:43:25.159000	104.754	47.6812
2	1127	00:43:27.527000	104.735	47.6795
2	1128	00:43:29.888000	104.727	47.662
2	1129	00:43:32.252000	104.732	47.6748
2	1130	00:43:34.572000	104.741	47.6867
2	1131	00:43:36.988000	104.721	47.6801
2	1132	00:43:39.319000	104.731	47.6708
2	1133	00:43:41.673000	104.741	47.6855
2	1134	00:43:44.033000	104.75	47.6638
2	1135	00:43:46.391000	104.753	47.677
2	1136	00:43:48.771000	104.754	47.6683
2	1137	00:43:51.192000	104.755	47.6594
2	1138	00:43:53.572000	104.756	47.6628
2	1139	00:43:55.900000	104.734	47.6776
2	1140	00:43:58.277000	104.736	47.6598
2	1141	00:44:00.683000	104.753	47.6704
2	1142	00:44:03.048000	104.745	47.6581
2	1143	00:44:05.364000	104.75	47.6614
2	1144	00:44:07.704000	104.736	47.6583
2	1145	00:44:10.056000	104.722	47.6686
2	1146	00:44:12.444000	104.741	47.6498
2	1147	00:44:14.797000	104.752	47.6707
2	1148	00:44:17.157000	104.753	47.6712
2	1149	00:44:19.496000	104.735	47.6711
2	1150	00:44:21.879000	104.735	47.6565
2	1151	00:44:24.249000	104.757	47.6612
2	1152	00:44:26.603000	104.72	47.6702
2	1153	00:44:28.969000	104.732	47.6662
2	1154	00:44:31.380000	104.742	47.6592
2	1155	00:44:33.733000	104.746	47.653
2	1156	00:44:36.108000	104.725	47.6686
2	1157	00:44:38.461000	104.733	47.6626
2	1158	00:44:40.845000	104.737	47.665
2	1159	00:44:43.228000	104.739	47.6577
2	1160	00:44:45.613000	104.728	47.6533
2	1161	00:44:47.969000	104.759	47.6559
2	1162	00:44:50.372000	104.73	47.6769
2	1163	00:44:52.724000	104.716	47.666
2	1164	00:44:55.100000	104.728	47.6484
2	1165	00:44:57.457000	104.743	47.6513
2	1166	00:45:00.365000	104.722	47.6664
2	1167	00:45:02.272000	104.722	47.6558
2	1168	00:45:04.793000	104.733	47.6688
2	1169	00:45:07.127000	104.734	47.6634
2	1170	00:45:09.592000	104.725	47.6764
2	1171	00:45:11.961000	104.736	47.6524
2	1172	00:45:14.349000	104.729	47.6653
2	1173	00:45:16.684000	104.732	47.6578
2	1174	00:45:19.036000	104.725	47.6533
2	1175	00:45:21.372000	104.732	47.6676
2	1176	00:45:23.715000	104.712	47.6831
2	1177	00:45:26.077000	104.748	47.6763
2	1178	00:45:28.444000	104.758	47.6657
2	1179	00:45:30.882000	104.73	47.6728
2	1180	00:45:33.201000	104.729	47.6794
2	1181	00:45:35.552000	104.747	47.6789
2	1182	00:45:38.049000	104.724	47.6714
2	1183	00:45:40.409000	104.73	47.6868
2	1184	00:45:42.810000	104.721	47.6711
2	1185	00:45:45.173000	104.746	47.688
2	1186	00:45:47.549000	104.734	47.6775
2	1187	00:45:49.921000	104.736	47.6873
2	1188	00:45:52.317000	104.725	47.6849
2	1189	00:45:54.637000	104.731	47.6922
2	1190	00:45:57.005000	104.728	47.6777
2	1191	00:45:59.344000	104.723	47.6855
2	1192	00:46:01.745000	104.729	47.702
2	1193	00:46:04.118000	104.741	47.6885
2	1194	00:46:06.514000	104.729	47.6879
2	1195	00:46:08.889000	104.745	47.6849
2	1196	00:46:11.205000	104.707	47.6764
2	1197	00:46:13.609000	104.728	47.6648
2	1198	00:46:15.949000	104.75	47.6752
2	1199	00:46:18.285000	104.745	47.6886
2	1200	00:46:20.704000	104.753	47.6612
2	1201	00:46:23.060000	104.737	47.6677
2	1202	00:46:25.432000	104.742	47.6764
2	1203	00:46:27.813000	104.73	47.6721
2	1204	00:46:30.197000	104.745	47.6603
2	1205	00:46:32.452000	104.759	47.6492
2	1206	00:46:34.833000	104.734	47.6585
2	1207	00:46:37.238000	104.715	47.6855
2	1208	00:46:39.656000	104.726	47.6498
2	1209	00:46:42.033000	104.751	47.6509
2	1210	00:46:44.406000	104.742	47.6423
2	1211	00:46:46.757000	104.743	47.6478
2	1212	00:46:49.185000	104.727	47.6583
2	1213	00:46:51.572000	104.745	47.647
2	1214	00:46:53.942000	104.741	47.6614
2	1215	00:46:56.318000	104.733	47.6577
2	1216	00:46:58.704000	104.755	47.6534
2	1217	00:47:01.056000	104.742	47.647
2	1218	00:47:03.400000	104.75	47.6438
2	1219	00:47:05.797000	104.738	47.6628
2	1220	00:47:08.180000	104.754	47.6547
2	1221	00:47:10.550000	104.737	47.6506
2	1222	00:47:12.945000	104.751	47.6685
2	1223	00:47:15.297000	104.731	47.671
2	1224	00:47:17.660000	104.745	47.6492
2	1225	00:47:20.024000	104.744	47.6468
2	1226	00:47:22.410000	104.742	47.6566
2	1227	00:47:24.801000	104.739	47.6664
2	1228	00:47:27.182000	104.737	47.6584
2	1229	00:47:29.568000	104.751	47.64
2	1230	00:47:31.958000	104.738	47.6446
2	1231	00:47:34.299000	104.736	47.6524
2	1232	00:47:36.628000	104.734	47.6601
2	1233	00:47:39.137000	104.731	47.6369
2	1234	00:47:41.497000	104.731	47.6362
2	1235	00:47:43.896000	104.736	47.6589
2	1236	00:47:46.258000	104.748	47.6407
2	1237	00:47:48.608000	104.738	47.6594
2	1238	00:47:50.965000	104.722	47.6658
2	1239	00:47:53.341000	104.732	47.642
2	1240	00:47:55.701000	104.728	47.6624
2	1241	00:47:58.085000	104.738	47.6622
2	1242	00:48:00.585000	104.735	47.6632
2	1243	00:48:02.961000	104.741	47.6574
2	1244	00:48:05.314000	104.718	47.6581
2	1245	00:48:07.678000	104.747	47.6434
2	1246	00:48:10.057000	104.737	47.6563
2	1247	00:48:12.397000	104.736	47.6626
2	1248	00:48:14.777000	104.739	47.6521
2	1249	00:48:17.162000	104.749	47.6581
2	1250	00:48:19.493000	104.746	47.649
2	1251	00:48:21.862000	104.884	47.5752
2	1252	00:48:24.253000	104.743	47.6602
2	1253	00:48:26.631000	104.728	47.6757
2	1254	00:48:29.149000	104.735	47.6741
2	1255	00:48:31.486000	104.737	47.6626
2	1256	00:48:33.853000	104.749	47.6522
2	1257	00:48:36.210000	104.739	47.6548
2	1258	00:48:38.577000	104.733	47.6474
2	1259	00:48:40.925000	104.743	47.647
2	1260	00:48:43.281000	104.724	47.6696
2	1261	00:48:45.654000	104.727	47.6494
2	1262	00:48:47.987000	104.729	47.6575
2	1263	00:48:50.358000	104.731	47.6492
2	1264	00:48:52.842000	104.746	47.6587
2	1265	00:48:55.174000	104.744	47.6437
2	1266	00:48:57.533000	104.739	47.6484
2	1267	00:48:59.877000	104.719	47.653
2	1268	00:49:02.235000	104.754	47.6375
2	1269	00:49:04.630000	104.714	47.6554
2	1270	00:49:07.009000	104.729	47.6497
2	1271	00:49:09.353000	104.732	47.6501
2	1272	00:49:11.605000	104.735	47.6505
2	1273	00:49:14.004000	104.726	47.6522
2	1274	00:49:16.378000	104.743	47.6484
2	1275	00:49:18.746000	104.734	47.6487
2	1276	00:49:21.153000	104.725	47.649
2	1277	00:49:23.546000	104.72	47.6456
2	1278	00:49:25.917000	104.737	47.6559
2	1279	00:49:28.278000	104.716	47.656
2	1280	00:49:30.625000	104.721	47.6731
2	1281	00:49:32.994000	104.722	47.6683
2	1282	00:49:35.413000	104.728	47.6533
2	1283	00:49:37.787000	104.739	47.6454
2	1284	00:49:40.286000	104.708	47.6702
2	1285	00:49:42.617000	104.727	47.6757
2	1286	00:49:44.956000	104.732	47.6744
2	1287	00:49:47.387000	104.726	47.6738
2	1288	00:49:49.762000	104.74	47.6671
2	1289	00:49:52.110000	104.723	47.6818
2	1290	00:49:54.481000	104.749	47.6616
2	1291	00:49:56.891000	104.727	47.6781
2	1292	00:49:59.262000	104.722	47.6819
2	1293	00:50:01.649000	104.749	47.659
2	1294	00:50:04.027000	104.733	47.6764
2	1295	00:50:06.374000	104.735	47.6773
2	1296	00:50:08.647000	104.736	47.6782
2	1297	00:50:10.965000	104.745	47.6591
2	1298	00:50:13.359000	104.72	47.6744
2	1299	00:50:15.701000	104.727	47.6922
2	1300	00:50:18.079000	104.723	47.6755
2	1301	00:50:20.545000	104.749	47.6776
2	1302	00:50:22.891000	104.747	47.6706
2	1303	00:50:25.255000	104.72	47.6805
2	1304	00:50:27.634000	104.733	47.6751
2	1305	00:50:29.970000	104.743	47.6788
2	1306	00:50:32.293000	104.726	47.6713
2	1307	00:50:34.688000	104.726	47.6954
2	1308	00:50:37.054000	104.722	47.673
2	1309	00:50:39.421000	104.729	47.6709
2	1310	00:50:41.771000	104.725	47.6831
2	1311	00:50:44.106000	104.744	47.68
2	1312	00:50:46.453000	104.729	47.6662
2	1313	00:50:48.839000	104.734	47.6634
2	1314	00:50:51.171000	104.725	47.6659
2	1315	00:50:53.533000	104.741	47.688
2	1316	00:50:55.881000	104.724	47.6968
2	1317	00:50:58.230000	104.714	47.6899
2	1318	00:51:00.786000	104.734	47.68
2	1319	00:51:03.101000	104.734	47.6676
2	1320	00:51:05.439000	104.738	47.6751
2	1321	00:51:07.791000	104.735	47.676
2	1322	00:51:10.159000	104.732	47.6831
2	1323	00:51:12.542000	104.729	47.6787
2	1324	00:51:14.947000	104.725	47.6741
2	1325	00:51:17.309000	104.728	47.6647
2	1326	00:51:19.650000	104.741	47.6788
2	1327	00:51:22.010000	104.734	47.6528
2	1328	00:51:24.382000	104.729	47.6673
2	1329	00:51:26.722000	104.741	47.68
2	1330	00:51:29.111000	104.738	47.6787
2	1331	00:51:31.487000	104.722	47.6824
2	1332	00:51:33.910000	104.707	47.6861
2	1333	00:51:36.281000	104.728	47.6818
2	1334	00:51:38.663000	104.722	47.6818
2	1335	00:51:41.021000	104.761	47.6524
2	1336	00:51:43.403000	104.747	47.6725
2	1337	00:51:45.900000	104.727	47.6787
2	1338	00:51:48.263000	104.722	47.6799
2	1339	00:51:50.695000	104.745	47.6613
2	1340	00:51:53.077000	104.742	47.6672
2	1341	00:51:55.434000	104.736	47.6759
2	1342	00:51:57.811000	104.743	47.6694
2	1343	00:52:00.190000	104.718	47.6782
2	1344	00:52:02.518000	104.74	47.674
2	1345	00:52:04.866000	104.736	47.6836
2	1346	00:52:07.209000	104.734	47.6855
2	1347	00:52:09.566000	104.771	47.6843
2	1348	00:52:11.942000	104.769	47.6835
2	1349	00:52:14.401000	104.767	47.6827
2	1350	00:52:16.642000	104.765	47.6819
2	1351	00:52:18.979000	104.771	47.6527
2	1352	00:52:21.334000	104.758	47.6776
2	1353	00:52:23.718000	104.747	47.672
2	1354	00:52:26.095000	104.755	47.673
2	1355	00:52:28.450000	104.75	47.6787
2	1356	00:52:30.874000	104.752	47.6668
2	1357	00:52:33.235000	104.743	47.6545
2	1358	00:52:35.607000	104.757	47.6615
2	1359	00:52:37.966000	104.748	47.6505
2	1360	00:52:40.415000	104.755	47.6504
2	1361	00:52:42.843000	104.752	47.6669
2	1362	00:52:45.204000	104.762	47.6647
2	1363	00:52:47.590000	104.757	47.6683
2	1364	00:52:49.979000	104.74	47.6745
2	1365	00:52:52.354000	104.742	47.6617
2	1366	00:52:54.751000	104.748	47.663
2	1367	00:52:57.130000	104.738	47.6703
2	1368	00:52:59.483000	104.734	47.6643
2	1369	00:53:01.862000	104.756	47.6738
2	1370	00:53:04.230000	104.735	47.6746
2	1371	00:53:06.591000	104.741	47.6635
2	1372	00:53:08.959000	104.735	47.6741
2	1373	00:53:11.336000	104.746	47.6643
2	1374	00:53:13.758000	104.722	47.6799
2	1375	00:53:16.135000	104.729	47.6746
2	1376	00:53:18.483000	104.738	47.6749
2	1377	00:53:21.016000	104.739	47.6722
2	1378	00:53:23.388000	104.743	47.6644
2	1379	00:53:25.771000	104.724	47.674
2	1380	00:53:28.147000	104.754	47.6811
2	1381	00:53:30.490000	104.743	47.6961
2	1382	00:53:32.868000	104.753	47.6824
2	1383	00:53:35.286000	104.763	47.6684
2	1384	00:53:37.654000	104.748	47.6849
2	1385	00:53:40.041000	104.751	47.6749
2	1386	00:53:42.414000	104.738	47.6892
2	1387	00:53:44.818000	104.741	47.674
2	1388	00:53:47.323000	104.744	47.6581
2	1389	00:53:49.699000	104.754	47.6837
2	1390	00:53:52.086000	104.737	47.6867
2	1391	00:53:54.462000	104.744	47.6662
2	1392	00:53:56.891000	104.757	47.68
2	1393	00:53:59.279000	104.753	47.6904
2	1394	00:54:01.671000	104.728	47.6837
2	1395	00:54:04.031000	104.766	47.6502
2	1396	00:54:06.403000	104.747	47.6806
2	1397	00:54:08.735000	104.752	47.6581
2	1398	00:54:11.064000	104.756	47.6649
2	1399	00:54:13.428000	104.745	47.6843
2	1400	00:54:15.808000	104.744	47.6751
2	1401	00:54:18.247000	104.771	47.6604
2	1402	00:54:20.675000	104.745	47.6587
2	1403	00:54:23.022000	104.744	47.6699
2	1404	00:54:25.383000	104.75	47.6764
2	1405	00:54:27.794000	104.745	47.6679
2	1406	00:54:30.178000	104.761	47.6694
2	1407	00:54:32.559000	104.746	47.6743
2	1408	00:54:34.954000	104.766	47.6789
2	1409	00:54:37.347000	104.756	47.6809
2	1410	00:54:39.762000	104.745	47.683
2	1411	00:54:42.128000	104.745	47.6806
2	1412	00:54:44.476000	104.749	47.6821
2	1413	00:54:46.887000	104.749	47.6849
2	1414	00:54:49.259000	104.741	47.6948
2	1415	00:54:51.644000	104.741	47.6891
2	1416	00:54:53.984000	104.741	47.68
2	1417	00:54:56.379000	104.76	47.6789
2	1418	00:54:58.785000	104.757	47.6775
2	1419	00:55:01.150000	104.758	47.6802
2	1420	00:55:03.539000	104.754	47.6879
2	1421	00:55:05.915000	104.746	47.6794
2	1422	00:55:08.236000	104.769	47.6717
2	1423	00:55:10.634000	104.758	47.6806
2	1424	00:55:13.017000	104.755	47.6814
2	1425	00:55:15.343000	104.763	47.6757
2	1426	00:55:17.690000	104.77	47.6699
2	1427	00:55:20.160000	104.772	47.6879
2	1428	00:55:22.571000	104.783	47.6571
2	1429	00:55:24.984000	104.768	47.6772
2	1430	00:55:27.383000	104.743	47.68
2	1431	00:55:29.812000	104.728	47.7044
3	1	00:00:00.548000	6.09002	64.1676
3	2	00:00:02.794000	6.10928	64.1593
3	3	00:00:04.969000	6.10629	64.168
3	4	00:00:07.132000	6.07943	64.1676
3	5	00:00:09.279000	6.1032	64.1576
3	6	00:00:11.511000	6.10061	64.1568
3	7	00:00:13.723000	6.08195	64.1668
3	8	00:00:15.931000	6.08622	64.1724
3	9	00:00:18.112000	6.09352	64.1892
3	10	00:00:20.304000	6.11648	64.1604
3	11	00:00:22.488000	6.09002	64.1737
3	12	00:00:24.747000	6.09678	64.1848
3	13	00:00:27.596000	6.10455	64.1751
3	14	00:00:29.731000	6.10566	64.1854
3	15	00:00:31.973000	6.10683	64.1963
3	16	00:00:34.160000	6.10274	64.1928
3	17	00:00:36.304000	6.10138	64.1925
3	18	00:00:38.508000	6.09524	64.1695
3	19	00:00:40.675000	6.09825	64.1971
3	20	00:00:42.860000	6.08365	64.1794
3	21	00:00:45.193000	6.11534	64.1978
3	22	00:00:47.364000	6.11876	64.1812
3	23	00:00:49.632000	6.09439	64.1932
3	24	00:00:51.828000	6.0975	64.1792
3	25	00:00:54.083000	6.1198	64.1899
3	26	00:00:56.369000	6.09896	64.1799
3	27	00:00:58.669000	6.10771	64.2019
3	28	00:01:00.974000	6.1014	64.1956
3	29	00:01:03.152000	6.10455	64.1987
3	30	00:01:05.384000	6.09194	64.2003
3	31	00:01:07.611000	6.10215	64.1995
3	32	00:01:10.041000	6.1133	64.1986
3	33	00:01:12.237000	6.12131	64.1956
3	34	00:01:14.427000	6.13692	64.1979
3	35	00:01:16.613000	6.09656	64.1972
3	36	00:01:18.859000	6.11874	64.1987
3	37	00:01:21.088000	6.09906	64.1995
3	38	00:01:23.312000	6.09036	64.1987
3	39	00:01:25.541000	6.10969	64.1842
3	40	00:01:27.784000	6.09439	64.1823
3	41	00:01:30.039000	6.07427	64.1963
3	42	00:01:32.268000	6.12704	64.1917
3	43	00:01:34.528000	6.10061	64.1867
3	44	00:01:36.772000	6.07775	64.205
3	45	00:01:39.588000	6.11927	64.1963
3	46	00:01:41.817000	6.11211	64.1756
3	47	00:01:44.068000	6.11116	64.1972
3	48	00:01:46.301000	6.11213	64.1881
3	49	00:01:48.617000	6.10818	64.1948
3	50	00:01:50.860000	6.12036	64.1996
3	51	00:01:53.218000	6.10666	64.2009
3	52	00:01:55.463000	6.09595	64.2134
3	53	00:01:57.777000	6.08942	64.1851
3	54	00:02:00.033000	6.1074	64.2031
3	55	00:02:02.261000	6.08879	64.2003
3	56	00:02:04.497000	6.09007	64.2053
3	57	00:02:06.817000	6.09064	64.2063
3	58	00:02:09.160000	6.09154	64.1827
3	59	00:02:11.458000	6.09091	64.2016
3	60	00:02:13.856000	6.10434	64.1956
3	61	00:02:16.228000	6.09901	64.1947
3	62	00:02:18.436000	6.09745	64.1893
3	63	00:02:20.753000	6.09581	64.1835
3	64	00:02:23.005000	6.11149	64.2041
3	65	00:02:25.316000	6.08351	64.2134
3	66	00:02:27.584000	6.08662	64.2103
3	67	00:02:29.836000	6.08715	64.2064
3	68	00:02:32.182000	6.0877	64.2024
3	69	00:02:34.421000	6.09795	64.2041
3	70	00:02:36.749000	6.10861	64.2059
3	71	00:02:38.953000	6.11616	64.2181
3	72	00:02:41.189000	6.1021	64.2216
3	73	00:02:43.460000	6.08782	64.2251
3	74	00:02:45.680000	6.10527	64.2228
3	75	00:02:48	6.11058	64.2109
3	76	00:02:50.228000	6.11765	64.2199
3	77	00:02:52.450000	6.11978	64.2278
3	78	00:02:54.789000	6.09422	64.2363
3	79	00:02:57.001000	6.073	64.2359
3	80	00:02:59.309000	6.10503	64.2258
3	81	00:03:01.569000	6.09509	64.2113
3	82	00:03:03.981000	6.09667	64.2239
3	83	00:03:06.224000	6.10666	64.2402
3	84	00:03:08.477000	6.10304	64.2296
3	85	00:03:10.710000	6.09509	64.2271
3	86	00:03:12.948000	6.1214	64.2139
3	87	00:03:15.137000	6.11401	64.2082
3	88	00:03:17.361000	6.11671	64.2124
3	89	00:03:19.584000	6.10629	64.2199
3	90	00:03:21.914000	6.1182	64.2187
3	91	00:03:24.164000	6.13511	64.2339
3	92	00:03:26.392000	6.12183	64.2303
3	93	00:03:28.684000	6.10818	64.2266
3	94	00:03:30.926000	6.1198	64.2235
3	95	00:03:33.218000	6.11305	64.2274
3	96	00:03:35.425000	6.10527	64.2368
3	97	00:03:37.672000	6.10061	64.2274
3	98	00:03:39.904000	6.10555	64.2276
3	99	00:03:42.178000	6.11927	64.224
3	100	00:03:44.409000	6.12935	64.2523
3	101	00:03:46.640000	6.1234	64.2461
3	102	00:03:48.973000	6.11717	64.2397
3	103	00:03:51.230000	6.10212	64.2372
3	104	00:03:53.532000	6.09064	64.2462
3	105	00:03:55.800000	6.08358	64.2377
3	106	00:03:58.129000	6.11031	64.2344
3	107	00:04:00.357000	6.13971	64.2216
3	108	00:04:02.696000	6.09422	64.2347
3	109	00:04:04.962000	6.08879	64.2318
3	110	00:04:07.190000	6.08721	64.2271
3	111	00:04:09.425000	6.09371	64.237
3	112	00:04:11.425000	6.11518	64.2354
3	113	00:04:13.728000	6.07822	64.2331
3	114	00:04:15.989000	6.08195	64.2383
3	115	00:04:18.238000	6.09977	64.2354
3	116	00:04:20.569000	6.11824	64.2324
3	117	00:04:22.829000	6.12285	64.2186
3	118	00:04:25.144000	6.1354	64.2236
3	119	00:04:27.382000	6.10771	64.2066
3	120	00:04:29.647000	6.11467	64.2166
3	121	00:04:31.810000	6.12131	64.2262
3	122	00:04:34.101000	6.12784	64.2251
3	123	00:04:36.366000	6.09619	64.2361
3	124	00:04:38.653000	6.12745	64.2262
3	125	00:04:40.902000	6.1067	64.2207
3	126	00:04:43.246000	6.08506	64.215
3	127	00:04:45.526000	6.14297	64.216
3	128	00:04:47.802000	6.10994	64.2274
3	129	00:04:50.041000	6.11049	64.2227
3	130	00:04:52.333000	6.09822	64.221
3	131	00:04:54.653000	6.0858	64.2194
3	132	00:04:56.978000	6.09985	64.2385
3	133	00:04:59.212000	6.11824	64.2232
3	134	00:05:01.477000	6.11089	64.2215
3	135	00:05:03.714000	6.10363	64.2199
3	136	00:05:06.081000	6.09595	64.2181
3	137	00:05:08.402000	6.1233	64.2084
3	138	00:05:10.677000	6.11116	64.228
3	139	00:05:12.962000	6.09741	64.2347
3	140	00:05:15.196000	6.09581	64.2347
3	141	00:05:17.474000	6.09985	64.2477
3	142	00:05:19.802000	6.08662	64.2539
3	143	00:05:22.037000	6.09371	64.2492
3	144	00:05:24.305000	6.10701	64.2203
3	145	00:05:26.549000	6.10527	64.2414
3	146	00:05:28.814000	6.10945	64.2449
3	147	00:05:31.054000	6.09656	64.2491
3	148	00:05:33.330000	6.09325	64.2553
3	149	00:05:35.568000	6.11239	64.2538
3	150	00:05:37.817000	6.11518	64.2523
3	151	00:05:40.157000	6.10541	64.2443
3	152	00:05:42.398000	6.1182	64.2283
3	153	00:05:44.639000	6.10629	64.2166
3	154	00:05:46.945000	6.11771	64.243
3	155	00:05:49.234000	6.11619	64.2369
3	156	00:05:51.605000	6.1146	64.2305
3	157	00:05:53.877000	6.08879	64.2318
3	158	00:05:56.211000	6.11771	64.2383
3	159	00:05:58.446000	6.123	64.2395
3	160	00:06:00.821000	6.12082	64.2414
3	161	00:06:03.096000	6.09305	64.2463
3	162	00:06:05.338000	6.11244	64.2444
3	163	00:06:07.602000	6.11927	64.2399
3	164	00:06:09.874000	6.13099	64.2283
3	165	00:06:12.133000	6.08911	64.237
3	166	00:06:14.473000	6.11771	64.2352
3	167	00:06:16.749000	6.11049	64.2457
3	168	00:06:18.986000	6.10368	64.2442
3	169	00:06:21.330000	6.09656	64.2426
3	170	00:06:23.605000	6.10328	64.2257
3	171	00:06:25.882000	6.13136	64.2334
3	172	00:06:28.230000	6.12633	64.2493
3	173	00:06:30.570000	6.12179	64.2402
3	174	00:06:32.813000	6.1134	64.2315
3	175	00:06:35.082000	6.1146	64.2243
3	176	00:06:37.329000	6.11742	64.2241
3	177	00:06:39.649000	6.12032	64.2239
3	178	00:06:41.886000	6.10298	64.2397
3	179	00:06:44.221000	6.13015	64.2259
3	180	00:06:46.473000	6.1014	64.2271
3	181	00:06:48.733000	6.13358	64.2247
3	182	00:06:51.008000	6.0991	64.2372
3	183	00:06:53.333000	6.10291	64.2293
3	184	00:06:55.578000	6.13015	64.2305
3	185	00:06:58.009000	6.10061	64.2414
3	186	00:07:00.237000	6.09619	64.2597
3	187	00:07:02.454000	6.08095	64.2523
3	188	00:07:04.724000	6.13511	64.2354
3	189	00:07:07.206000	6.1246	64.2363
3	190	00:07:09.486000	6.09906	64.2445
3	191	00:07:11.810000	6.11401	64.2365
3	192	00:07:14.158000	6.13136	64.2224
3	193	00:07:16.432000	6.12238	64.2305
3	194	00:07:18.693000	6.09539	64.2687
3	195	00:07:20.947000	6.09918	64.2609
3	196	00:07:23.246000	6.11824	64.2462
3	197	00:07:25.506000	6.11116	64.2377
3	198	00:07:27.806000	6.08144	64.2584
3	199	00:07:30.077000	6.07897	64.2702
3	200	00:07:32.399000	6.09091	64.2538
3	201	00:07:34.710000	6.10818	64.2584
3	202	00:07:36.987000	6.09831	64.2569
3	203	00:07:39.247000	6.09828	64.2585
3	204	00:07:41.539000	6.09825	64.2602
3	205	00:07:43.881000	6.11092	64.2449
3	206	00:07:46.138000	6.11616	64.2383
3	207	00:07:48.479000	6.11479	64.2493
3	208	00:07:50.747000	6.09901	64.2379
3	209	00:07:53.021000	6.10434	64.2568
3	210	00:07:55.311000	6.11502	64.253
3	211	00:07:57.554000	6.12549	64.2492
3	212	00:07:59.837000	6.11086	64.2618
3	213	00:08:02.201000	6.0814	64.2623
3	214	00:08:04.589000	6.12238	64.2399
3	215	00:08:06.946000	6.1214	64.2539
3	216	00:08:09.186000	6.10839	64.257
3	217	00:08:11.434000	6.07852	64.2611
3	218	00:08:13.723000	6.12481	64.2463
3	219	00:08:15.990000	6.09524	64.263
3	220	00:08:18.274000	6.10445	64.2416
3	221	00:08:20.541000	6.11479	64.2501
3	222	00:08:22.690000	6.1246	64.2581
3	223	00:08:24.950000	6.1224	64.2552
3	224	00:08:27.130000	6.12028	64.2523
3	225	00:08:29.413000	6.07838	64.2661
3	226	00:08:31.714000	6.10905	64.2523
3	227	00:08:34.022000	6.10733	64.2613
3	228	00:08:36.339000	6.11116	64.2572
3	229	00:08:38.712000	6.10138	64.2538
3	230	00:08:41.021000	6.11559	64.2633
3	231	00:08:43.290000	6.12822	64.2672
3	232	00:08:45.587000	6.1014	64.2618
3	233	00:08:48.074000	6.13171	64.2632
3	234	00:08:50.386000	6.12028	64.2568
3	235	00:08:52.638000	6.10815	64.2657
3	236	00:08:54.929000	6.09581	64.2747
3	237	00:08:57.240000	6.11031	64.2583
3	238	00:08:59.590000	6.12028	64.2568
3	239	00:09:01.866000	6.10813	64.2707
3	240	00:09:04.119000	6.10372	64.2539
3	241	00:09:06.375000	6.0975	64.2445
3	242	00:09:08.727000	6.11518	64.2569
3	243	00:09:11.059000	6.09985	64.2753
3	244	00:09:13.311000	6.10312	64.2557
3	245	00:09:15.591000	6.10212	64.2629
3	246	00:09:17.863000	6.10248	64.2599
3	247	00:09:20.239000	6.10285	64.2568
3	248	00:09:22.486000	6.11049	64.254
3	249	00:09:24.733000	6.13189	64.2721
3	250	00:09:27.074000	6.13665	64.2538
3	251	00:09:29.355000	6.12238	64.2476
3	252	00:09:31.691000	6.10515	64.2659
3	253	00:09:33.984000	6.10905	64.2814
3	254	00:09:36.266000	6.12179	64.2644
3	255	00:09:38.655000	6.1065	64.2567
3	256	00:09:40.935000	6.10527	64.2508
3	257	00:09:43.199000	6.10541	64.2571
3	258	00:09:45.482000	6.09987	64.2523
3	259	00:09:47.734000	6.10221	64.2571
3	260	00:09:50.002000	6.1112	64.2614
3	261	00:09:52.338000	6.11717	64.2555
3	262	00:09:54.622000	6.09524	64.2738
3	263	00:09:56.878000	6.11305	64.2679
3	264	00:09:59.142000	6.1146	64.2554
3	265	00:10:01.411000	6.12935	64.2795
3	266	00:10:03.706000	6.13171	64.2663
3	267	00:10:05.994000	6.09403	64.2918
3	268	00:10:08.266000	6.08879	64.2965
3	269	00:10:10.551000	6.11418	64.2744
3	270	00:10:12.852000	6.13451	64.2807
3	271	00:10:15.103000	6.12225	64.2687
3	272	00:10:17.380000	6.12549	64.2679
3	273	00:10:19.654000	6.11149	64.2834
3	274	00:10:21.995000	6.10372	64.2881
3	275	00:10:24.287000	6.1246	64.2811
3	276	00:10:26.570000	6.11278	64.2766
3	277	00:10:28.850000	6.14132	64.2659
3	278	00:10:31.100000	6.13293	64.2665
3	279	00:10:33.411000	6.11008	64.2609
3	280	00:10:35.726000	6.12972	64.2628
3	281	00:10:38.030000	6.13419	64.2635
3	282	00:10:40.297000	6.11771	64.271
3	283	00:10:42.654000	6.11266	64.2651
3	284	00:10:44.911000	6.13259	64.2603
3	285	00:10:47.159000	6.1521	64.2822
3	286	00:10:49.530000	6.1227	64.2759
3	287	00:10:51.822000	6.1282	64.2712
3	288	00:10:54.160000	6.11978	64.2753
3	289	00:10:56.423000	6.13568	64.2613
3	290	00:10:58.755000	6.12152	64.2714
3	291	00:11:01.059000	6.10751	64.2814
3	292	00:11:03.360000	6.123	64.2795
3	293	00:11:05.630000	6.11771	64.2741
3	294	00:11:07.942000	6.13924	64.2712
3	295	00:11:10.222000	6.123	64.2731
3	296	00:11:12.484000	6.12518	64.2708
3	297	00:11:14.767000	6.12738	64.2685
3	298	00:11:17.073000	6.12558	64.2602
3	299	00:11:19.282000	6.12386	64.2523
3	300	00:11:21.604000	6.1166	64.2715
3	301	00:11:23.875000	6.14599	64.2584
3	302	00:11:26.168000	6.11616	64.2694
3	303	00:11:28.472000	6.13511	64.26
3	304	00:11:30.758000	6.1219	64.2649
3	305	00:11:33.028000	6.14198	64.2653
3	306	00:11:35.316000	6.12591	64.2615
3	307	00:11:37.596000	6.10928	64.2791
3	308	00:11:39.884000	6.14081	64.2586
3	309	00:11:42.138000	6.1198	64.2907
3	310	00:11:44.451000	6.13692	64.2856
3	311	00:11:46.702000	6.11364	64.2799
3	312	00:11:48.995000	6.0991	64.2841
3	313	00:11:51.320000	6.10683	64.2663
3	314	00:11:53.599000	6.14125	64.2722
3	315	00:11:55.899000	6.12751	64.2661
3	316	00:11:58.220000	6.11364	64.26
3	317	00:12:00.476000	6.13665	64.2814
3	318	00:12:02.787000	6.11927	64.2588
3	319	00:12:05.067000	6.11211	64.2646
3	320	00:12:07.316000	6.14902	64.2871
3	321	00:12:09.555000	6.12745	64.286
3	322	00:12:11.840000	6.13692	64.2568
3	323	00:12:14.106000	6.13106	64.2629
3	324	00:12:16.336000	6.1253	64.2688
3	325	00:12:18.644000	6.12654	64.2797
3	326	00:12:20.979000	6.1278	64.2907
3	327	00:12:23.239000	6.12591	64.2784
3	328	00:12:25.523000	6.14431	64.286
3	329	00:12:27.811000	6.13419	64.2732
3	330	00:12:30.127000	6.13743	64.2803
3	331	00:12:32.408000	6.13449	64.2759
3	332	00:12:34.708000	6.13024	64.2803
3	333	00:12:36.984000	6.12978	64.2728
3	334	00:12:39.268000	6.11616	64.2958
3	335	00:12:41.515000	6.11876	64.2856
3	336	00:12:43.809000	6.11602	64.2831
3	337	00:12:46.091000	6.13692	64.2659
3	338	00:12:48.381000	6.13225	64.2669
3	339	00:12:50.689000	6.16762	64.2681
3	340	00:12:53.015000	6.12347	64.2807
3	341	00:12:55.291000	6.13509	64.2766
3	342	00:12:57.696000	6.14738	64.2722
3	343	00:12:59.980000	6.13389	64.269
3	344	00:13:02.283000	6.13909	64.2698
3	345	00:13:04.613000	6.13136	64.276
3	346	00:13:06.900000	6.14881	64.2694
3	347	00:13:09.268000	6.13389	64.2674
3	348	00:13:11.523000	6.1182	64.2955
3	349	00:13:13.856000	6.11518	64.2615
3	350	00:13:16.171000	6.13481	64.2647
3	351	00:13:18.444000	6.12985	64.2874
3	352	00:13:20.695000	6.13015	64.2881
3	353	00:13:22.970000	6.1219	64.2649
3	354	00:13:25.320000	6.16131	64.2728
3	355	00:13:27.616000	6.1278	64.2891
3	356	00:13:29.880000	6.11874	64.2775
3	357	00:13:32.151000	6.12591	64.2676
3	358	00:13:34.435000	6.14539	64.2811
3	359	00:13:36.724000	6.1354	64.2811
3	360	00:13:39.076000	6.16902	64.271
3	361	00:13:41.352000	6.12549	64.2927
3	362	00:13:43.628000	6.13326	64.2943
3	363	00:13:45.907000	6.12686	64.2865
3	364	00:13:48.221000	6.12036	64.2786
3	365	00:13:50.536000	6.1481	64.2761
3	366	00:13:52.831000	6.14413	64.2897
3	367	00:13:55.015000	6.14036	64.3026
3	368	00:13:57.323000	6.14489	64.2824
3	369	00:13:59.684000	6.16425	64.2906
3	370	00:14:01.953000	6.12505	64.3012
3	371	00:14:04.253000	6.11874	64.2949
3	372	00:14:06.532000	6.1521	64.2911
3	373	00:14:08.852000	6.15816	64.287
3	374	00:14:11.161000	6.15811	64.2861
3	375	00:14:13.471000	6.15807	64.2851
3	376	00:14:15.783000	6.13171	64.285
3	377	00:14:18.074000	6.15018	64.2747
3	378	00:14:20.352000	6.15018	64.2859
3	379	00:14:22.636000	6.15833	64.2855
3	380	00:14:24.939000	6.14414	64.2818
3	381	00:14:27.260000	6.1499	64.2657
3	382	00:14:29.567000	6.11616	64.2741
3	383	00:14:31.879000	6.13205	64.2968
3	384	00:14:34.164000	6.14103	64.3005
3	385	00:14:36.424000	6.13818	64.286
3	386	00:14:38.699000	6.13608	64.2712
3	387	00:14:40.988000	6.14315	64.2971
3	388	00:14:43.299000	6.15343	64.2602
3	389	00:14:45.600000	6.155	64.2823
3	390	00:14:47.903000	6.14539	64.3019
3	391	00:14:50.201000	6.13526	64.2843
3	392	00:14:52.500000	6.15505	64.2784
3	393	00:14:54.748000	6.17057	64.285
3	394	00:14:57.040000	6.16762	64.2775
3	395	00:14:59.283000	6.14835	64.2754
3	396	00:15:01.577000	6.13259	64.2779
3	397	00:15:03.852000	6.15809	64.2811
3	398	00:15:06.124000	6.14239	64.2712
3	399	00:15:08.418000	6.15818	64.2747
3	400	00:15:10.700000	6.14891	64.2845
3	401	00:15:12.987000	6.14341	64.2754
3	402	00:15:15.252000	6.16435	64.2741
3	403	00:15:17.528000	6.17708	64.2712
3	404	00:15:19.800000	6.16868	64.2674
3	405	00:15:22.128000	6.16008	64.2646
3	406	00:15:24.479000	6.13247	64.2644
3	407	00:15:26.800000	6.13099	64.2971
3	408	00:15:29.085000	6.16138	64.2747
3	409	00:15:31.413000	6.14738	64.286
3	410	00:15:33.723000	6.15503	64.2865
3	411	00:15:35.990000	6.14081	64.2886
3	412	00:15:38.305000	6.17191	64.2998
3	413	00:15:40.585000	6.13136	64.2901
3	414	00:15:42.868000	6.13826	64.2891
3	415	00:15:45.168000	6.14522	64.288
3	416	00:15:47.524000	6.1457	64.2958
3	417	00:15:49.833000	6.1576	64.2884
3	418	00:15:52.227000	6.16995	64.2807
3	419	00:15:54.596000	6.14699	64.2923
3	420	00:15:56.871000	6.16703	64.2986
3	421	00:15:59.145000	6.14036	64.2977
3	422	00:16:01.448000	6.13637	64.2927
3	423	00:16:03.754000	6.13018	64.2974
3	424	00:16:06.081000	6.12393	64.3021
3	425	00:16:08.447000	6.14902	64.2992
3	426	00:16:10.760000	6.18377	64.2795
3	427	00:16:13.055000	6.17246	64.2785
3	428	00:16:15.317000	6.16131	64.2775
3	429	00:16:17.612000	6.15749	64.2832
3	430	00:16:20.002000	6.15351	64.2891
3	431	00:16:22.271000	6.14725	64.2818
3	432	00:16:24.544000	6.155	64.2712
3	433	00:16:26.821000	6.12505	64.2917
3	434	00:16:29.112000	6.18572	64.2722
3	435	00:16:31.360000	6.155	64.287
3	436	00:16:33.641000	6.15809	64.2871
3	437	00:16:35.976000	6.18309	64.2965
3	438	00:16:38.232000	6.17038	64.2753
3	439	00:16:40.528000	6.15978	64.2779
3	440	00:16:42.836000	6.155	64.3059
3	441	00:16:45.098000	6.15319	64.2964
3	442	00:16:47.413000	6.15509	64.2851
3	443	00:16:49.717000	6.18309	64.2685
3	444	00:16:52.016000	6.16956	64.2669
3	445	00:16:54.341000	6.17235	64.2775
3	446	00:16:56.632000	6.1755	64.276
3	447	00:16:59.012000	6.16591	64.2881
3	448	00:17:01.338000	6.20371	64.2862
3	449	00:17:03.645000	6.13792	64.2778
3	450	00:17:05.924000	6.1799	64.2694
3	451	00:17:08.205000	6.17759	64.2663
3	452	00:17:10.529000	6.17524	64.2632
3	453	00:17:12.800000	6.16604	64.2697
3	454	00:17:15.092000	6.18612	64.2694
3	455	00:17:17.444000	6.17905	64.2744
3	456	00:17:19.677000	6.17235	64.2791
3	457	00:17:22.029000	6.17368	64.2865
3	458	00:17:24.343000	6.18416	64.2669
3	459	00:17:26.641000	6.16578	64.2707
3	460	00:17:28.956000	6.17443	64.2653
3	461	00:17:31.216000	6.19389	64.2601
3	462	00:17:33.506000	6.15833	64.2576
3	463	00:17:35.809000	6.16592	64.2603
3	464	00:17:38.025000	6.17322	64.2629
3	465	00:17:40.330000	6.19032	64.2431
3	466	00:17:42.644000	6.19545	64.2539
3	467	00:17:44.954000	6.18457	64.2741
3	468	00:17:47.200000	6.17001	64.2732
3	469	00:17:49.517000	6.20363	64.2556
3	470	00:17:51.784000	6.18683	64.2599
3	471	00:17:54.096000	6.18654	64.2681
3	472	00:17:56.372000	6.17304	64.2704
3	473	00:17:58.740000	6.17377	64.2681
3	474	00:18:01.073000	6.17449	64.2657
3	475	00:18:03.365000	6.15811	64.283
3	476	00:18:05.725000	6.15036	64.2974
3	477	00:18:08.041000	6.19338	64.2722
3	478	00:18:10.326000	6.18725	64.286
3	479	00:18:12.625000	6.17584	64.2863
3	480	00:18:15.001000	6.16404	64.2866
3	481	00:18:17.273000	6.17049	64.2811
3	482	00:18:19.492000	6.17679	64.2756
3	483	00:18:21.769000	6.17709	64.2694
3	484	00:18:23.921000	6.17737	64.2635
3	485	00:18:26.230000	6.19442	64.257
3	486	00:18:28.585000	6.17449	64.2792
3	487	00:18:30.878000	6.19091	64.2687
3	488	00:18:33.186000	6.17708	64.2728
3	489	00:18:35.497000	6.21709	64.275
3	490	00:18:37.802000	6.18494	64.2717
3	491	00:18:40.089000	6.18792	64.2754
3	492	00:18:42.381000	6.19091	64.2792
3	493	00:18:44.766000	6.18457	64.2803
3	494	00:18:47.054000	6.17208	64.285
3	495	00:18:49.369000	6.16112	64.278
3	496	00:18:51.694000	6.16542	64.2862
3	497	00:18:54.005000	6.19032	64.2753
3	498	00:18:56.314000	6.15816	64.2775
3	499	00:18:58.621000	6.17805	64.2814
3	500	00:19:00.894000	6.19583	64.2814
3	501	00:19:03.230000	6.20233	64.2791
3	502	00:19:05.525000	6.20872	64.2768
3	503	00:19:07.822000	6.17927	64.272
3	504	00:19:10.138000	6.19533	64.2853
3	505	00:19:12.443000	6.16414	64.2962
3	506	00:19:14.736000	6.17208	64.2781
3	507	00:19:17.022000	6.17776	64.275
3	508	00:19:19.350000	6.20196	64.2856
3	509	00:19:21.685000	6.17624	64.2811
3	510	00:19:24.014000	6.197	64.2803
3	511	00:19:26.296000	6.19185	64.2722
3	512	00:19:28.614000	6.18878	64.2876
3	513	00:19:30.938000	6.18898	64.2847
3	514	00:19:33.201000	6.18923	64.2865
3	515	00:19:35.524000	6.16414	64.2856
3	516	00:19:37.857000	6.16631	64.2896
3	517	00:19:40.346000	6.17057	64.2912
3	518	00:19:42.622000	6.1755	64.2901
3	519	00:19:44.948000	6.18491	64.282
3	520	00:19:47.305000	6.19444	64.2737
3	521	00:19:49.613000	6.18583	64.286
3	522	00:19:51.801000	6.17767	64.2977
3	523	00:19:54.094000	6.17235	64.2744
3	524	00:19:56.410000	6.16937	64.2907
3	525	00:19:58.748000	6.17805	64.2922
3	526	00:20:01.045000	6.16425	64.3014
3	527	00:20:03.365000	6.17624	64.2916
3	528	00:20:05.721000	6.18767	64.3052
3	529	00:20:07.985000	6.16533	64.296
3	530	00:20:10.301000	6.18127	64.305
3	531	00:20:12.633000	6.16159	64.2957
3	532	00:20:14.909000	6.19816	64.2939
3	533	00:20:17.231000	6.18381	64.3037
3	534	00:20:19.550000	6.15658	64.299
3	535	00:20:21.889000	6.14738	64.2891
3	536	00:20:24.177000	6.17663	64.2974
3	537	00:20:26.489000	6.17077	64.3059
3	538	00:20:28.838000	6.15658	64.2996
3	539	00:20:31.150000	6.20105	64.2998
3	540	00:20:33.518000	6.20952	64.2871
3	541	00:20:35.888000	6.19389	64.3083
3	542	00:20:38.241000	6.16112	64.2977
3	543	00:20:40.549000	6.16715	64.2932
3	544	00:20:42.870000	6.17322	64.2886
3	545	00:20:45.165000	6.17392	64.2775
3	546	00:20:47.486000	6.18112	64.2968
3	547	00:20:49.790000	6.17345	64.2968
3	548	00:20:52.098000	6.1704	64.3058
3	549	00:20:54.314000	6.16746	64.3145
3	550	00:20:56.629000	6.15816	64.3075
3	551	00:20:58.925000	6.15816	64.2949
3	552	00:21:01.252000	6.20687	64.2718
3	553	00:21:03.542000	6.17057	64.2881
3	554	00:21:05.862000	6.16278	64.2909
3	555	00:21:08.166000	6.15505	64.2937
3	556	00:21:10.513000	6.1548	64.2932
3	557	00:21:12.826000	6.17865	64.2791
3	558	00:21:15.119000	6.17118	64.2831
3	559	00:21:17.470000	6.15973	64.3059
3	560	00:21:19.838000	6.17835	64.2834
3	561	00:21:22.143000	6.18309	64.2832
3	562	00:21:24.434000	6.16237	64.2852
3	563	00:21:26.643000	6.14239	64.287
3	564	00:21:28.969000	6.17524	64.3052
[truncated: 867 more rows]
