# Supplementary material for: The type IV pilus chemoreceptor PilJ controls chemotaxis of one bacterial species towards another
Source: PLoS Biol. 2024 Feb 13;22(2):e3002488. doi: 10.1371/journal.pbio.3002488 (PMC10896506; doi:10.1371/journal.pbio.3002488)
Supplement: S1 Code — (PY) [file pbio.3002488.s039.py]

from datetime import timedelta, datetime, date
from pylab import *
import numpy as np
import pandas as pd
import os as os
import subprocess
from scipy.optimize import curve_fit

###########################################################
### Useful functions for reading in and analyzing Limoli lab random walks
###########################################################

###########################################################
### Font and formatting stuff
###########################################################
unitLengthTerminal="um"
unitLengthLaTeX=r"$\mu$m"
unitTimeTerminal="s"
unitTimeLaTeX=r"s"
unitDiffTerminal="um2/s"
unitDiffLaTeX=r"$\mu$m$^2$ s$^{-1}$"
figFormat=".png"
dataFormat=".dat"

###########################################################
### Parameters
###########################################################
tol=1E-7			    #Tolerance

###########################################################
### Parsing the names into paths and subnames
###########################################################
def parseFileNames(filesIn,showPrint):
    if(showPrint):
        print("Parsing file names ...")
    paths=[]
    names=[]
    for i in range(len(filesIn)):
        name=filesIn[i].split('/')[-1]
        extension='.'+name.split('.')[-1]
        names.append(name.replace(extension,''))
        paths.append(filesIn[i].replace(name,''))
        if not os.path.isdir(paths[i]):
            print("Directory %s not found."%paths[i])
            exit()
    outPath=paths[0]
    outName=names[0]
    if(showPrint):
        print("\tOutput directory: %s\n\tOutput name convenction: %s"%(outPath,outName))
    return outPath,outName

###########################################################
### Read excel files
###########################################################
def readExcel(filesIn,showPrint):
    if(showPrint):
        print("Reading data files ...")
    xls=[]
    for i in range(len(filesIn)):
        if not os.path.isfile(filesIn[i]):
            print("%s not found."%filesIn[i])
            exit()
        xls.append(pd.ExcelFile(filesIn[i]))
    return xls

###########################################################
### Sort data into trajectories
###########################################################
def sortData(xls,maxTrajNum,showPrint):
    if(showPrint):
        print("Sorting data into trajectories ...")
    id=[[]]
    clocktime=[[]]
    xPos=[[]]
    yPos=[[]]
    sheet=[]
    trajNum=0
    for i in range(len(xls)):
        sheet=pd.read_excel(xls[i],0)
        k=-1
        t0=sheet.loc[0].at["Time [s]"]
        for j, row in sheet.iterrows():
            k+=1
            if(k>0 and sheet.loc[k].at["ND.T"]<sheet.loc[k-1].at["ND.T"]):
                if(maxTrajNum>0 and trajNum>=maxTrajNum):
                    break
                id.append([])
                clocktime.append([])
                xPos.append([])
                yPos.append([])
                t0=sheet.loc[k].at["Time [s]"]
                trajNum+=1
            id[trajNum].append(sheet.loc[k].at["ND.T"])
            thisTime=sheet.loc[k].at["Time [s]"]
            clocktime[trajNum].append( datetime.datetime.combine(datetime.date.today(), thisTime) )
            xPos[trajNum].append(sheet.loc[k].at["PositionX [µm]"])
            yPos[trajNum].append(sheet.loc[k].at["PositionY [µm]"])
    if(showPrint):
        print("Number of trajectories: %d"%(trajNum))
    # Deal with the time
    earliestTime=datetime.datetime.combine(datetime.date.today(), datetime.time(23, 59, 59))
    latestTime=datetime.datetime.combine(datetime.date.today(), datetime.time(00, 00, 00))
    for i in range(trajNum):
        for t in range(len(clocktime[i])):
            if(earliestTime>clocktime[i][t]):
                earliestTime=clocktime[i][t]
            if(latestTime<clocktime[i][t]):
                latestTime=clocktime[i][t]
    # Get time in terms of seconds since earliest time (instead of clock time)
    time=[]
    for i in range(trajNum):
        T=len(clocktime[i])
        time.append(zeros(T,dtype=float))
        for t in range(T):
            time[i][t]=( clocktime[i][t]-earliestTime ).total_seconds()
    # Cast data as arrays
    for i in range(trajNum):
        id[i]=array(id[i])
        xPos[i]=array(xPos[i])
        yPos[i]=array(yPos[i])
    timeStep=time[0][-1]
    for i in range(trajNum):
        for t in range(1,len(time[i])):
            dt=time[i][t]-time[i][t-1]
            if(dt>0.0):
                timeStep=min(timeStep,dt)
    if(maxTrajNum>0):
        trajNum=min(trajNum,maxTrajNum)
    return clocktime,time,xPos,yPos,trajNum,earliestTime,latestTime

###########################################################
### Random walk analysis
###########################################################
def isotropicMSD(x0,y0,x1,y1,EV0):
    return pow(x1-x0,2)+pow(y1-y0,2)
def parallelMSD(x0,y0,x1,y1,EV0):
    dr=[x1-x0,y1-y0]
    proj=dr[0]*EV0[0] + dr[1]*EV0[1]
    return pow(proj,2)
def perpendicularMSD(x0,y0,x1,y1,EV0):
    dr=[x1-x0,y1-y0]
    proj=dr[0]*EV0[0] + dr[1]*EV0[1]
    perp2=pow(dr[0]-proj*EV0[0],2)+pow(dr[1]-proj*EV0[1],2)
    return perp2
def msdAnalysis(trajNum,time,timeStep,xPos,yPos,eigVec_0,stepFunction):
    msd=[]
    mqd=[]
    ngp=[]
    for i in range(trajNum):
        TL=len(time[i])
        TF=time[i][-1]
        T=int(round(TF/timeStep))+1
        msd.append(zeros(T))
        mqd.append(zeros(T))
        ngp.append(zeros(T))
        cnt=zeros(T)
        EV=eigVec_0[i]
        for t0 in range(TL):
            x0=xPos[i][t0]
            y0=yPos[i][t0]
            for t in range(t0,TL):
                dt=int(round((time[i][t]-time[i][t0])/timeStep))
                cnt[dt]+=1.0
                x1=xPos[i][t]
                y1=yPos[i][t]
                r2 = stepFunction(x0,y0,x1,y1,EV)
                msd[i][dt]+=r2
                mqd[i][dt]+=r2*r2
        for t in range(T):
            if cnt[t]>0:
                msd[i][t]/=cnt[t]
                mqd[i][t]/=cnt[t]
            if(msd[i][t]>0.0):
                ngp[i][t]=(2.0/4.0)*mqd[i][t]/pow(msd[i][t],2) - 1.0
    return msd,mqd,ngp
def msdAnalysisClustered(trajNum,time,timeStep,xPos,yPos,inCluster,eigVec_0,stepFunction):
    msd_inC=[]
    mqd_inC=[]
    ngp_inC=[]
    msd_outC=[]
    mqd_outC=[]
    ngp_outC=[]
    for i in range(trajNum):
        TL=len(time[i])
        TF=time[i][-1]
        T=int(round(TF/timeStep))+1
        maxDT_inC=0
        maxDT_outC=0
        msd_inC.append(zeros(T))
        mqd_inC.append(zeros(T))
        ngp_inC.append(zeros(T))
        cnt_inC=zeros(T)
        msd_outC.append(zeros(T))
        mqd_outC.append(zeros(T))
        ngp_outC.append(zeros(T))
        cnt_outC=zeros(T)
        EV=eigVec_0[i]
        for t0 in range(TL):
            x0=xPos[i][t0]
            y0=yPos[i][t0]
            inC=inCluster[i][t0]
            for t in range(t0,TL):
                if(inCluster[i][t]==inC):
                    dt=int(round((time[i][t]-time[i][t0])/timeStep))
                    x1=xPos[i][t]
                    y1=yPos[i][t]
                    r2 = stepFunction(x0,y0,x1,y1,EV)
                    if(inC==1):
                        cnt_inC[dt]+=1.0
                        msd_inC[i][dt]+=r2
                        mqd_inC[i][dt]+=r2*r2
                        maxDT_inC=max(maxDT_inC,dt)
                    else:
                        cnt_outC[dt]+=1.0
                        msd_outC[i][dt]+=r2
                        mqd_outC[i][dt]+=r2*r2
                        maxDT_outC=max(maxDT_outC,dt)
                else:
                    break
        for t in range(T):
            if cnt_inC[t]>0:
                msd_inC[i][t]/=cnt_inC[t]
                mqd_inC[i][t]/=cnt_inC[t]
            if(msd_inC[i][t]>0.0):
                ngp_inC[i][t]=(2.0/4.0)*mqd_inC[i][t]/pow(msd_inC[i][t],2) - 1.0
            if cnt_outC[t]>0:
                msd_outC[i][t]/=cnt_outC[t]
                mqd_outC[i][t]/=cnt_outC[t]
            if(msd_outC[i][t]>0.0):
                ngp_outC[i][t]=(2.0/4.0)*mqd_outC[i][t]/pow(msd_outC[i][t],2) - 1.0
        msd_inC[i]=array(msd_inC[i][:maxDT_inC])
        mqd_inC[i]=array(mqd_inC[i][:maxDT_inC])
        ngp_inC[i]=array(ngp_inC[i][:maxDT_inC])
        msd_outC[i]=array(msd_outC[i][:maxDT_outC])
        mqd_outC[i]=array(mqd_outC[i][:maxDT_outC])
        ngp_outC[i]=array(ngp_outC[i][:maxDT_outC])
    return msd_inC,msd_outC,mqd_inC,mqd_outC,ngp_inC,ngp_outC
def msdAverage(trajNum,time_full,msd,ngp,timeStep,showPrint):
    TF=0.0
    TL=0
    for i in range(trajNum):
        TF=max(TF,time_full[i][-1])
        TL=max(TL,len(time_full[i]))
    T=int(round(TF/timeStep))+1
    if(showPrint):
        print("\tAverage: TL=%d TF=%.2f T=%d"%(TL,TF,T))
    time_full_av=np.linspace(0, TF, num=T, endpoint=True)
    msd_av=zeros(T)
    ngp_av=zeros(T)
    msd_std=zeros(T)
    ngp_std=zeros(T)
    cnt=zeros(T)
    for i in range(trajNum):
        Tnow=min(len(msd[i]),len(time_full[i]))
        for index in range(Tnow):
            t=int(round(time_full[i][index]/timeStep))
            if(msd[i][index]>0.0):
                cnt[t]+=1.0
                msd_av[t]+=msd[i][index]
                msd_std[t]+=msd[i][index]*msd[i][index]
                ngp_av[t]+=ngp[i][index]
                ngp_std[t]+=ngp[i][index]*ngp[i][index]
    for t in range(T):
        if(cnt[t]>1):
            msd_std[t]=sqrt(cnt[t]*msd_std[t]-msd_av[t]*msd_av[t])/cnt[t]
            ngp_std[t]=sqrt(cnt[t]*ngp_std[t]-ngp_av[t]*ngp_av[t])/cnt[t]
        if(cnt[t]>0):
            msd_av[t]/=cnt[t]
            ngp_av[t]/=cnt[t]
    return time_full_av,msd_av,ngp_av,msd_std,ngp_std

###########################################################
### Fit diffusion
###########################################################
def diffusionMSD(time,diffCo):
	dim=2.0
	return 2.0*dim*diffCo*time
def anomDiffusionMSD(time,diffCo,alpha):
	dim=2.0
	return 2.0*dim*diffCo*pow(time,alpha)
def fitDiff( time,msd ):
	popt, pcov = curve_fit(diffusionMSD, time, msd, p0=[0.1], bounds=(0.0,np.inf))
	diffCo=popt[0]
	errDiffCo=sqrt(pcov[0][0])
	return diffCo,errDiffCo
def fitAnomDiffFunc( time,msd ):
	popt, pcov = curve_fit(anomDiffusionMSD, time, msd, p0=[0.1,1.0], bounds=(0.0,np.inf))
	mobilityCo=popt[0]
	errMobilityCo=sqrt(pcov[0][0])
	alpha=popt[1]
	errAlpha=sqrt(pcov[1][1])
	return mobilityCo,errMobilityCo,alpha,errAlpha
def fitAllMSD(msd,time_full,doFitDiff,doFitAnomDiff,trajNum,fitFractionMSD,showPrint):
	if(doFitDiff):
		diffCo=[]
		errDiffCo=[]
	if(doFitAnomDiff):
		mobCo=[]
		errMobCo=[]
		alpha=[]
		errAlpha=[]
	for i in range(trajNum):
		startT=0
		L=len(msd[i])
		if(L>0):
			while(msd[i][startT]<=0.0 and startT<L-1):
				startT+=1
			if(startT<L-1):
				endT=startT
				while(msd[i][endT]>0.0 and endT<L-1):
					endT+=1
				fitL=int(fitFractionMSD*L)
				endT=min(endT,fitL)
				# print(startT,endT,L)
				if(doFitDiff and endT-startT>1):
					try:
						D,eD=fitDiff( time_full[i][startT:endT],msd[i][startT:endT] )
						diffCo.append(D)
						errDiffCo.append(eD)
						if(showPrint):
							print("\t\t\tD=%e +/- %e"%(D,eD))
					except:
						pass
				if(doFitAnomDiff and endT-startT>2):
					try:
						M,eM,A,eA=fitAnomDiffFunc( time_full[i][startT:endT],msd[i][startT:endT] )
						mobCo.append(M)
						errMobCo.append(eM)
						alpha.append(A)
						errAlpha.append(eA)
						if(showPrint):
							print("\t\t\tAlpha=%e +/- %e"%(A,eA))
					except:
						pass
	return diffCo,errDiffCo,mobCo,errMobCo,alpha,errAlpha

###########################################################
### Some useful functions
###########################################################
def expDecay(time,invDecayTime,amp):
	return amp*exp(-time*invDecayTime)
def fitExpDecay( time,corr ):
	popt, pcov = curve_fit(expDecay, time, corr, p0=[0.02,1.0], bounds=(0.0,np.inf))
	decayTime=1.0/popt[0]
	errDecayTime=sqrt(pcov[0][0])/popt[0]/popt[0]
	decayAmp=popt[1]
	errDecayAmp=sqrt(pcov[1][1])
	return decayTime,errDecayTime,decayAmp,errDecayAmp
def expDecayShift(time,invDecayTime,amp,shift):
	return amp*exp(-time*invDecayTime)+shift
def fitExpDecayShift( time,corr ):
    popt, pcov = curve_fit(expDecayShift, time, corr, p0=[0.02,1.0,0.0], bounds=([0.0,-np.inf,-np.inf],[np.inf,np.inf,np.inf]) )
    decayTime=1.0/popt[0]
    errDecayTime=sqrt(pcov[0][0])/popt[0]/popt[0]
    decayAmp=popt[1]
    errDecayAmp=sqrt(pcov[1][1])
    shift=popt[2]
    errShift=sqrt(pcov[2][2])
    return decayTime,errDecayTime,decayAmp,errDecayAmp,shift,errShift
def gaussian(x,mu,sigma):
	return exp(-0.5*pow((x-mu)/sigma,2.0))/(sigma*np.sqrt(2*np.pi))
def fitGauss( x,y ):
	popt, pcov = curve_fit(gaussian, x, y, p0=[0.0,1.0])
	return popt[0],popt[1]

def makeTemporalList(data,temporal,T,trajNum,startTimeIndex,endTimeIndex,cutoff):
    list=[]
    if(temporal):
        for t in range(T):
            list.append([])
        for i in range(trajNum):
            for t in range(startTimeIndex[i],endTimeIndex[i]):
                if(data[i][t]<=cutoff):
                    list[t].append(data[i][t])
    else:
        for i in range(trajNum):
            for t in range(startTimeIndex[i],endTimeIndex[i]):
                if(data[i][t]<=cutoff):
                    list.append(data[i][t])
    return list

###########################################################
### Plotters and animators
###########################################################
def setupPlotNoTitle(xlab,ylab):
    fig,ax = plt.subplots(tight_layout=True)
    xlabel(xlab)
    ylabel(ylab)
    return fig, ax
def setupPlot(plotTitle,xlab,ylab):
    fig,ax = setupPlotNoTitle(xlab,ylab)
    title(plotTitle)
    return fig, ax
def makeLogLog(ax):
    ax.set_xscale("log", nonpositive='clip')
    ax.set_yscale("log", nonpositive='clip')
def simpleManyPlot(xData,yData,trajNum,plotTitle,xlab,ylab):
    fig,ax = setupPlot(plotTitle,xlab,ylab)
    for i in range(trajNum):
        dp, = plot(xData[i],yData[i],'-')
    return fig, ax
def simpleSinglePlot(xData,yData,plotTitle,xlab,ylab):
    fig,ax = setupPlot(plotTitle,xlab,ylab)
    dp, = plot(xData,yData,'-')
    return fig, ax
def simpleSingleNoTitlePlot(xData,yData,xlab,ylab):
    fig,ax = setupPlotNoTitle(xlab,ylab)
    dp, = plot(xData,yData,'-')
    return fig, ax
def simpleHistPlot(data,numBins,alphaValue,xlab,ylab):
    setupPlotNoTitle(xlab,ylab)
    n, bins, patches = plt.hist(data, numBins, density=True, alpha=alphaValue)
    return n,bins
def simpleHistLabelPlot(data,numBins,alphaValue,xlab,ylab,lab):
    setupPlotNoTitle(xlab,ylab)
    n, bins, patches = plt.hist(data, numBins, density=True, alpha=alphaValue,label=lab)
    return n,bins
def roseDiagramPlot(n,bins,numBins,plotTitle,colourmap,alphavalue):
    ang=zeros(shape=numBins,dtype=float)
    for i in range(numBins):
        ang[i]=0.5*(bins[i+1]+bins[i])
    colors = colourmap(n)
    fig = plt.figure()
    ax = plt.subplot(111,projection='polar')
    w=(max(bins)-min(bins))/numBins
    ax.bar(ang,n,width=w, bottom=0.0, color=colors, alpha=alphavalue)
    ax.set_yticklabels([])
    title(plotTitle)

###########################################################
### Showers and savers
###########################################################
def saveHistogram(fileName,n,bins,headerN,headerBins):
	file=open(fileName,"w+")
	file.write( "# %s %s\n"%(headerBins,headerN) )
	for i in range(len(n)):
		file.write("%e %e\n"%( 0.5*(bins[i]+bins[i+1]),n[i] ))
	file.close()
def saveCurveErr(fileName,x,y,yerr,headerX,headerY,headerErr):
	file=open(fileName,"w+")
	file.write( "# %s %s %s\n"%(headerX,headerY,headerErr) )
	for i in range(len(x)):
		file.write( "%e %e %e\n"%(x[i],y[i],yerr[i]) )
	file.close()
def saveCurve(fileName,x,y,headerX,headerY):
	file=open(fileName,"w+")
	file.write( "# %s %s\n"%(headerX,headerY) )
	for i in range(len(x)):
		file.write( "%e %e\n"%(x[i],y[i]) )
	file.close()
def saveValueErr(fileName,value,err,headerValue):
	file=open(fileName,"w+")
	file.write( "# %s\n"%(headerValue) )
	file.write( "%e %e\n"%(value,err) )
	file.close()
def saveValue(fileName,value,headerValue):
	file=open(fileName,"w+")
	file.write( "# %s\n"%(headerValue) )
	file.write( "%e\n"%(value) )
	file.close()
def saveVector(fileName,vector,header):
	file=open(fileName,"w+")
	file.write( "# %s\n"%(header) )
	file.write( "%e, %e\n"%(vector[0],vector[1]) )
	file.close()
def showSaveFig(saveName,saveFig,showFig):
    if(saveFig):
        savefig( saveName )
    if(showFig):
        plt.show()
def saveFigData(n,bins,saveFig,figName,saveData,dataName,headerN,headerBins):
    if(saveFig):
        savefig( figName )
    if(saveData):
        saveHistogram(dataName,n,bins,headerN,headerBins)

###########################################################
### Animators
###########################################################
def animateFrames(name,frameRateOut,suffix,showPrint):
    myCommand="rm %s"%name
    # call(myCommand,shell=True)
    subprocess.run(myCommand,shell=True)
    myCommand = "ffmpeg -f image2 -framerate %s"%(frameRateOut) + " -i frame%04d.png" + " foo%s"%(suffix)
    # call(myCommand,shell=True)
    subprocess.run(myCommand,shell=True)
    myCommand = "mv foo%s"%(suffix) + " %s"%(name)
    # call(myCommand,shell=True)
    subprocess.run(myCommand,shell=True)
    myCommand="rm frame*.png"
    # call(myCommand,shell=True)
    subprocess.run(myCommand,shell=True)
    if(showPrint):
        print("Completed animation of %s"%name)
def animHist(data,numBins,T,time_full,movieSkip,xlab,ylab,unitTimeLaTeX,movieName,frameRateOut,suffix,showPrint):
    frameCNT=0
    maxPDF=0
    maxX=-100000.0
    minX=100000.0
    fig, ax = plt.subplots(tight_layout=True)
    for t in range(0,T,movieSkip):
        if(len(data[t])>0):
            maxNow=int(max(data[t]))
            nBins=min(maxNow,numBins)
            if(nBins<=0):
                nBins=numBins
            xlabel(xlab)
            ylabel(ylab)
            n, bins, patches = plt.hist(data[t],nBins,density=True,alpha=0.75,label=r"$t=%d$ [%s]"%(int(round(time_full[t])),unitTimeLaTeX))
            maxPDF=max(maxPDF,max(n))
            maxX=max(maxX,max(bins))
            minX=min(minX,min(bins)) 
            ax.set_xlim(minX,maxX)
            ax.set_ylim(0.0,maxPDF)
            legend(loc='upper right')
            savefig( 'frame%04d.png'%(frameCNT) )
            plt.clf()
            frameCNT+=1
    animateFrames(movieName,frameRateOut,suffix,showPrint)
def animTrajectoriesBuffered(x,y,z,trajNum,startTimeIndex,endTimeIndex,T,movieSkip,xMin,xMax,yMin,yMax,zMaxCutoff,zName,colourmap,movieName,frameRateOut,suffix,showPrint):
    frameCNT=0
    minZ=99999999.0
    maxZ=-99999.0
    fig,ax = plt.subplots(tight_layout=True)
    for t in range(0,T,movieSkip):
        ax.set_xlim(xMin,xMax)
        ax.set_ylim(yMin,yMax)
        # Find current min/max
        for i in range(trajNum):
            minZ=min(minZ,z[i][t])
            maxZ=max(maxZ,z[i][t])
            maxZ=min(maxZ,zMaxCutoff)	#Apply cutoff
        sm = plt.cm.ScalarMappable(cmap=colourmap,norm=plt.Normalize(vmin=minZ, vmax=maxZ))
        cb=plt.colorbar(sm)
        cb.ax.set_ylabel(zName)
        for i in range(trajNum):
            if(t>=startTimeIndex[i] and t<=endTimeIndex[i]):
                if(t>startTimeIndex[i]):
                    maxLocalDens=max(z[i][startTimeIndex[i]:t])
                else:
                    maxLocalDens=z[i][startTimeIndex[i]]
                maxLocalDens=min(maxLocalDens,maxZ)
                plot( x[i][startTimeIndex[i]:t],y[i][startTimeIndex[i]:t], '-', color=colourmap((maxLocalDens-minZ)/(maxZ-minZ)) )
                plot( [x[i][t]],[y[i][t]], 'o', color=colourmap((z[i][t]-minZ)/(maxZ-minZ)), markeredgecolor='black', markersize=7.5 )
        ax.invert_yaxis()
        savefig( 'frame%04d.png'%(frameCNT) )
        plt.cla()
        plt.clf()
        frameCNT+=1
    animateFrames(movieName,frameRateOut,suffix,showPrint)

def animClusteredBuffered(x,y,z,cutoffZ,trajNum,startTimeIndex,endTimeIndex,T,movieSkip,xMin,xMax,yMin,yMax,zName,colourmap,movieName,frameRateOut,suffix,showPrint):
    frameCNT=0
    minZ=99999999.0
    maxZ=-99999.0
    fig,ax = plt.subplots(tight_layout=True)
    for t in range(0,T,movieSkip):
        ax.set_xlim(xMin,xMax)
        ax.set_ylim(yMin,yMax)
        # Find current min/max
        sm = plt.cm.ScalarMappable(cmap=colourmap,norm=plt.Normalize(vmin=0, vmax=1))
        cb=plt.colorbar(sm)
        cb.ax.set_ylabel(zName)
        for i in range(trajNum):
            if(t>=startTimeIndex[i] and t<=endTimeIndex[i]):
                if(z[i][t]>cutoffZ):
                    col=colourmap(1.0)
                else:
                    col=colourmap(0.0)
                plot( [x[i][t]],[y[i][t]], 'o', color=col, markeredgecolor='black', markersize=7.5 )
        
        savefig( 'frame%04d.png'%(frameCNT) )
        plt.cla()
        plt.clf()
        frameCNT+=1
    animateFrames(movieName,frameRateOut,suffix,showPrint)

###########################################################
### To create final figures from analyzed data
###########################################################
def readData(dataName,columns=2):
    data=[]
    for c in range(columns):
        data.append([])
    # print(dataName)
    if not os.path.isfile(dataName):
        print("\tWarning: %s not found."%dataName)
        return []
    infile = open(dataName,"r")
    # Toss header
    line = infile.readline()
    while infile:
        line = infile.readline()
        if( not line ):
            break
        else:
            line=line.split()
            if(len(line)>=columns):
                for c in range(columns):
                    data[c].append(float(line[c]))
            else:
                print("Column number %s is too long for %s."%(columns,dataName))
                print(len(line),columns,line)
                return []
    infile.close()
    for c in range(columns):
        data[c]=array(data[c])
    return data
def readValue(dataName,readError=False):
    if not os.path.isfile(dataName):
        print("\tWarning: %s not found."%dataName)
        return []
    infile = open(dataName,"r")
    # Toss header
    line = infile.readline()
    # Read values
    line = infile.readline()
    infile.close()
    line=line.split()
    value=float(line[0])
    if(readError):
        error=float(line[1])
        return [value,error]
    else:
        return [value]

def plotVanHoveSet(vhNum,vanHove,vanHoveTimeLags,unitTimeLaTeX,title,xaxis,yaxis,myLinestyle,saveName,saveFigs,showFigs):
    nothing=True
    for t in range(vhNum):
        if(len(vanHove[t])>0):
            nothing=False
    if(not nothing):
        fig, ax = lml.setupPlot(title,xaxis,yaxis)
        for t in range(vhNum):
            if(len(vanHove[t])>0):
                plot(vanHove[t][0][vanHove[t][1]>0],vanHove[t][1][vanHove[t][1]>0],myLinestyle,label='%.2f%s'%(vanHoveTimeLags[t],unitTimeLaTeX))
        ax.set_yscale("log", nonpositive='clip')
        my_ylim=ax.get_ylim()
        try:
            mu,sig=lml.fitGauss(vanHove[0][0],vanHove[0][1])
            dp, = plot(vanHove[0][0],lml.gaussian(vanHove[0][0],mu,sig),'--',color='k',label='normal')
        except:
            pass
        ax.set_ylim(my_ylim)
        legend(loc='best')
        lml.showSaveFig( saveName,saveFigs,showFigs)

#  Are all time steps the same?
def mergeData(data):
    sameTimeStep=True
    for d in range(len(data)-1):
        if( abs(data[d][0][1]-data[d+1][0][1])>=tol):
            sameTimeStep=False
    if(sameTimeStep):
        T=0
        TL=[]
        for d in range(len(data)):
            TL.append(len(data[d][0]))
            T=max(T,TL[d])
        timeStep=data[d][0][1]
        time=np.linspace(0, T*timeStep, num=T, endpoint=False)
        av=zeros(T,dtype=float)
        std=zeros(T,dtype=float)
        err=zeros(T,dtype=float)
        cnt=zeros(T,dtype=float)
        for d in range(len(data)):    
            for t in range(TL[d]):
                cnt[t]+=1.0
                av[t]+=data[d][1][t]
                std[t]+=data[d][1][t]*data[d][1][t]
        for t in range(T):
            if(cnt[t]>1):
                std[t]=sqrt(cnt[t]*std[t]-av[t]*av[t])/cnt[t]
            if(cnt[t]>0):
                av[t]/=cnt[t]
                err[t]=std[t]/sqrt(cnt[t])
    else:
        print("I can't handle this right now. Looks like I need to be fixed")
        exit()
    return time,av,std,err

def mergeHistograms(data):
    N=len(data)
    dx=[]
    bins=[]
    # Find number of bins and step size of original histograms
    for d in range(N):
        dx.append(0.0)
        bins.append(len(data[d][0]))
        for t in range(len(data[d][0])-1):
            dx[d]+=( data[d][0][t+1]-data[d][0][t] )
        dx[d]/=float(len(data[d][0])-1)
    # Ensure normalized
    for d in range(N):
        area=0.0
        for t in range(len(data[d][0])):
            area+=dx[d]*data[d][1][t]
        for t in range(len(data[d][0])):
            data[d][1][t]/=area
    # Find step and range of new histogram
    minDX=9999.999
    minX=9999.999
    maxX=-9999.999
    for d in range(N):
        minDX=min(minDX,dx[d])
        minX=min(minX,data[d][0][0])
        maxX=max(maxX,data[d][0][-1])
    # Set new range of merged histograms
    mergeBins=int( (maxX-minX)/minDX )+2
    mergedX=zeros(mergeBins,dtype=float)
    for i in range(mergeBins):
        mergedX[i] = minX + i*minDX
    extendData=[]
    for d in range(N):
        extendData.append( zeros(mergeBins,dtype=float) )
        for i in range(mergeBins):
            index=int(float(bins[d])*(1.0-( data[d][0][-1]-mergedX[i] )/(data[d][0][-1]-data[d][0][0])))
            if(index>=0 and index<bins[d]):
                extendData[d][i]=data[d][1][index]
    for d in range(N):
        area=0.0
        for t in range(mergeBins):
            area+=minDX*extendData[d][t]
        for t in range(mergeBins):
            extendData[d][t]/=area
    avPDF=zeros(mergeBins,dtype=float)
    stdPDF=zeros(mergeBins,dtype=float)
    errPDF=zeros(mergeBins,dtype=float)
    cnt=zeros(mergeBins,dtype=float)
    for d in range(N):
        for t in range(mergeBins):
            cnt[t]+=1.0
            avPDF[t]+=extendData[d][t]
            stdPDF[t]+=extendData[d][t]*extendData[d][t]
    for t in range(mergeBins):
        if(cnt[t]>1):
            stdPDF[t]=sqrt(cnt[t]*stdPDF[t]-avPDF[t]*avPDF[t])/cnt[t]
        if(cnt[t]>0):
            avPDF[t]/=cnt[t]
            errPDF[t]=stdPDF[t]/sqrt(cnt[t])
    return mergedX,avPDF,stdPDF,errPDF

def mergeHists(dataPath,dirs,fileName):
    data=[]
    for d in dirs:
        file=dataPath+d+"/"+d+fileName
        data.append(readData(file,2))
    x,avPDF,stdPDF,errPDF = mergeHistograms(data)
    return x,avPDF,stdPDF,errPDF
