# Supplementary material for: The type IV pilus chemoreceptor PilJ controls chemotaxis of one bacterial species towards another
Source: PLoS Biol. 2024 Feb 13;22(2):e3002488. doi: 10.1371/journal.pbio.3002488 (PMC10896506; doi:10.1371/journal.pbio.3002488)
Supplement: S2 Code — (PY) [file pbio.3002488.s040.py]

from matplotlib.pyplot import savefig
from pylab import *
import numpy as np
import pandas as pd
import os as os
import matplotlib
from datetime import timedelta, datetime, date
from numpy import linalg as LA
from scipy.optimize import curve_fit
import random

#Load group style
plt.style.use('shendrukGroupStyle')
import shendrukGroupFormat as ed

###########################################################
### Read in and analyze random walks from excell microscopy files
###########################################################

###########################################################
### Initialize
###########################################################
# Mover/rester options
permanentlySetMover=True   #If true, then keep as mover forever after identified as mover. If false, set back to rester if the condition is never no longer true
rangeCorr=30.0             #Max temporal range of the lag time used in vel-vel correlation (in seconds)
velCorrCutOff=0.01         #Cutoff for evaluating velocity correlations
avCorrCutOff=0.75          #Percent of the local neighbours that must be moving too
radCut=6.0			       #Radius cutoff to calculate local density (in microns)

# Analysis options
calcRG=False
calcDensity=False
calcMSD=False
fitDiff=False
fitAnomDiff=False
calcMSD_principle=False
calcVanHove=False

# Save and show options
saveData=True
showPrint=True
showFigs=False
saveFigs=False
showExFigs=False
saveExFigs=False
showRawTraj=False
showAllIndividuals=False

# Animate options
animVelVelRollingCorrPos=False
animLocalAvVelCorrPos=False
animIsMoverPos=False

maxTrajNum=0		    #Set to zero to do all
tol=1E-7			    #Tolerance
movieSkip=100			#Animate every "movieSkip"-th frame

numBins=30			#Number of bins for histograms
numVHBins=100		#Number of bins for the van Hove distributions
numBinsDens=10		#Number of bins for histograms for density
numBinsStepSize=30		#Number of bins for histograms for step size
numBinsNearestNeighbour=10			#Number of bins for histograms for nearest neighbour distance
fitFractionMSD=0.2	#Fraction of data to fit MSD to
fitFractionCorr=0.2		#Fraction of data to fit correlation functions to
vanHoveTimeLags=[1.0,10.0,100.0,1000.0]	#Need to say which time lags to look for (since don't want to do them all). In seconds

###########################################################
### Import functions
###########################################################
import randomWalkAnalysisFunctions as lml

###########################################################
### Font and formatting stuff
###########################################################
unitLengthTerminal="um"
unitLengthLaTeX="um"
unitTimeTerminal="s"
unitTimeLaTeX="s"
unitDiffTerminal="um2/s"
unitDiffLaTeX="um2/s"

RGMajLabel="Rg, maj"
RGMinLabel=r"$R_{g,\textrm{min}}$"
RGMinLabel="Rg min"

figFormat=".png"
dataFormat=".dat"

###########################################################
### Animation stuff
###########################################################
frameRateOut=60		#Number of frames per second in the output video
suffix='.mp4'

###########################################################
### Read arguments
###########################################################
filesIn = sys.argv[1:]			#Paths to files containing data --- use the first file for naming output
print(filesIn)

###########################################################
### Read in the data
###########################################################
outPath,outName = lml.parseFileNames(filesIn,showPrint)
xls = lml.readExcel(filesIn,showPrint)
clockTime,time,xPos,yPos,trajNum,earliestTime,latestTime = lml.sortData(xls,maxTrajNum,showPrint)

###########################################################
### Time step
###########################################################
timeStep=time[0][-1]
for i in range(trajNum):
    for t in range(1,len(time[i])):
        dt=time[i][t]-time[i][t-1]
        if(dt>0.0):
            timeStep=min(timeStep,dt)
totalTimeSteps=int(round( ( latestTime-earliestTime ).total_seconds() / timeStep ))+1
allTime=np.linspace(0, totalTimeSteps*timeStep, num=totalTimeSteps, endpoint=False)
if(showPrint):
    print("Time step %s"%timeStep)
    print("First time %s"%allTime[1])
    print("Total number of time steps = %d"%totalTimeSteps)
time_full=[]
TL=[]
for i in range(trajNum):
    TL.append(len(time[i]))
    TF=time[i][-1]
    T=int(round(TF/timeStep))+1
    time_full.append(np.linspace(0, TF, num=T, endpoint=True))
rangeCorr=int(round(rangeCorr/timeStep)) #Convert correlation range from seconds into timesteps

###########################################################
### Spatial extent
###########################################################
xMin=99999999.0
xMax=-99999999.0
yMin=99999999.0
yMax=-99999999.0
for i in range(trajNum):
    for t in range(1,TL[i]):
        x1=xPos[i][t]
        y1=yPos[i][t]
        xMax=max(xMax,x1)
        xMin=min(xMin,x1)
        yMax=max(yMax,y1)
        yMin=min(yMin,y1)

###########################################################
### Re-sort data for future speedups
###########################################################
if(showPrint):
    print("Re-sorting data ...")
startTime=[]
endTime=[]
startTimeIndex=[]
endTimeIndex=[]
xPosBuffer=[]
yPosBuffer=[]
for i in range(trajNum):
    startTime.append(time[i][0])
    startTimeIndex.append(int(round(time[i][0]/timeStep)))
    endTime.append(time[i][-1])
    endTimeIndex.append(int(round(time[i][-1]/timeStep)))
    xPosBuffer.append(zeros(totalTimeSteps,dtype=float))
    yPosBuffer.append(zeros(totalTimeSteps,dtype=float))
    for t in range(TL[i]):
        timeIndex=int(round(time[i][t]/timeStep))
        xPosBuffer[i][timeIndex]=xPos[i][t]
        yPosBuffer[i][timeIndex]=yPos[i][t]
    # Fill in the gaps
    for t in range(startTimeIndex[i],endTimeIndex[i],1):
        if(abs(xPosBuffer[i][t])<tol and abs(yPosBuffer[i][t])<tol):
            notZero=t
            searchZeros=True
            while(searchZeros):
                if(abs(xPosBuffer[i][notZero+1])<tol and abs(xPosBuffer[i][notZero+1])<tol):
                    notZero+=1
                else:
                    searchZeros=False
            if(notZero>=endTimeIndex[i]):
                notZero=endTimeIndex[i]
                print("Opps")
            for tt in range(t,notZero+1,1):
                xPosBuffer[i][tt]=xPosBuffer[i][t-1]+(xPosBuffer[i][notZero+1]-xPosBuffer[i][t-1])*float(tt-(t-1))/float(notZero+1-(t-1))
                yPosBuffer[i][tt]=yPosBuffer[i][t-1]+(yPosBuffer[i][notZero+1]-yPosBuffer[i][t-1])*float(tt-(t-1))/float(notZero+1-(t-1))
### Check for zeros
for i in range(trajNum):
    check=0
    for t in range(startTimeIndex[i],endTimeIndex[i]):
        if(abs(xPosBuffer[i][t])<=tol and abs(yPosBuffer[i][t])<=tol):
            check=1
            print("Zero! Bacteria %i at time %s"%(i,t))
    if(check>0):
        print(xPosBuffer[i])
        print(yPosBuffer[i])

###########################################################
### Pick a random example
###########################################################
if(showExFigs or saveExFigs):
    exTraj=random.randint(0, trajNum-1)
    if(showPrint):
        print("Example trajectory: %d"%(exTraj))

###########################################################
### Plot raw data
###########################################################
if(showExFigs):
    lml.simpleSinglePlot(xPos[exTraj],yPos[exTraj],r'Example Raw Trajectory: %d'%exTraj,r'$x$ [%s]'%(unitLengthLaTeX),r'$y$ [%s]'%(unitLengthLaTeX))
    lml.showSaveFig("",False,showExFigs)
if(showRawTraj and (saveFigs or showFigs)):
    lml.simpleManyPlot(xPos,yPos,trajNum,r'Raw Trajectories',r'$x$ [%s]'%(unitLengthLaTeX),r'$y$ [%s]'%(unitLengthLaTeX))
    lml.showSaveFig("%s%s_rawTrajectories%s"%(outPath,outName,figFormat),saveFigs,showRawTraj)

TF=0.0
for i in range(trajNum):
    TF=max(TF,time[i][-1])

###########################################################
### Determine if "mover" or "rester"
###########################################################
if(showPrint):
    print("Calculate vel-vel correlations ...")
avSpeed=0.0
cnt=0.0
for i in range(trajNum):
    for t in range(TL[i]-1):
        dx=xPos[i][t+1]-xPos[i][t]
        dy=yPos[i][t+1]-yPos[i][t]
        r=sqrt(dx*dx+dy*dy)
        dt=time[i][t+1]-time[i][t]
        if(dt>0):
            avSpeed+=r/dt
            cnt+=1.0
if(cnt>0.0):
    avSpeed/=cnt
corrVel=[]
corrCoefVel=[]
for i in range(trajNum):
    T=int(round(time[i][-1]/timeStep))+1
    corrVel.append([])
    corrCoefVel.append(zeros(totalTimeSteps,dtype=float))
    for t0 in range(TL[i]-1):
        endT0=min(t0+rangeCorr,TL[i])-1
        corrVel[i].append(zeros(endT0+1-t0))
        cntSpeed=zeros(endT0+1-t0)
        # t0 is the time now. From this point forward (within the rolling window), we will calculate the correlation function of velocity
        for t1 in range(t0,endT0):
            dx1=xPos[i][t1+1]-xPos[i][t1]
            dy1=yPos[i][t1+1]-yPos[i][t1]
            dt1=time[i][t1+1]-time[i][t1]
            if(dt1>0):
                vx1=dx1/dt1
                vy1=dy1/dt1
                for t2 in range(t1,endT0):
                    dx2=xPos[i][t2+1]-xPos[i][t2]
                    dy2=yPos[i][t2+1]-yPos[i][t2]
                    dt2=time[i][t2+1]-time[i][t2]
                    if(dt2>0):
                        vx2=dx2/dt2
                        vy2=dy2/dt2
                        dt=int(round((time[i][t2]-time[i][t1])/timeStep))
                        if(dt<=endT0-t0):
                            cntSpeed[dt]+=1.0
                            corrVel[i][t0][dt]+=(vx1*vx2+vy1*vy2)
        for dt in range(endT0+1-t0):
            if cntSpeed[dt]>0.0:
                corrVel[i][t0][dt]/=cntSpeed[dt]
        if(startTimeIndex[i]+t0<totalTimeSteps):
            corrCoefVel[i][startTimeIndex[i]+t0]=mean(abs(corrVel[i][t0]))

if(showPrint):
    print("Calculate the local average of the vel-vel correlations ...")
localcorrCoefVel=[]
localAvCutoffVel=[]
radCut2=radCut*radCut
if(showPrint):
    print("Calculate local average of correlations ...")
for i in range(trajNum):
    localcorrCoefVel.append(zeros(totalTimeSteps,dtype=float))
    localAvCutoffVel.append(zeros(totalTimeSteps,dtype=float))
    for t in range(startTimeIndex[i],endTimeIndex[i]):
        x1=xPosBuffer[i][t]
        y1=yPosBuffer[i][t]
        cnt=0.0
        for j in range(trajNum):
            # Check if current time of bacteria i overlaps with time range of bacteria j
            if(t>=startTimeIndex[j] and t<=endTimeIndex[j]):
                x2=xPosBuffer[j][t]
                y2=yPosBuffer[j][t]
                r2=pow(x1-x2,2.0)+pow(y1-y2,2.0)
                if(r2<=radCut2):
                    cnt+=1.0
                    localcorrCoefVel[i][t]+=corrCoefVel[j][t]
                    if(corrCoefVel[j][t]>velCorrCutOff):
                        localAvCutoffVel[i][t]+=1.0
        if(cnt>0.0):
            localcorrCoefVel[i][t]/=cnt
            localAvCutoffVel[i][t]/=cnt

###########################################################
### Set whether or not a mover
###########################################################
if(showPrint):
    print("Decide if persistent mover or rester ...")
isMoverBuffer=zeros( (trajNum,totalTimeSteps),dtype=int)
isMover=[]
for i in range(trajNum):
    isMover.append(zeros(TL[i],dtype=float))
for i in range(trajNum):
    if(permanentlySetMover):
        for t in range(startTimeIndex[i],endTimeIndex[i]):
            if(localAvCutoffVel[i][t]>avCorrCutOff):
                for tau in range(t,endTimeIndex[i]):
                    isMoverBuffer[i][tau]=1
                    indexT = np.where( time[i] == allTime[tau] )
                    if(len(indexT[0])>0):
                        indexT=indexT[0][0]
                        isMover[i][indexT]=1
                break
    else:
        for t in range(startTimeIndex[i],endTimeIndex[i]):
            if(localAvCutoffVel[i][t]>avCorrCutOff):
                isMoverBuffer[i][t]=1
                indexT = np.where( time[i] == allTime[t] )
                if(len(indexT[0])>0):
                    indexT=indexT[0][0]
                    isMover[i][indexT]=1

###########################################################
### Plot individual correlation functions
###########################################################
if(showExFigs or saveExFigs):
    fig, ax = lml.setupPlot(r'Bacteria %d'%(exTraj),r'Lag time, $t$ [%s]'%(unitTimeLaTeX),r'$\left|C_{vv}\left(t;t_0\right)\right| = \left| \left\langle \vec{v}\left(\tau\right)\cdot\vec{v}\left(\tau+t\right) \right\rangle_{\tau} \right|$')
    sm = plt.cm.ScalarMappable(cmap=ed.plasma,norm=plt.Normalize(vmin=0.0, vmax=TF))
    cb=plt.colorbar(sm)
    cb.ax.set_ylabel(r'Start time [%s]'%(unitTimeLaTeX))
    for t0 in range(TL[exTraj]-1):
        endT0=len(corrVel[exTraj][t0])
        plot(time_full[exTraj][:endT0],abs(corrVel[exTraj][t0]),'-',alpha=0.5,color=ed.plasma(float(time[exTraj][t0])/TF))
    lml.showSaveFig("%s%s_rollingCorrVelExample%d%s"%(outPath,outName,exTraj,figFormat),saveExFigs,showExFigs)

    fig, ax = lml.setupPlot(r'Bacteria %d'%(exTraj),r'Time, $t$ [%s]'%(unitTimeLaTeX),r'$c_{vv}\left(t;T\right) = \left\langle\left| C_{vv}\left(\tau;t\right) \right|\right\rangle_{\tau \leq T}$')
    sm = plt.cm.ScalarMappable(cmap=ed.plasma,norm=plt.Normalize(vmin=0.0, vmax=TF))
    cb=plt.colorbar(sm)
    cb.ax.set_ylabel(r'Start time [%s]'%(unitTimeLaTeX))
    plot([],[],linewidth=0,label=r'Window, $T=%s$%s'%(rangeCorr,unitTimeLaTeX))
    for t0 in range(TL[exTraj]-1):
        endT0=len(corrVel[exTraj][t0])
        plot(t0,corrCoefVel[exTraj][startTimeIndex[exTraj]+t0],'o',alpha=0.5,color=ed.plasma(float(time[exTraj][t0])/TF))
    legend(loc='best')
    lml.showSaveFig("%s%s_rollingAvCorrVelExample%d%s"%(outPath,outName,exTraj,figFormat),saveExFigs,showExFigs)

if(showAllIndividuals):
    print("Warning: About to open %d sets of plots"%trajNum)
    for i in range(trajNum):
        fig, ax = lml.setupPlot(r'Bacteria %d'%(i),r'Lag time, $t$ [%s]'%(unitTimeLaTeX),r'Corr func, $\left|C_{vv}\left(t;t_0\right)\right| = \left| \left\langle \vec{v}\left(\tau\right)\cdot\vec{v}\left(\tau+t\right) \right\rangle \right|$')
        sm = plt.cm.ScalarMappable(cmap=ed.plasma,norm=plt.Normalize(vmin=0.0, vmax=TF))
        cb=plt.colorbar(sm)
        cb.ax.set_ylabel(r'Start time [%s]'%(unitTimeLaTeX))
        for t0 in range(TL[i]-1):
            endT0=len(corrVel[i][t0])
            plot(time_full[i][:endT0],abs(corrVel[i][t0]),'-',alpha=0.5,color=ed.plasma(float(time[i][t0])/TF))
        lml.showSaveFig("%s%s_rollingCorrVelExample%d%s"%(outPath,outName,exTraj,figFormat),False,False)

        fig, ax = lml.setupPlot(r'Bacteria %d'%(i),r'Time, $t$ [%s]'%(unitTimeLaTeX),r'Corr coef, $c_{vv}\left(t;T\right) = \left\langle\left| C_{vv}\left(\tau;t\right) \right|\right\rangle_{\tau \leq T}$')
        sm = plt.cm.ScalarMappable(cmap=ed.plasma,norm=plt.Normalize(vmin=0.0, vmax=TF))
        cb=plt.colorbar(sm)
        cb.ax.set_ylabel(r'Start time [%s]'%(unitTimeLaTeX))
        plot([],[],linewidth=0,label=r'Window, $T=%s$%s'%(rangeCorr,unitTimeLaTeX))
        for t0 in range(TL[i]-1):
            endT0=len(corrVel[i][t0])
            plot(t0,corrCoefVel[i][startTimeIndex[i]+t0],'o',alpha=0.5,color=ed.plasma(float(time[i][t0])/TF))
        legend(loc='best')
        lml.showSaveFig("%s%s_rollingAvCorrVelExample%d%s"%(outPath,outName,exTraj,figFormat),False,False)            
    plt.show()

###########################################################
### Make movie of position coloured by properties
###########################################################
if(showPrint and (animVelVelRollingCorrPos or animLocalAvVelCorrPos)):
    print("Animate positions ...")
if(animVelVelRollingCorrPos):
    logCorrCoefVel=[]
    for i in range(trajNum):
        logCorrCoefVel.append(zeros(totalTimeSteps,dtype=float))
        for t in range(totalTimeSteps):
            if(corrCoefVel[i][t]>0.0):
                logCorrCoefVel[i][t]=log(corrCoefVel[i][t]/(avSpeed*avSpeed))
    lml.animTrajectoriesBuffered(xPosBuffer,yPosBuffer,corrCoefVel,trajNum,startTimeIndex,endTimeIndex,totalTimeSteps,movieSkip,xMin,xMax,yMin,yMax,9999999999.0,r'$c_{vv}\left(t;T\right) = \left\langle\left| C_{vv}\left(\tau;t\right) \right|\right\rangle_{\tau \leq T}$',ed.plasma,"'%s%s_RollingVelVelCorr%s'"%(outPath,outName,suffix),frameRateOut,suffix,showPrint)
    lml.animTrajectoriesBuffered(xPosBuffer,yPosBuffer,logCorrCoefVel,trajNum,startTimeIndex,endTimeIndex,totalTimeSteps,movieSkip,xMin,xMax,yMin,yMax,9999999999.0,r'Corr coef, $\log\left( c_{vv}\left(t;T\right) / \left\langle v^2 \right\rangle \right)$',ed.plasma,"'%s%s_RollingVelVelCorrLog%s'"%(outPath,outName,suffix),frameRateOut,suffix,showPrint)
    lml.animClusteredBuffered(xPosBuffer,yPosBuffer,corrCoefVel,velCorrCutOff,trajNum,startTimeIndex,endTimeIndex,totalTimeSteps,movieSkip,xMin,xMax,yMin,yMax,r'Corr cutoff, $\Theta\left( c_{vv}\left(t;T\right) - %s\right)$'%(velCorrCutOff),ed.deepsea,"'%s%s_RollingVelVelCorrCutoff%s'"%(outPath,outName,suffix),frameRateOut,suffix,showPrint)

if(animLocalAvVelCorrPos):
    lml.animClusteredBuffered(xPosBuffer,yPosBuffer,localAvCutoffVel,avCorrCutOff,trajNum,startTimeIndex,endTimeIndex,totalTimeSteps,movieSkip,xMin,xMax,yMin,yMax,r'$\mathcal{P} = \left\langle \Theta\left( c_{vv}\left(t;T\right) - c^*_{=%s}\right) \right\rangle_{r \leq R_{=%s}}$'%(velCorrCutOff,radCut),ed.plasma,"'%s%s_RollingVelVelCorrLocalAvCutoff%s'"%(outPath,outName,suffix),frameRateOut,suffix,showPrint)

if(animIsMoverPos):
    lml.animTrajectoriesBuffered(xPosBuffer,yPosBuffer,isMoverBuffer,trajNum,startTimeIndex,endTimeIndex,totalTimeSteps,movieSkip,xMin,xMax,yMin,yMax,9999999999.0,r'Persistent Mover',ed.deepsea,"'%s%s_PersistentMovers%s'"%(outPath,outName,suffix),frameRateOut,suffix,showPrint)

###########################################################
### Analysis
###########################################################
if(showPrint):
        print("Analyze numbers and densities ...")
numCells=zeros(totalTimeSteps,dtype=int)
numMovers=zeros(totalTimeSteps,dtype=int)
fracMovers=zeros(totalTimeSteps,dtype=float) 
for i in range(trajNum):
    for t in range(startTimeIndex[i],endTimeIndex[i]):
        numCells[t]+=1
        numMovers[t]+=isMoverBuffer[i][t]
for t in range(totalTimeSteps):
    if(numCells[t]>0):
        fracMovers[t]=float(numMovers[t])/float(numCells[t])
if(saveFigs or showFigs):
    fig,ax = lml.simpleSingleNoTitlePlot(allTime,fracMovers,r'Time, $t$ [%s]'%(unitTimeLaTeX),r'Persistent Movers Fraction')
    lml.showSaveFig("%s%s_fracMovers%s"%(outPath,outName,figFormat),saveFigs,showFigs)
lml.saveCurve("%s%s_fracMovers%s"%(outPath,outName,dataFormat),allTime,fracMovers,'time','fractionMovers')

if(calcDensity):
    if(showPrint):
        print("Calculate local density ...")
    dens_movers=zeros(totalTimeSteps,dtype=float)
    cnt_movers=zeros(totalTimeSteps,dtype=float)
    dens_resters=zeros(totalTimeSteps,dtype=float)
    cnt_resters=zeros(totalTimeSteps,dtype=float)
    radCut2=radCut*radCut
    maxDensity=0.0
    for i in range(trajNum):
        for t in range(startTimeIndex[i],endTimeIndex[i]):
            locDens=0.0
            x1=xPosBuffer[i][t]
            y1=yPosBuffer[i][t]
            for j in range(trajNum):
                # Check if current time of bacteria i overlaps with time range of bacteria j
                if(t>=startTimeIndex[j] and t<=endTimeIndex[j]):
                    x2=xPosBuffer[j][t]
                    y2=yPosBuffer[j][t]
                    r2=pow(x1-x2,2.0)+pow(y1-y2,2.0)
                    if(r2<=radCut2):
                        locDens+=1.0
            locDens/=(np.pi*radCut2)
            if(isMoverBuffer[i][t]):
                dens_movers[t]+=locDens
                cnt_movers[t]+=1.0
            else:
                dens_resters[t]+=locDens
                cnt_resters[t]+=1.0
    for t in range(totalTimeSteps):
        if(cnt_movers[t]>0.0):
            dens_movers[t]/=cnt_movers[t]
        if(cnt_resters[t]>0.0):
            dens_resters[t]/=cnt_resters[t]

    if(saveFigs or showFigs):
        lml.setupPlotNoTitle(r'Time, $t$ [%s]'%(unitTimeLaTeX),r'Local density, $\rho$ [%s$^{-2}$]'%(unitLengthLaTeX))
        dp, = plot(allTime,dens_movers,'-',color=ed.capri,label="Persistent movers")
        dp, = plot(allTime,dens_resters,'-',color=ed.plum,label="Persistent resters")
        legend(loc='best')
        lml.showSaveFig("%s%s_density_movers%s"%(outPath,outName,figFormat),saveFigs,showFigs)
    lml.saveCurve("%s%s_dens_movers%s"%(outPath,outName,dataFormat),allTime,dens_movers,'time','density')
    lml.saveCurve("%s%s_dens_resters%s"%(outPath,outName,dataFormat),allTime,dens_resters,'time','density')

###########################################################
### Analysis
###########################################################
if(calcRG or calcMSD_principle or calcVanHove):
    if(showPrint):
        print("Calculate RG of all cells ...")
    cosFortyFive=cos(0.25*np.pi)
    ###########################################################
    ### Calculate centre of mass for each
    ###########################################################
    if(showPrint):
        print("Calculate CM for each trajectory ...")
    xCM=zeros(trajNum,dtype=float)
    yCM=zeros(trajNum,dtype=float)
    for i in range(trajNum):
        for t in range(TL[i]):
            xCM[i]+=xPos[i][t]
            yCM[i]+=yPos[i][t]
        T=float(TL[i])
        if(T>0):
            xCM[i]/=T
            yCM[i]/=T
    ###########################################################
    ### Calculate radius of gyration metrics
    ###########################################################
    if(showPrint):
        print("Calculate RG for each trajectory ...")
    rg2Tensor=[]
    rg=zeros(trajNum,dtype=float)
    rg_0=zeros(trajNum,dtype=float)
    rg_1=zeros(trajNum,dtype=float)
    eigVec_0=[]
    eigVec_1=[]
    e2eVec=[]
    asphericity=zeros(trajNum,dtype=float)
    RelShapeAnisotropy=zeros(trajNum,dtype=float)
    e2eDOTeigVec=zeros(trajNum,dtype=float)
    e2eDOTeigVecNorm=zeros(trajNum,dtype=float)
    angle=zeros(trajNum,dtype=float)
    eigVec_av=zeros(2,dtype=float)
    rg_av=0.0
    for i in range(trajNum):
        rg2Tensor.append(zeros(shape=(2,2),dtype=float))
        eigVec_0.append(zeros(shape=(2),dtype=float))
        eigVec_1.append(zeros(shape=(2),dtype=float))
        e2eVec.append( array([xPos[i][-1]-xPos[i][0] , yPos[i][-1]-yPos[i][0]]) )
        rg2=0.0
        for t in range(TL[i]):
            rg2Tensor[i][0][0]+=(xPos[i][t]-xCM[i])*(xPos[i][t]-xCM[i])
            rg2Tensor[i][0][1]+=(xPos[i][t]-xCM[i])*(yPos[i][t]-yCM[i])
            rg2Tensor[i][1][0]+=(yPos[i][t]-yCM[i])*(xPos[i][t]-xCM[i])
            rg2Tensor[i][1][1]+=(yPos[i][t]-yCM[i])*(yPos[i][t]-yCM[i])
        T=float(TL[i])
        if(T>0):
            for j in range(2):
                for k in range(2):
                    rg2Tensor[i][j][k]/=T
        rg[i]=sqrt(rg2Tensor[i][0][0]+rg2Tensor[i][1][1])
        w2, v = LA.eig(rg2Tensor[i])
        # Determine which direction is the principle component
        m2=[ abs(v[0][0]*e2eVec[i][0]+v[0][1]*e2eVec[i][1]) , abs(v[1][0]*e2eVec[i][0]+v[1][1]*e2eVec[i][1]) ]
        e2eL=sqrt(e2eVec[i][0]*e2eVec[i][0]+e2eVec[i][1]*e2eVec[i][1])
        rg_0[i]=sqrt( max(w2) )
        rg_1[i]=sqrt( min(w2) )
        if(m2[0]>m2[1]):
            eigVec_0[i]=v[0]
            eigVec_1[i]=v[1]
            e2eDOTeigVec[i]=m2[0]/e2eL
        else:
            eigVec_0[i]=v[1]
            eigVec_1[i]=v[0]
            e2eDOTeigVec[i]=m2[1]/e2eL
        e2eDOTeigVecNorm[i]=(e2eDOTeigVec[i]-cosFortyFive)/(1.0-cosFortyFive)
        I1=rg_0[i]+rg_1[i]
        I2=rg_0[i]*rg_1[i]
        asphericity[i]=1.0-rg_1[i]/rg_0[i]
        RelShapeAnisotropy[i]=1.0-4.0*I2/pow(I1,2.0)
        if(eigVec_0[i][0]*e2eVec[i][0]+eigVec_0[i][1]*e2eVec[i][1]<0):
            eigVec_0[i]*=-1.0
        angle[i]=np.arctan2(eigVec_0[i][1],eigVec_0[i][0])
        if(angle[i]<0):
            angle[i]+=2.0*np.pi
        eigVec_av[0]+=eigVec_0[i][0]
        eigVec_av[1]+=eigVec_0[i][1]
        asphericity_av=np.mean(asphericity)
        asphericity_std=np.std(asphericity)
        asphericity_err=asphericity_std/sqrt(float(trajNum))
        RelShapeAnisotropy_av=np.mean(RelShapeAnisotropy)
        RelShapeAnisotropy_std=np.std(RelShapeAnisotropy)
        RelShapeAnisotropy_err=RelShapeAnisotropy_std/sqrt(float(trajNum))
        e2eDOTeigVecNorm_av=np.mean(e2eDOTeigVecNorm)
        e2eDOTeigVecNorm_std=np.std(e2eDOTeigVecNorm)
        e2eDOTeigVecNorm_err=e2eDOTeigVecNorm_std/sqrt(float(trajNum))
    eigVec_av[0]/=float(trajNum)
    eigVec_av[1]/=float(trajNum)
    rg_av=np.mean(rg)
    angle_av=np.arctan2(eigVec_av[1],eigVec_av[0])

    ###########################################################
    ### Plot RG metrics
    ###########################################################
    if(saveFigs or showFigs or saveData):
        n,bins = lml.simpleHistPlot(asphericity,numBins,0.75,r'Asphericity, $1-R_{g,\textrm{min}}/R_{g,\textrm{maj}}$',r'PDF')
        plot([asphericity_av,asphericity_av],[0,max(n)],'--',color='k',label=r"av = $%.2f \pm %.2f$"%(asphericity_av,asphericity_err))
        legend(loc='best')
        lml.saveFigData(n,bins,saveFigs,"%s%s_asphericity%s"%(outPath,outName,figFormat),saveData,'%s%s_asphericity%s'%(outPath,outName,dataFormat),'probability','asphericity')

        n,bins = lml.simpleHistPlot(RelShapeAnisotropy,numBins,0.75,r'Anisotropy, $1-4R_{g,\textrm{min}}R_{g,\textrm{maj}}/\left(R_{g,\textrm{min}}+R_{g,\textrm{maj}}\right)^2$',r'PDF')
        plot([RelShapeAnisotropy_av,RelShapeAnisotropy_av],[0,max(n)],'--',color='k',label=r"av = $%.2f \pm %.2f$"%(RelShapeAnisotropy_av,RelShapeAnisotropy_err))
        legend(loc='best')
        lml.saveFigData(n,bins,saveFigs,"%s%s_relShapeAnisotropy%s"%(outPath,outName,figFormat),saveData,'%s%s_relShapeAnisotropy%s'%(outPath,outName,dataFormat),'probability','relShapeAnisotropy')

        n,bins = lml.simpleHistPlot(e2eDOTeigVecNorm,numBins,0.75,r'Directionality, $(\vec{v}_\textrm{e2e} \cdot \vec{v}_\textrm{eig}-2^{-1/2})/(1-2^{-1/2})$',r'PDF')
        plot([e2eDOTeigVecNorm_av,e2eDOTeigVecNorm_av],[0,max(n)],'--',color='k',label=r"av = $%.2f \pm %.2f$"%(e2eDOTeigVecNorm_av,e2eDOTeigVecNorm_err))
        legend(loc='best')
        lml.saveFigData(n,bins,saveFigs,"%s%s_e2eDOTeigVec%s"%(outPath,outName,figFormat),saveData,'%s%s_e2eDOTeigVec%s'%(outPath,outName,dataFormat),'probability','asphericity')

        n,bins = lml.simpleHistPlot(angle,numBins,0.75,r'Principle Angle, $\theta$',r'PDF')
        lml.saveFigData(n,bins,saveFigs,"%s%s_angle%s"%(outPath,outName,figFormat),saveData,'%s%s_angle%s'%(outPath,outName,dataFormat),'probability','angle')

        lml.roseDiagramPlot(n,bins,numBins,r'Principle Angle of Trajectories',ed.plasma,0.75)
        if(saveFigs):
            savefig( "%s%s_angle_polar%s"%(outPath,outName,figFormat) )
        if(saveData):
            lml.saveValue('%s%s_angle_av%s'%(outPath,outName,dataFormat),angle_av,'Average heading')
            lml.saveVector('%s%s_eigVec_av%s'%(outPath,outName,dataFormat),eigVec_av,'Average heading vector')
        if(showFigs):
            plt.show()

    if(saveFigs or showFigs or saveData):
        fig, ax = plt.subplots(tight_layout=True)
        n, bins, patches = plt.hist(rg_0, numBins, density=True, alpha=0.75, label=RGMajLabel)
        if(saveData):
            lml.saveHistogram('%s%s_rg_major%s'%(outPath,outName,dataFormat),n,bins,'probability','rgMajor')
        n, bins, patches = plt.hist(rg_1, numBins, density=True, alpha=0.75, label=RGMinLabel)
        if(saveData):
            lml.saveHistogram('%s%s_rg_minor%s'%(outPath,outName,dataFormat),n,bins,'probability','rgMinor')
        if(saveFigs or showFigs):
            plot([rg_av,rg_av],[0,max(n)],'--',color='k',label=r"av = $%.2f$"%(rg_av))
            plt.xlabel(r'Radius of Gyration, $R_{g}$')
            plt.ylabel(r'PDF')
            legend(loc='best')
            if(saveFigs):
                savefig( "%s%s_radiusGyration%s"%(outPath,outName,figFormat) )
        if(saveData):
            lml.saveValue('%s%s_rg_av%s'%(outPath,outName,dataFormat),rg_av,'Average radius of gyration')

###########################################################
### Calculate mean squared and mean quadratic displacements
###########################################################
if(calcMSD):
    if(showPrint):
        print("Calculate MSD and MQD for each trajectory ...")
    msd_movers,msd_resters,mqd_movers,mqd_resters,ngp_movers,ngp_resters = lml.msdAnalysisClustered(trajNum,time,timeStep,xPos,yPos,isMover,eigVec_0,lml.isotropicMSD)

    ###########################################################
    ### Calculate diffusion coefficients
    ###########################################################
    diffCo_movers,errDiffCo_movers,mobCo_movers,errMobCo_movers,alpha_movers,errAlpha_movers = lml.fitAllMSD(msd_movers,time_full,fitDiff,fitAnomDiff,trajNum,fitFractionMSD,showPrint)
    diffCo_resters,errDiffCo_resters,mobCo_resters,errMobCo_resters,alpha_resters,errAlpha_resters = lml.fitAllMSD(msd_resters,time_full,fitDiff,fitAnomDiff,trajNum,fitFractionMSD,showPrint)

    ###########################################################
    ### Average
    ###########################################################
    time_av_movers,msd_av_movers,ngp_av_movers,msd_std_movers,ngp_std_movers = lml.msdAverage(trajNum,time_full,msd_movers,ngp_movers,timeStep,showPrint)
    time_av_resters,msd_av_resters,ngp_av_resters,msd_std_resters,ngp_std_resters = lml.msdAverage(trajNum,time_full,msd_resters,ngp_resters,timeStep,showPrint)

    ###########################################################
    ### Calculate diffusion coefficients of averages
    ###########################################################
    if(fitDiff or fitAnomDiff):
        fitL=int(fitFractionMSD*T)
    if(fitDiff):
        diffCo_av_movers,errDiffCo_av_movers=lml.fitDiff( time_av_movers[:fitL],msd_av_movers[:fitL] )
        diffCo_av_resters,errDiffCo_av_resters=lml.fitDiff( time_av_resters[:fitL],msd_av_resters[:fitL] )
        if(showPrint):
            print("\t\tPersistent Movers, average D=%e +/- %e"%(diffCo_av_movers,errDiffCo_av_movers))
            print("\t\tPersistent Resters, average D=%e +/- %e"%(diffCo_av_resters,errDiffCo_av_resters))
    if(fitAnomDiff):
        mobCo_av_movers,errMobCo_av_movers,alpha_av_movers,errAlpha_av_movers=lml.fitAnomDiffFunc( time_av_movers[:fitL],msd_av_movers[:fitL] )
        mobCo_av_resters,errMobCo_av_resters,alpha_av_resters,errAlpha_av_resters=lml.fitAnomDiffFunc( time_av_resters[:fitL],msd_av_resters[:fitL] )
        if(showPrint):
            print("\t\tPersistent Movers, average Alpha=%e +/- %e"%(alpha_av_movers,errAlpha_av_movers))
            print("\t\tPersistent Resters, average Alpha=%e +/- %e"%(alpha_av_resters,errAlpha_av_resters))

    ###########################################################
    ### Plot individual MSDs
    ###########################################################
    if(saveFigs or showFigs):
        fig, ax = lml.setupPlot(r'Individual MSDs Persistent Movers',r'Lag time, $t$ [%s]'%(unitTimeLaTeX),r'MSD, $\Delta r^2$ [%s]'%(unitDiffLaTeX))
        for i in range(trajNum):
            dp, = plot(time_full[i][:len(msd_movers[i])][msd_movers[i]>0.0],msd_movers[i][msd_movers[i]>0.0],'-',alpha=0.25,color=ed.amber)
        dp, = plot(time_av_movers[msd_av_movers>0.0],msd_av_movers[msd_av_movers>0.0],'-',linewidth=3,color=ed.saphire)
        if(fitDiff):
            dp, = plot(time_av_movers[:fitL],lml.diffusionMSD(time_av_movers[:fitL],diffCo_av_movers),'--',color=ed.crimson,label=r"$\left\langle D \right\rangle = %.3f \pm %.3f$ %s"%(diffCo_av_movers,errDiffCo_av_movers,unitDiffLaTeX))
        if(fitAnomDiff):
            dp, = plot(time_av_movers[:fitL],lml.anomDiffusionMSD(time_av_movers[:fitL],mobCo_av_movers,alpha_av_movers),':',color=ed.capri,label=r"$\left\langle \alpha \right\rangle = %.3f \pm %.3f$"%(alpha_av_movers,errAlpha_av_movers))
        lml.makeLogLog(ax)
        legend(loc='best')
        lml.showSaveFig("%s%s_msd_all_movers%s"%(outPath,outName,figFormat),saveFigs,False)
    if(saveData):
        lml.saveCurveErr("%s%s_msd_av_movers%s"%(outPath,outName,dataFormat),time_av_movers,msd_av_movers,msd_std_movers,'time','msd','std')
        lml.saveValueErr('%s%s_diffCo_av_movers%s'%(outPath,outName,dataFormat),diffCo_av_movers,errDiffCo_av_movers,'Average diffusion coefficient')
        lml.saveValueErr('%s%s_alpha_av_movers%s'%(outPath,outName,dataFormat),alpha_av_movers,errAlpha_av_movers,'Average anomolous exponent')

    if(saveFigs or showFigs):
        fig, ax = lml.setupPlot(r'Individual NGPs Persistent Movers',r'Lag time, $t$ [%s]'%(unitTimeLaTeX),r'NGP, $\alpha_2$')
        for i in range(trajNum):
            dp, = plot(time_full[i][:len(ngp_movers[i])],ngp_movers[i],'-',alpha=0.25,color=ed.amber)
        dp, = plot(time_av_movers,ngp_av_movers,'-',linewidth=3,color=ed.saphire,label="average")
        ax.set_xscale("log", nonpositive='clip')
        legend(loc='best')
        lml.showSaveFig("%s%s_ngp_all_movers%s"%(outPath,outName,figFormat),saveFigs,False)
    if(saveData):
        lml.saveCurveErr("%s%s_ngp_av_movers%s"%(outPath,outName,dataFormat),time_av_movers,ngp_av_movers,ngp_std_movers,'time','ngp','std')
        
    if(saveFigs or showFigs):
        fig, ax = lml.setupPlot(r'Individual MSDs Persistent Resters',r'Lag time, $t$ [%s]'%(unitTimeLaTeX),r'MSD, $\Delta r^2$ [%s]'%(unitDiffLaTeX))
        for i in range(trajNum):
            dp, = plot(time_full[i][:len(msd_resters[i])][msd_resters[i]>0.0],msd_resters[i][msd_resters[i]>0.0],'-',alpha=0.25,color=ed.amber)
        dp, = plot(time_av_resters[msd_av_resters>0.0],msd_av_resters[msd_av_resters>0.0],'-',linewidth=3,color=ed.saphire)
        if(fitDiff):
            dp, = plot(time_av_resters[:fitL],lml.diffusionMSD(time_av_resters[:fitL],diffCo_av_resters),'--',color=ed.crimson,label=r"$\left\langle D \right\rangle = %.3f \pm %.3f$ %s"%(diffCo_av_resters,errDiffCo_av_resters,unitDiffLaTeX))
        if(fitAnomDiff):
            dp, = plot(time_av_resters[:fitL],lml.anomDiffusionMSD(time_av_resters[:fitL],mobCo_av_resters,alpha_av_resters),':',color=ed.capri,label=r"$\left\langle \alpha \right\rangle = %.3f \pm %.3f$"%(alpha_av_resters,errAlpha_av_resters))
        lml.makeLogLog(ax)
        legend(loc='best')
        lml.showSaveFig("%s%s_msd_all_resters%s"%(outPath,outName,figFormat),saveFigs,False)
    if(saveData):
        lml.saveCurveErr("%s%s_msd_av_resters%s"%(outPath,outName,dataFormat),time_av_resters,msd_av_resters,msd_std_resters,'time','msd','std')
        lml.saveValueErr('%s%s_diffCo_av_resters%s'%(outPath,outName,dataFormat),diffCo_av_resters,errDiffCo_av_resters,'Average diffusion coefficient')
        lml.saveValueErr('%s%s_alpha_av_resters%s'%(outPath,outName,dataFormat),alpha_av_resters,errAlpha_av_resters,'Average anomolous exponent')
        
    if(saveFigs or showFigs):
        fig, ax = lml.setupPlot(r'Individual NGPs Persistent Resters',r'Lag time, $t$ [%s]'%(unitTimeLaTeX),r'NGP, $\alpha_2$')
        for i in range(trajNum):
            dp, = plot(time_full[i][:len(ngp_resters[i])],ngp_resters[i],'-',alpha=0.25,color=ed.amber)
        dp, = plot(time_av_resters,ngp_av_resters,'-',linewidth=3,color=ed.saphire,label="average")
        ax.set_xscale("log", nonpositive='clip')
        legend(loc='best')
        lml.showSaveFig("%s%s_ngp_all_resters%s"%(outPath,outName,figFormat),saveFigs,False)
    if(saveData):
        lml.saveCurveErr("%s%s_ngp_av_resters%s"%(outPath,outName,dataFormat),time_av_resters,ngp_av_resters,ngp_std_resters,'time','ngp','std')

    ###########################################################
    ### Plot Diffusivity
    ###########################################################
    if(fitDiff):
        print("Diffusion Coefficient Persistent Movers: len=%s"%(len(diffCo_movers)))
        n,bins = lml.simpleHistPlot(diffCo_movers,numBins,0.75,r'Diffusion Coefficient Persistent Movers, $D$ [%s]'%(unitDiffLaTeX),r'PDF')
        if(saveFigs or showFigs):
            plot([diffCo_av_movers,diffCo_av_movers],[0,max(n)],'--',color='k',label=r"$\left\langle D \right\rangle = %.3f \pm %.3f$ %s"%(diffCo_av_movers,errDiffCo_av_movers,unitDiffLaTeX))
            legend(loc='best')
        lml.saveFigData(n,bins,saveFigs,"%s%s_diffCo_movers%s"%(outPath,outName,figFormat),saveData,'%s%s_diffCo_movers%s'%(outPath,outName,dataFormat),'probability','diffusionCoefficient')

        print("Diffusion Coefficient Persistent Resters: len=%s"%(len(diffCo_resters)))
        n,bins = lml.simpleHistPlot(diffCo_resters,numBins,0.75,r'Diffusion Coefficient Persistent Resters, $D$ [%s]'%(unitDiffLaTeX),r'PDF')
        if(saveFigs or showFigs):
            plot([diffCo_av_resters,diffCo_av_resters],[0,max(n)],'--',color='k',label=r"$\left\langle D \right\rangle = %.3f \pm %.3f$ %s"%(diffCo_av_resters,errDiffCo_av_resters,unitDiffLaTeX))
            legend(loc='best')
        lml.saveFigData(n,bins,saveFigs,"%s%s_diffCo_resters%s"%(outPath,outName,figFormat),saveData,'%s%s_diffCo_resters%s'%(outPath,outName,dataFormat),'probability','diffusionCoefficient')
    if(fitAnomDiff):
        print("Alpha Persistent Movers: len=%s"%(len(alpha_movers)))
        n,bins = lml.simpleHistPlot(alpha_movers,numBins,0.75,r"Anomolous Exponent Persistent Movers, $\alpha$",r'PDF')
        if(saveFigs or showFigs):
            plot([alpha_av_movers,alpha_av_movers],[0,max(n)],'--',color='k',label=r"$\left\langle \alpha \right\rangle = %.3f \pm %.3f$"%(alpha_av_movers,errAlpha_av_movers))
            legend(loc='best')
        lml.saveFigData(n,bins,saveFigs,"%s%s_alpha_movers%s"%(outPath,outName,figFormat),saveData,'%s%s_alpha_movers%s'%(outPath,outName,dataFormat),'probability','anomolousExponent')

        print("Alpha Persistent Resters: len=%s"%(len(alpha_resters)))
        n,bins = lml.simpleHistPlot(alpha_resters,numBins,0.75,r"Anomolous Exponent Persistent Resters, $\alpha$",r'PDF')
        if(saveFigs or showFigs):
            plot([alpha_av_resters,alpha_av_resters],[0,max(n)],'--',color='k',label=r"$\left\langle \alpha \right\rangle = %.3f \pm %.3f$"%(alpha_av_resters,errAlpha_av_resters))
            legend(loc='best')
        lml.saveFigData(n,bins,saveFigs,"%s%s_alpha_resters%s"%(outPath,outName,figFormat),saveData,'%s%s_alpha_resters%s'%(outPath,outName,dataFormat),'probability','anomolousExponent')
    if(showFigs):
        plt.show()

if(calcMSD_principle):
    ###########################################################
    ### Calculate mean squared and mean quadratic displacements
    ###########################################################
    if(showPrint):
        print("Calculate parallel projected MSD and MQD for each trajectory ...")
    msd_para_movers,msd_para_resters,mqd_para_movers,mqd_para_resters,ngp_para_movers,ngp_para_resters = lml.msdAnalysisClustered(trajNum,time,timeStep,xPos,yPos,isMover,eigVec_0,lml.parallelMSD)
    if(showPrint):
        print("Calculate perpendicular projected MSD and MQD for each trajectory ...")
    msd_perp_movers,msd_perp_resters,mqd_perp_movers,mqd_perp_resters,ngp_perp_movers,ngp_perp_resters = lml.msdAnalysisClustered(trajNum,time,timeStep,xPos,yPos,isMover,eigVec_0,lml.perpendicularMSD)

    ###########################################################
    ### Calculate diffusion coefficients
    ###########################################################
    diffCo_para_movers,errDiffCo_para_movers,mobCo_para_movers,errMobCo_para_movers,alpha_para_movers,errAlpha_para_movers = lml.fitAllMSD(msd_para_movers,time_full,fitDiff,fitAnomDiff,trajNum,fitFractionMSD,showPrint)
    diffCo_para_resters,errDiffCo_para_resters,mobCo_para_resters,errMobCo_para_resters,alpha_para_resters,errAlpha_para_resters = lml.fitAllMSD(msd_para_resters,time_full,fitDiff,fitAnomDiff,trajNum,fitFractionMSD,showPrint)
    diffCo_perp_movers,errDiffCo_perp_movers,mobCo_perp_movers,errMobCo_perp_movers,alpha_perp_movers,errAlpha_perp_movers = lml.fitAllMSD(msd_perp_movers,time_full,fitDiff,fitAnomDiff,trajNum,fitFractionMSD,showPrint)
    diffCo_perp_resters,errDiffCo_perp_resters,mobCo_perp_resters,errMobCo_perp_resters,alpha_perp_resters,errAlpha_perp_resters = lml.fitAllMSD(msd_perp_resters,time_full,fitDiff,fitAnomDiff,trajNum,fitFractionMSD,showPrint)

    ###########################################################
    ### Average
    ###########################################################
    time_av_movers,msd_para_av_movers,ngp_para_av_movers,msd_para_std_movers,ngp_para_std_movers = lml.msdAverage(trajNum,time_full,msd_para_movers,ngp_para_movers,timeStep,showPrint)
    time_av_resters,msd_para_av_resters,ngp_para_av_resters,msd_para_std_resters,ngp_para_std_resters = lml.msdAverage(trajNum,time_full,msd_para_resters,ngp_para_resters,timeStep,showPrint)
    time_av_movers,msd_perp_av_movers,ngp_perp_av_movers,msd_perp_std_movers,ngp_perp_std_movers = lml.msdAverage(trajNum,time_full,msd_perp_movers,ngp_perp_movers,timeStep,showPrint)
    time_av_resters,msd_perp_av_resters,ngp_perp_av_resters,msd_perp_std_resters,ngp_perp_std_resters = lml.msdAverage(trajNum,time_full,msd_perp_resters,ngp_perp_resters,timeStep,showPrint)

    ###########################################################
    ### Calculate diffusion coefficients
    ###########################################################
    if(fitDiff or fitAnomDiff):
        fitL=int(fitFractionMSD*T)
    if(fitDiff):
        diffCo_para_av_movers,errDiffCo_para_av_movers=lml.fitDiff( time_av_movers[:fitL],msd_para_av_movers[:fitL] )
        diffCo_para_av_resters,errDiffCo_para_av_resters=lml.fitDiff( time_av_resters[:fitL],msd_para_av_resters[:fitL] )
        diffCo_perp_av_movers,errDiffCo_perp_av_movers=lml.fitDiff( time_av_movers[:fitL],msd_perp_av_movers[:fitL] )
        diffCo_perp_av_resters,errDiffCo_perp_av_resters=lml.fitDiff( time_av_resters[:fitL],msd_perp_av_resters[:fitL] )
        if(showPrint):
            print("\t\tPersistent Movers, average Parallel D=%e +/- %e     Perpendicular D=%e +/- %e"%(diffCo_para_av_movers,errDiffCo_para_av_movers,diffCo_perp_av_movers,errDiffCo_perp_av_movers))
            print("\t\tPersistent Resters, average Parallel D=%e +/- %e     Perpendicular D=%e +/- %e"%(diffCo_para_av_resters,errDiffCo_para_av_resters,diffCo_perp_av_resters,errDiffCo_perp_av_resters))
    if(fitAnomDiff):
        mobCo_para_av_movers,errMobCo_para_av_movers,alpha_para_av_movers,errAlpha_para_av_movers=lml.fitAnomDiffFunc( time_av_movers[:fitL],msd_para_av_movers[:fitL] )
        mobCo_para_av_resters,errMobCo_para_av_resters,alpha_para_av_resters,errAlpha_para_av_resters=lml.fitAnomDiffFunc( time_av_resters[:fitL],msd_para_av_resters[:fitL] )
        mobCo_perp_av_movers,errMobCo_perp_av_movers,alpha_perp_av_movers,errAlpha_perp_av_movers=lml.fitAnomDiffFunc( time_av_movers[:fitL],msd_perp_av_movers[:fitL] )
        mobCo_perp_av_resters,errMobCo_para_av_resters,alpha_perp_av_resters,errAlpha_perp_av_resters=lml.fitAnomDiffFunc( time_av_resters[:fitL],msd_perp_av_resters[:fitL] )
        if(showPrint):
            print("\t\tPersistent Movers, average Alpha=%e +/- %e     Perpendicular Alpha=%e +/- %e"%(alpha_para_av_movers,errAlpha_para_av_movers,alpha_perp_av_movers,errAlpha_perp_av_movers))
            print("\t\tPersistent Resters, average Alpha=%e +/- %e     Perpendicular Alpha=%e +/- %e"%(alpha_para_av_resters,errAlpha_para_av_resters,alpha_perp_av_resters,errAlpha_perp_av_resters))

    ###########################################################
    ### Plot individual MSDs
    ###########################################################
    if(saveFigs or showFigs):
        fig, ax = lml.setupPlot(r'Persistent Movers',r'Lag time, $t$ [%s]'%(unitTimeLaTeX),r'MSD, $\Delta r^2$ [%s$^2$]'%(unitLengthLaTeX))
        dp, = plot(time_av_movers[msd_para_av_movers>0.0],msd_para_av_movers[msd_para_av_movers>0.0],'-',color=ed.saphire)
        dp, = plot(time_av_movers[msd_perp_av_movers>0.0],msd_perp_av_movers[msd_perp_av_movers>0.0],'-',color=ed.crimson)
        if(fitDiff):
            dp, = plot(time_av_movers[:fitL],lml.diffusionMSD(time_av_movers[:fitL],diffCo_para_av_movers),'--',color=ed.saphire,label=r"$\left\langle D_\parallel \right\rangle = %.3f \pm %.3f$ %s"%(diffCo_para_av_movers,errDiffCo_para_av_movers,unitDiffLaTeX))
            dp, = plot(time_av_movers[:fitL],lml.diffusionMSD(time_av_movers[:fitL],diffCo_perp_av_movers),'--',color=ed.crimson,label=r"$\left\langle D_\perp \right\rangle = %.3f \pm %.3f$ %s"%(diffCo_perp_av_movers,errDiffCo_perp_av_movers,unitDiffLaTeX))
        if(fitAnomDiff):
            dp, = plot(time_av_movers[:fitL],lml.anomDiffusionMSD(time_av_movers[:fitL],mobCo_para_av_movers,alpha_para_av_movers),':',color=ed.saphire,label=r"$\alpha_\parallel=%.3f \pm %.3f$"%(alpha_para_av_movers,errAlpha_para_av_movers))
            dp, = plot(time_av_movers[:fitL],lml.anomDiffusionMSD(time_av_movers[:fitL],mobCo_perp_av_movers,alpha_perp_av_movers),':',color=ed.crimson,label=r"$\alpha_\perp=%.3f \pm %.3f$"%(alpha_perp_av_movers,errAlpha_perp_av_movers))
        lml.makeLogLog(ax)
        legend(loc='best')
        lml.showSaveFig("%s%s_msd_para_perp_movers%s"%(outPath,outName,figFormat),saveFigs,False)
    if(saveData):
        lml.saveCurveErr("%s%s_msd_para_av_movers%s"%(outPath,outName,dataFormat),time_av_movers,msd_para_av_movers,msd_para_std_movers,'time','msdParallel','std')
        lml.saveCurveErr("%s%s_msd_perp_av_movers%s"%(outPath,outName,dataFormat),time_av_movers,msd_perp_av_movers,msd_perp_std_movers,'time','msdPerpendicular','std')
        if(fitDiff):
            lml.saveValueErr('%s%s_diffCo_para_av_movers%s'%(outPath,outName,dataFormat),diffCo_para_av_movers,errDiffCo_para_av_movers,'Average parallel diffusion coefficient')
            lml.saveValueErr('%s%s_diffCo_perp_av_movers%s'%(outPath,outName,dataFormat),diffCo_perp_av_movers,errDiffCo_perp_av_movers,'Average perpendicular diffusion coefficient')
        if(fitAnomDiff):
            lml.saveValueErr('%s%s_alpha_para_av_movers%s'%(outPath,outName,dataFormat),alpha_para_av_movers,errAlpha_para_av_movers,'Average parallel anomolous exponent')
            lml.saveValueErr('%s%s_alpha_perp_av_movers%s'%(outPath,outName,dataFormat),alpha_perp_av_movers,errAlpha_perp_av_movers,'Average perpendicular anomolous exponent')

    if(saveFigs or showFigs):
        fig, ax = lml.setupPlot(r'Persistent Resters',r'Lag time, $t$ [%s]'%(unitTimeLaTeX),r'MSD, $\Delta r^2$ [%s$^2$]'%(unitLengthLaTeX))
        dp, = plot(time_av_resters[msd_para_av_resters>0.0],msd_para_av_resters[msd_para_av_resters>0.0],'-',color=ed.saphire)
        dp, = plot(time_av_resters[msd_perp_av_resters>0.0],msd_perp_av_resters[msd_perp_av_resters>0.0],'-',color=ed.crimson)
        if(fitDiff):
            dp, = plot(time_av_resters[:fitL],lml.diffusionMSD(time_av_resters[:fitL],diffCo_para_av_resters),'--',color=ed.saphire,label=r"$\left\langle D_\parallel \right\rangle = %.3f \pm %.3f$ %s"%(diffCo_para_av_resters,errDiffCo_para_av_resters,unitDiffLaTeX))
            dp, = plot(time_av_resters[:fitL],lml.diffusionMSD(time_av_resters[:fitL],diffCo_perp_av_resters),'--',color=ed.crimson,label=r"$\left\langle D_\perp \right\rangle = %.3f \pm %.3f$ %s"%(diffCo_perp_av_resters,errDiffCo_perp_av_resters,unitDiffLaTeX))
        if(fitAnomDiff):
            dp, = plot(time_av_resters[:fitL],lml.anomDiffusionMSD(time_av_resters[:fitL],mobCo_para_av_resters,alpha_para_av_resters),':',color=ed.saphire,label=r"$\alpha_\parallel=%.3f \pm %.3f$"%(alpha_para_av_resters,errAlpha_para_av_resters))
            dp, = plot(time_av_resters[:fitL],lml.anomDiffusionMSD(time_av_resters[:fitL],mobCo_perp_av_resters,alpha_perp_av_resters),':',color=ed.crimson,label=r"$\alpha_\perp=%.3f \pm %.3f$"%(alpha_perp_av_resters,errAlpha_perp_av_resters))
        lml.makeLogLog(ax)
        legend(loc='best')
        lml.showSaveFig("%s%s_msd_para_perp_resters%s"%(outPath,outName,figFormat),saveFigs,False)
    if(saveData):
        lml.saveCurveErr("%s%s_msd_para_av_resters%s"%(outPath,outName,dataFormat),time_av_resters,msd_para_av_resters,msd_para_std_resters,'time','msdParallel','std')
        lml.saveCurveErr("%s%s_msd_perp_av_resters%s"%(outPath,outName,dataFormat),time_av_resters,msd_perp_av_resters,msd_perp_std_resters,'time','msdPerpendicular','std')
        if(fitDiff):
            lml.saveValueErr('%s%s_diffCo_para_av_resters%s'%(outPath,outName,dataFormat),diffCo_para_av_resters,errDiffCo_para_av_resters,'Average parallel diffusion coefficient')
            lml.saveValueErr('%s%s_diffCo_perp_av_resters%s'%(outPath,outName,dataFormat),diffCo_perp_av_resters,errDiffCo_perp_av_resters,'Average perpendicular diffusion coefficient')
        if(fitAnomDiff):
            lml.saveValueErr('%s%s_alpha_para_av_resters%s'%(outPath,outName,dataFormat),alpha_para_av_resters,errAlpha_para_av_resters,'Average parallel anomolous exponent')
            lml.saveValueErr('%s%s_alpha_perp_av_resters%s'%(outPath,outName,dataFormat),alpha_perp_av_resters,errAlpha_perp_av_resters,'Average perpendicular anomolous exponent')

    if(saveFigs or showFigs):
        fig, ax = lml.setupPlot(r'Persistent Movers',r'Lag time, $t$ [%s]'%(unitTimeLaTeX),r'NGP, $\alpha_2$')
        dp, = plot(time_av_movers,ngp_para_av_movers,'-',label='parallel')
        dp, = plot(time_av_movers,ngp_perp_av_movers,'-',label='perpendicular')
        ax.set_xscale("log", nonpositive='clip')
        ax.set_ylim([1.1*max(min(ngp_para_av_movers[1:-1]),min(ngp_perp_av_movers[1:-1])),1.1*min(max(ngp_para_av_movers[1:-1]),max(ngp_perp_av_movers[1:-1]))])
        legend(loc='best')
        lml.showSaveFig("%s%s_ngp_para_perp_movers%s"%(outPath,outName,figFormat),saveFigs,False)
    if(saveData):
        lml.saveCurveErr("%s%s_ngp_para_av_movers%s"%(outPath,outName,dataFormat),time_av_movers,msd_para_av_movers,msd_para_std_movers,'time','ngpParallel','std')
        lml.saveCurveErr("%s%s_ngp_perp_av_movers%s"%(outPath,outName,dataFormat),time_av_movers,msd_perp_av_movers,msd_perp_std_movers,'time','msdPerpendicular','std')

    if(saveFigs or showFigs):
        fig, ax = lml.setupPlot(r'Persistent Resters',r'Lag time, $t$ [%s]'%(unitTimeLaTeX),r'NGP, $\alpha_2$')
        dp, = plot(time_av_resters,ngp_para_av_resters,'-',label='parallel')
        dp, = plot(time_av_resters,ngp_perp_av_resters,'-',label='perpendicular')
        ax.set_xscale("log", nonpositive='clip')
        ax.set_ylim([1.1*max(min(ngp_para_av_resters[1:-1]),min(ngp_perp_av_resters[1:-1])),1.1*min(max(ngp_para_av_resters[1:-1]),max(ngp_perp_av_resters[1:-1]))])
        legend(loc='best')
        lml.showSaveFig("%s%s_ngp_para_perp_resters%s"%(outPath,outName,figFormat),saveFigs,False)
    if(saveData):
        lml.saveCurveErr("%s%s_ngp_para_av_resters%s"%(outPath,outName,dataFormat),time_av_resters,msd_para_av_resters,msd_para_std_resters,'time','ngpParallel','std')
        lml.saveCurveErr("%s%s_ngp_perp_av_resters%s"%(outPath,outName,dataFormat),time_av_resters,msd_perp_av_resters,msd_perp_std_resters,'time','msdPerpendicular','std')

    ###########################################################
    ### Plot Diffusivity
    ###########################################################
    if(saveFigs or showFigs or saveData):
        if(fitDiff):
            fig, ax = lml.setupPlot('Persistent Movers',r'Diffusion Coefficient, $D$ [%s]'%unitDiffLaTeX,r'PDF')
            n, bins, patches = plt.hist(diffCo_para_movers, numBins, density=True, alpha=0.5, color=ed.saphire)
            if(saveFigs or showFigs):
                plot([diffCo_para_av_movers,diffCo_para_av_movers],[0,max(n)],'--',color=ed.saphire,label=r"$\left\langle D_\parallel \right\rangle = %.3f \pm %.3f$ %s"%(diffCo_para_av_movers,errDiffCo_para_av_movers,unitDiffLaTeX))
            if(saveData):
                lml.saveHistogram('%s%s_diffCo_para_movers%s'%(outPath,outName,dataFormat),n,bins,'probability','diffusionCoefficientParallel')
            n, bins, patches = plt.hist(diffCo_perp_movers, numBins, density=True, alpha=0.5, color=ed.crimson)
            if(saveFigs or showFigs):
                plot([diffCo_perp_av_movers,diffCo_perp_av_movers],[0,max(n)],'--',color=ed.crimson,label=r"$\left\langle D_\perp \right\rangle = %.3f \pm %.3f$ %s"%(diffCo_perp_av_movers,errDiffCo_perp_av_movers,unitDiffLaTeX))
            if(saveData):
                lml.saveHistogram('%s%s_diffCo_perp_movers%s'%(outPath,outName,dataFormat),n,bins,'probability','diffusionCoefficientPerpendicular')
            if(saveFigs or showFigs):
                legend(loc='best')
                lml.showSaveFig("%s%s_diffCo_para_perp_movers%s"%(outPath,outName,figFormat),saveFigs,False)

            fig, ax = lml.setupPlot('Persistent Resters',r'Diffusion Coefficient, $D$ [%s]'%unitDiffLaTeX,r'PDF')
            n, bins, patches = plt.hist(diffCo_para_resters, numBins, density=True, alpha=0.5, color=ed.saphire)
            if(saveFigs or showFigs):
                plot([diffCo_para_av_resters,diffCo_para_av_resters],[0,max(n)],'--',color=ed.saphire,label=r"$\left\langle D_\parallel \right\rangle = %.3f \pm %.3f$ %s"%(diffCo_para_av_resters,errDiffCo_para_av_resters,unitDiffLaTeX))
            if(saveData):
                lml.saveHistogram('%s%s_diffCo_para_resters%s'%(outPath,outName,dataFormat),n,bins,'probability','diffusionCoefficientParallel')
            n, bins, patches = plt.hist(diffCo_perp_resters, numBins, density=True, alpha=0.5, color=ed.crimson)
            if(saveFigs or showFigs):
                plot([diffCo_perp_av_resters,diffCo_perp_av_resters],[0,max(n)],'--',color=ed.crimson,label=r"$\left\langle D_\perp \right\rangle = %.3f \pm %.3f$ %s"%(diffCo_perp_av_resters,errDiffCo_perp_av_resters,unitDiffLaTeX))
            if(saveData):
                lml.saveHistogram('%s%s_diffCo_perp_resters%s'%(outPath,outName,dataFormat),n,bins,'probability','diffusionCoefficientPerpendicular')
            if(saveFigs or showFigs):
                legend(loc='best')
                lml.showSaveFig("%s%s_diffCo_para_perp_resters%s"%(outPath,outName,figFormat),saveFigs,False)
        if(fitAnomDiff):
            fig, ax = lml.setupPlot('Persistent Movers',r"Anomolous Exponent, $\alpha$",r'PDF')
            n, bins, patches = plt.hist(alpha_para_movers, numBins, density=True, alpha=0.75, color=ed.saphire)
            if(saveFigs or showFigs):
                plot([alpha_para_av_movers,alpha_para_av_movers],[0,max(n)],'--',color=ed.saphire,label=r"$\left\langle \alpha_\parallel \right\rangle = %.3f \pm %.3f$"%(alpha_para_av_movers,errAlpha_para_av_movers))
            if(saveData):
                lml.saveHistogram('%s%s_alpha_para_movers%s'%(outPath,outName,dataFormat),n,bins,'probability','anomolousExponentParallel')
            n, bins, patches = plt.hist(alpha_perp_movers, numBins, density=True, alpha=0.75, color=ed.crimson)
            if(saveFigs or showFigs):
                plot([alpha_perp_av_movers,alpha_perp_av_movers],[0,max(n)],'--',color=ed.crimson,label=r"$\left\langle \alpha_\perp \right\rangle = %.3f \pm %.3f$"%(alpha_perp_av_movers,errAlpha_perp_av_movers))
            if(saveData):
                lml.saveHistogram('%s%s_alpha_perp_movers%s'%(outPath,outName,dataFormat),n,bins,'probability','anomolousExponentPerpendicular')
            if(saveFigs or showFigs):
                legend(loc='best')
                lml.showSaveFig( "%s%s_alpha_para_perp_movers%s"%(outPath,outName,figFormat),saveFigs,False)

            fig, ax = lml.setupPlot('Persistent Resters',r"Anomolous Exponent, $\alpha$",r'PDF')
            n, bins, patches = plt.hist(alpha_para_resters, numBins, density=True, alpha=0.75, color=ed.saphire)
            if(saveFigs or showFigs):
                plot([alpha_para_av_resters,alpha_para_av_resters],[0,max(n)],'--',color=ed.saphire,label=r"$\left\langle \alpha_\parallel \right\rangle = %.3f \pm %.3f$"%(alpha_para_av_resters,errAlpha_para_av_resters))
            if(saveData):
                lml.saveHistogram('%s%s_alpha_para_resters%s'%(outPath,outName,dataFormat),n,bins,'probability','anomolousExponentParallel')
            n, bins, patches = plt.hist(alpha_perp_resters, numBins, density=True, alpha=0.75, color=ed.crimson)
            if(saveFigs or showFigs):
                plot([alpha_perp_av_resters,alpha_perp_av_resters],[0,max(n)],'--',color=ed.crimson,label=r"$\left\langle \alpha_\perp \right\rangle = %.3f \pm %.3f$"%(alpha_perp_av_resters,errAlpha_perp_av_resters))
            if(saveData):
                lml.saveHistogram('%s%s_alpha_perp_resters%s'%(outPath,outName,dataFormat),n,bins,'probability','anomolousExponentPerpendicular')
            if(saveFigs or showFigs):
                legend(loc='best')
                lml.showSaveFig( "%s%s_alpha_para_perp_resters%s"%(outPath,outName,figFormat),saveFigs,False)
        if(showFigs):
            plt.show()

if(calcVanHove):
    ###########################################################
    ### Calculate mean squared and mean quadratic displacements
    ###########################################################
    if(showPrint):
        print("Calculate projected van Hove distributions ...")
    vanHoveTimeLags.sort()
    vhNum=len(vanHoveTimeLags)
    vanHoveTimeLagsIndex=[]
    for i in range(vhNum):
        vanHoveTimeLagsIndex.append(int(round(vanHoveTimeLags[i]/timeStep)))
    vanHoveDistSep_para_movers=[]
    vanHoveDistProb_para_movers=[]
    vanHoveDistSep_perp_movers=[]
    vanHoveDistProb_perp_movers=[]
    vanHoveDistSepRescaled_para_movers=[]
    vanHoveDistProbRescaled_para_movers=[]
    vanHoveDistSepRescaled_perp_movers=[]
    vanHoveDistProbRescaled_perp_movers=[]
    vanHoveDistSep_para_resters=[]
    vanHoveDistProb_para_resters=[]
    vanHoveDistSep_perp_resters=[]
    vanHoveDistProb_perp_resters=[]
    vanHoveDistSepRescaled_para_resters=[]
    vanHoveDistProbRescaled_para_resters=[]
    vanHoveDistSepRescaled_perp_resters=[]
    vanHoveDistProbRescaled_perp_resters=[]
    paraMoversZip=[]
    paraRestersZip=[]
    perpMoversZip=[]
    perpRestersZip=[]
    for j in range(vhNum):
        if(showPrint):
            print("\tCalculate van Hove distributions for t=%s ..."%vanHoveTimeLags[j])
        sqrtT=np.sqrt(vanHoveTimeLags[j])
        sep_para_movers=[]
        sep_perp_movers=[]
        sep_para_resters=[]
        sep_perp_resters=[]
        for i in range(trajNum):
            if(showPrint):
                print("\t\tProjected %d: TL=%d"%(i,TL[i]))
            for t0 in range(TL[i]):
                x0=xPos[i][t0]
                y0=yPos[i][t0]
                inC=isMover[i][t0]
                for t in range(t0,TL[i]):
                    if(isMover[i][t]==inC):
                        dt=int(round((time[i][t]-time[i][t0])/timeStep))
                        if(dt>vanHoveTimeLagsIndex[j]):
                            break
                        if(dt==vanHoveTimeLagsIndex[j]):
                            dr=[xPos[i][t]-x0,yPos[i][t]-y0]
                            proj=dr[0]*eigVec_0[i][0] + dr[1]*eigVec_0[i][1]
                            perp=dr[0]*eigVec_1[i][0] + dr[1]*eigVec_1[i][1]
                            if(inC==1):
                                sep_para_movers.append(proj)
                                sep_perp_movers.append(perp)
                            else:
                                sep_para_resters.append(proj)
                                sep_perp_resters.append(perp)
                    else:
                        break
        #Movers parallel
        if(len(sep_para_movers)>0):
            n, bins, patches = plt.hist(sep_para_movers, numVHBins, density=True, alpha=0.75)
            vanHoveDistProb_para_movers.append(n)
            paraMoversZip.append(False)
        else:
            vanHoveDistProb_para_movers.append(zeros(numVHBins,dtype=float))
            paraMoversZip.append(True)
        vanHoveDistSep_para_movers.append(zeros(numVHBins,dtype=float))
        for i in range(numVHBins):
            vanHoveDistSep_para_movers[-1][i]=0.5*(bins[i+1]+bins[i])
        #Movers perpendicular
        if(len(sep_perp_movers)>0):
            n, bins, patches = plt.hist(sep_perp_movers, numVHBins, density=True, alpha=0.75)
            vanHoveDistProb_perp_movers.append(n)
            perpMoversZip.append(False)
        else:
            vanHoveDistProb_perp_movers.append(zeros(numVHBins,dtype=float))
            perpMoversZip.append(True)
        vanHoveDistSep_perp_movers.append(zeros(numVHBins,dtype=float))
        for i in range(numVHBins):
            vanHoveDistSep_perp_movers[-1][i]=0.5*(bins[i+1]+bins[i])
        #Resters parallel
        if(len(sep_para_resters)>0):
            n, bins, patches = plt.hist(sep_para_resters, numVHBins, density=True, alpha=0.75)
            vanHoveDistProb_para_resters.append(n)
            paraRestersZip.append(False)
        else:
            vanHoveDistProb_para_resters.append(zeros(numVHBins,dtype=float))
            paraRestersZip.append(True)
        vanHoveDistSep_para_resters.append(zeros(numVHBins,dtype=float))
        for i in range(numVHBins):
            vanHoveDistSep_para_resters[-1][i]=0.5*(bins[i+1]+bins[i])
        #Resters perpendicular
        if(len(sep_perp_resters)>0):
            n, bins, patches = plt.hist(sep_perp_resters, numVHBins, density=True, alpha=0.75)
            vanHoveDistProb_perp_resters.append(n)
            perpRestersZip.append(False)
        else:
            vanHoveDistProb_perp_resters.append(zeros(numVHBins,dtype=float))
            perpRestersZip.append(True)
        vanHoveDistSep_perp_resters.append(zeros(numVHBins,dtype=float))
        for i in range(numVHBins):
            vanHoveDistSep_perp_resters[-1][i]=0.5*(bins[i+1]+bins[i])
        #Movers
        vanHoveDistProbRescaled_para_movers.append(zeros(numVHBins,dtype=float))
        vanHoveDistSepRescaled_para_movers.append(zeros(numVHBins,dtype=float))
        vanHoveDistProbRescaled_perp_movers.append(zeros(numVHBins,dtype=float))
        vanHoveDistSepRescaled_perp_movers.append(zeros(numVHBins,dtype=float))
        for i in range(numVHBins):
            vanHoveDistProbRescaled_para_movers[j][i]=vanHoveDistProb_para_movers[j][i]*sqrtT
            vanHoveDistSepRescaled_para_movers[j][i]=vanHoveDistSep_para_movers[j][i]/sqrtT
            vanHoveDistProbRescaled_perp_movers[j][i]=vanHoveDistProb_perp_movers[j][i]*sqrtT
            vanHoveDistSepRescaled_perp_movers[j][i]=vanHoveDistSep_perp_movers[j][i]/sqrtT
        #Resters
        vanHoveDistProbRescaled_para_resters.append(zeros(numVHBins,dtype=float))
        vanHoveDistSepRescaled_para_resters.append(zeros(numVHBins,dtype=float))
        vanHoveDistProbRescaled_perp_resters.append(zeros(numVHBins,dtype=float))
        vanHoveDistSepRescaled_perp_resters.append(zeros(numVHBins,dtype=float))
        for i in range(numVHBins):
            vanHoveDistProbRescaled_para_resters[j][i]=vanHoveDistProb_para_resters[j][i]*sqrtT
            vanHoveDistSepRescaled_para_resters[j][i]=vanHoveDistSep_para_resters[j][i]/sqrtT
            vanHoveDistProbRescaled_perp_resters[j][i]=vanHoveDistProb_perp_resters[j][i]*sqrtT
            vanHoveDistSepRescaled_perp_resters[j][i]=vanHoveDistSep_perp_resters[j][i]/sqrtT
        fig.clf()
        plt.close()
        if(saveFigs or showFigs):
            fig, ax = lml.setupPlot(r'Lag time, $t=%.1f$%s'%(vanHoveTimeLags[j],unitTimeLaTeX),r'Displacement, $\Delta r$ [%s]'%(unitLengthLaTeX),r'van Hove Dist, $G\left(\Delta r, t\right)$')
            dp, = plot(vanHoveDistSep_para_movers[j],vanHoveDistProb_para_movers[j],'-',color=ed.saphire,label='parallel')
            dp, = plot(vanHoveDistSep_perp_movers[j],vanHoveDistProb_perp_movers[j],'-',color=ed.crimson,label='perpendicular')
            plot([],[],linewidth=0,label='Persistent movers')
            if(paraMoversZip[j] and perpMoversZip[j]):
                plot([],[],linewidth=0,color='k',label='No Positive Data')
            else:
                ax.set_yscale("log", nonpositive='clip')
            my_ylim=ax.get_ylim()
            try:
                mu,sig=lml.fitGauss(vanHoveDistSep_perp_movers[j],vanHoveDistProb_perp_movers[j])
                dp, = plot(vanHoveDistSep_perp_movers[j],lml.gaussian(vanHoveDistSep_perp_movers[j],mu,sig),'--',color='k',label='normal')
                ax.set_ylim(my_ylim)
            except:
                pass
            legend(loc='best')
            lml.showSaveFig( "%s%s_vanHove_t%d_para_perp_movers%s"%(outPath,outName,vanHoveTimeLagsIndex[j],figFormat),saveFigs,showFigs)

            fig, ax = lml.setupPlot(r'Lag time, $t=%.1f$%s'%(vanHoveTimeLags[j],unitTimeLaTeX),r'Displacement, $\Delta r$ [%s]'%(unitLengthLaTeX),r'van Hove Dist, $G\left(\Delta r, t\right)$')
            dp, = plot(vanHoveDistSep_para_resters[j],vanHoveDistProb_para_resters[j],'-',color=ed.saphire,label='parallel')
            dp, = plot(vanHoveDistSep_perp_resters[j],vanHoveDistProb_perp_resters[j],'-',color=ed.crimson,label='perpendicular')
            plot([],[],linewidth=0,label='Persistent resters')
            if(paraRestersZip[j] and perpRestersZip[j]):
                plot([],[],linewidth=0,color='k',label='No Positive Data')
            else:
                ax.set_yscale("log", nonpositive='clip')
            my_ylim=ax.get_ylim()
            try:
                mu,sig=lml.fitGauss(vanHoveDistSep_perp_resters[j],vanHoveDistProb_perp_resters[j])
                dp, = plot(vanHoveDistSep_perp_resters[j],lml.gaussian(vanHoveDistSep_perp_resters[j],mu,sig),'--',color='k',label='normal')
            except:
                pass
            ax.set_ylim(my_ylim)
            legend(loc='best')
            lml.showSaveFig( "%s%s_vanHove_t%d_para_perp_resters%s"%(outPath,outName,vanHoveTimeLagsIndex[j],figFormat),saveFigs,showFigs)
        if(saveData):
            #Movers
            lml.saveCurve("%s%s_vanHove_t%d_para_movers%s"%(outPath,outName,vanHoveTimeLagsIndex[j],dataFormat),vanHoveDistSep_para_movers[j],vanHoveDistProb_para_movers[j],'separationParallel','probability')
            lml.saveCurve("%s%s_vanHove_t%d_perp_movers%s"%(outPath,outName,vanHoveTimeLagsIndex[j],dataFormat),vanHoveDistSep_perp_movers[j],vanHoveDistProb_perp_movers[j],'separationPerpendicular','probability')
            #Resters
            lml.saveCurve("%s%s_vanHove_t%d_para_resters%s"%(outPath,outName,vanHoveTimeLagsIndex[j],dataFormat),vanHoveDistSep_para_resters[j],vanHoveDistProb_para_resters[j],'separationParallel','probability')
            lml.saveCurve("%s%s_vanHove_t%d_perp_resters%s"%(outPath,outName,vanHoveTimeLagsIndex[j],dataFormat),vanHoveDistSep_perp_resters[j],vanHoveDistProb_perp_resters[j],'separationPerpendicular','probability')

    if(saveFigs or showFigs):
        #Movers
        fig, ax = lml.setupPlot(r'Rescaled Parallel, Movers',r'Displacement, $\Delta r_\parallel \cdot t^{-1/2}$',r'van Hove Dist, $t^{1/2}\cdot G\left(\Delta r_\parallel, t\right)$')
        notZip=0
        for j in range(vhNum):
            dp, = plot(vanHoveDistSepRescaled_para_movers[j],vanHoveDistProbRescaled_para_movers[j],'-',label='%.2f%s'%(vanHoveTimeLags[j],unitTimeLaTeX))
            if(not paraMoversZip[j]):
                notZip+=1
        if(notZip):
             ax.set_yscale("log", nonpositive='clip')
        else:
            plot([],[],linewidth=0,color='k',label='No Positive Data')
        my_ylim=ax.get_ylim()
        try:
            mu,sig=lml.fitGauss(vanHoveDistSep_para_movers[0],vanHoveDistProb_para_movers[0])
            dp, = plot(vanHoveDistSep_para_movers[0],lml.gaussian(vanHoveDistSep_para_movers[0],mu,sig),'--',color='k',label='normal')
        except:
            pass
        ax.set_ylim(my_ylim)
        legend(loc='best')
        lml.showSaveFig(  "%s%s_vanHove_para_movers%s"%(outPath,outName,figFormat),saveFigs,False)

        fig, ax = lml.setupPlot(r'Rescaled Perpendicular, Movers',r'Displacement, $\Delta r_\perp \cdot t^{-1/2}$',r'van Hove Dist, $t^{1/2}\cdot G\left(\Delta r_\perp, t\right)$')
        notZip=0
        for j in range(vhNum):
            dp, = plot(vanHoveDistSepRescaled_perp_movers[j],vanHoveDistProbRescaled_perp_movers[j],'-',label='%.2f%s'%(vanHoveTimeLags[j],unitTimeLaTeX))
            if(not perpMoversZip[j]):
                notZip+=1
        if(notZip):
            ax.set_yscale("log", nonpositive='clip')
        else:
            plot([],[],linewidth=0,color='k',label='No Positive Data')
        my_ylim=ax.get_ylim()
        try:
            mu,sig=lml.fitGauss(vanHoveDistSep_perp_movers[0],vanHoveDistProb_perp_movers[0])
            dp, = plot(vanHoveDistSep_perp_movers[0],lml.gaussian(vanHoveDistSep_perp_movers[0],mu,sig),'--',color='k',label='normal')
        except:
            pass
        ax.set_ylim(my_ylim)
        legend(loc='best')
        lml.showSaveFig(  "%s%s_vanHove_perp_movers%s"%(outPath,outName,figFormat),saveFigs,showFigs)

        #Rester
        fig, ax = lml.setupPlot(r'Rescaled Parallel, Resters',r'Displacement, $\Delta r_\parallel \cdot t^{-1/2}$',r'van Hove Dist, $t^{1/2}\cdot G\left(\Delta r_\parallel, t\right)$')
        notZip=0
        for j in range(vhNum):
            dp, = plot(vanHoveDistSepRescaled_para_resters[j],vanHoveDistProbRescaled_para_resters[j],'-',label='%.2f%s'%(vanHoveTimeLags[j],unitTimeLaTeX))
            if(not paraRestersZip[j]):
                notZip+=1
        if(notZip):
            ax.set_yscale("log", nonpositive='clip')
        else:
            plot([],[],linewidth=0,color='k',label='No Positive Data')
        my_ylim=ax.get_ylim()
        try:
            mu,sig=lml.fitGauss(vanHoveDistSep_para_resters[0],vanHoveDistProb_para_resters[0])
            dp, = plot(vanHoveDistSep_para_resters[0],lml.gaussian(vanHoveDistSep_para_resters[0],mu,sig),'--',color='k',label='normal')
        except:
            pass
        ax.set_ylim(my_ylim)
        legend(loc='best')
        lml.showSaveFig(  "%s%s_vanHove_para_resters%s"%(outPath,outName,figFormat),saveFigs,False)

        fig, ax = lml.setupPlot(r'Rescaled Perpendicular, Resters',r'Displacement, $\Delta r_\perp \cdot t^{-1/2}$',r'van Hove Dist, $t^{1/2}\cdot G\left(\Delta r_\perp, t\right)$')
        notZip=0
        for j in range(vhNum):
            dp, = plot(vanHoveDistSepRescaled_perp_resters[j],vanHoveDistProbRescaled_perp_resters[j],'-',label='%.2f%s'%(vanHoveTimeLags[j],unitTimeLaTeX))
            if(not perpRestersZip[j]):
                notZip+=1
        if(notZip):
            ax.set_yscale("log", nonpositive='clip')
        else:
            plot([],[],linewidth=0,color='k',label='No Positive Data')
        my_ylim=ax.get_ylim()
        try:
            mu,sig=lml.fitGauss(vanHoveDistSep_perp_resters[0],vanHoveDistProb_perp_resters[0])
            dp, = plot(vanHoveDistSep_perp_resters[0],lml.gaussian(vanHoveDistSep_perp_resters[0],mu,sig),'--',color='k',label='normal')
        except:
            pass
        ax.set_ylim(my_ylim)
        legend(loc='best')
        lml.showSaveFig(  "%s%s_vanHove_perp_resters%s"%(outPath,outName,figFormat),saveFigs,showFigs)
